# Supplementary material for: PLUS: Predicting cancer metastasis potential based on positive and unlabeled learning
Source: PLoS Comput Biol. 2022 Mar 29;18(3):e1009956. doi: 10.1371/journal.pcbi.1009956 (PMC8992993; doi:10.1371/journal.pcbi.1009956)
Supplement: S1 Table — (CSV) [file pcbi.1009956.s001.csv]

cancer_type	Full name	M0 count	M1 count
ACC	Adrenocortical carcinoma	62	17
BLCA	Bladder Urothelial Carcinoma	346	62
BRCA	Breast invasive carcinoma	1054	41
CESC	Cervical squamous cell carcinoma and endocervical adenocarcinoma	294	10
COADREAD	Colon and Rectum adenocarcinoma	528	80
ESCA	Esophageal carcinoma	167	17
HNSC	Head and Neck squamous cell carcinoma	514	6
KICH	Kidney Chromophobe	64	2
KIRC	Kidney renal clear cell carcinoma	452	81
KIRP	Kidney renal papillary cell carcinoma	278	12
LIHC	Liver hepatocellular carcinoma	367	4
LUAD	Lung adenocarcinoma	490	25
LUSC	Lung squamous cell carcinoma	495	6
MESO	Mesothelioma	84	3
PAAD	Pancreatic adenocarcinoma	174	4
SARC	Sarcoma	203	56
SKCM	Skin Cutaneous Melanoma	380	89
STAD	Stomach adenocarcinoma	396	19
THCA	Thyroid carcinoma	491	14
UVM	Uveal Melanoma	75	5
