# Supplementary material for: PLUS: Predicting cancer metastasis potential based on positive and unlabeled learning
Source: PLoS Comput Biol. 2022 Mar 29;18(3):e1009956. doi: 10.1371/journal.pcbi.1009956 (PMC8992993; doi:10.1371/journal.pcbi.1009956)
Supplement: S2 Table — (CSV) [file pcbi.1009956.s002.csv]

initial_diagnosis_metastasis	PLUS_prob	LR_prob	PUlasso_prob	XGBoost_prob	bcr_patient_barcode	PFS	PFS.time	cancer
1	0.334058380931514	0.220306574385532	0.750824230175224	0	TCGA-OR-A5J2	1	289	ACC
1	0.267630430235419	0.42406555448455	0.759860229422989	9.98712519003254e-29	TCGA-OR-A5JA	1	922	ACC
1	0.394706225511656	0.193079563960902	0.864911374582905	4.64153489436309e-31	TCGA-OR-A5JB	1	551	ACC
1	0.179848422666085	0.19371920872821	0.700636865356995	2.15614440364498e-12	TCGA-OR-A5JG	1	541	ACC
1	0.228813136039909	0.190572519317869	0.645603445186233	6.61808693459346e-27	TCGA-OR-A5JJ	1	490	ACC
1	0.205469135581851	0.273038619432907	0.675985648293472	4.46484445770003e-31	TCGA-OR-A5JK	0	1497	ACC
1	0.232786080756475	0.283997790809216	0.777762403735922	2.96467698026325e-32	TCGA-OR-A5JM	1	72	ACC
1	0.334598557154203	0.211060384721393	0.708976083851896	7.63818022746705e-26	TCGA-OR-A5JY	1	75	ACC
1	0.332931886912966	0.295212210549417	0.922552406429436	0	TCGA-OR-A5K2	1	97	ACC
1	0.452428463235463	0.527803209001685	0.911927226186086	6.60145540830178e-39	TCGA-OR-A5KO	1	541	ACC
1	0.292557115643633	0.297048563860614	0.791854735618262	0	TCGA-OR-A5KY	1	178	ACC
1	0.263435249785754	0.199515777493949	0.608083243754647	1.11295711116769e-24	TCGA-OR-A5LB	1	611	ACC
1	0.280062983280488	0.446393410711403	0.940146615425242	5.70340078905975e-29	TCGA-OR-A5LC	1	50	ACC
1	0.185349697124189	0.301442311547912	0.8348978250152	9.72440598147764e-38	TCGA-OR-A5LG	1	1393	ACC
1	0.314715725114854	0.19289564816485	0.674170731270002	3.75165747339508e-21	TCGA-OR-A5LJ	1	98	ACC
1	0.218649776244018	0.233360312195485	0.665039671243415	5.76022302772872e-12	TCGA-OU-A5PI	1	351	ACC
1	0.442977929597822	0.271869140377969	0.907672237033393	1.10287090299685e-28	TCGA-P6-A5OG	1	11	ACC
1	0.191038925693295	0.297357087680148	0.88201036137814	2.96712461448866e-37	TCGA-4Z-AA84	0	460	BLCA
1	0.424749713396174	0.351344251335614	0.768336822367893	4.65848815307056e-33	TCGA-BL-A13J	1	81	BLCA
1	0.124790098266229	0.123291487979875	0.589905873358996	9.66547278927376e-27	TCGA-C4-A0EZ	1	273	BLCA
1	0.154179589954915	0.184341089831627	0.79802574225423	9.26762023708596e-33	TCGA-CU-A0YR	1	219	BLCA
1	0.151734469886905	0.0736344138392378	0.461958245024305	3.10578410646849e-38	TCGA-CU-A72E	1	256	BLCA
1	0.390978627772602	0.263768591264677	0.923553306326116	3.69257391476881e-38	TCGA-DK-A2HX	1	1420	BLCA
1	0.0907542323907558	0.111280129046377	0.639004845696786	1.01940863741728e-29	TCGA-DK-A2I6	0	2656	BLCA
1	0.311578673690175	0.31908096322896	0.840361504365523	0	TCGA-DK-A3IK	1	146	BLCA
1	0.431300006224508	0.238881231050187	0.695893591857401	0	TCGA-DK-A3IL	1	413	BLCA
1	0.19171315045069	0.13842139541924	0.613493530614803	6.36189183245606e-24	TCGA-DK-A3X2	1	533	BLCA
1	0.249854728820337	0.17064043611284	0.710174074718269	4.36610634116457e-33	TCGA-DK-A6B2	1	268	BLCA
1	0.124898165666408	0.0688658342118193	0.341120760743496	1.03285049995452e-29	TCGA-DK-A6B5	0	1542	BLCA
1	0.0476268431674874	0.0479203550974469	0.389458380734818	1.01745453628586e-14	TCGA-DK-AA6Q	1	285	BLCA
1	0.225666593109358	0.150066910724377	0.746110724286753	1.80649307532983e-25	TCGA-E5-A2PC	0	1326	BLCA
1	0.12980341096992	0.110614206799721	0.62629447445205	7.38344665320193e-38	TCGA-E7-A6MD	0	129	BLCA
1	0.334710045604094	0.23363980865508	0.778077354510805	1	TCGA-E7-A7DV	0	37	BLCA
1	0.278390721578585	0.280719190318066	0.873881010696987	2.10137982308715e-33	TCGA-E7-A97Q	1	246	BLCA
1	0.127280806033385	0.107630912709864	0.491022651585616	1.68091453056257e-20	TCGA-FD-A3B5	1	272	BLCA
1	0.128985851079867	0.0923761140249409	0.62885052128502	6.32925000513192e-20	TCGA-FD-A3B7	1	110	BLCA
1	0.370427573841365	0.266895939394118	0.916859188128535	1.5006201088834e-33	TCGA-FD-A3SL	1	260	BLCA
1	0.128568682513432	0.156088282653289	0.719611294061525	1.27183166775957e-10	TCGA-FD-A3SM	1	144	BLCA
1	0.153433864952429	0.111791310455082	0.643065150252096	2.86605295603211e-24	TCGA-FD-A6TA	0	1912	BLCA
1	0.50311650021738	0.314447684459823	0.884223667856979	7.82713566412574e-33	TCGA-FD-A6TF	1	69	BLCA
1	0.215826175260522	0.238921083676172	0.802742491067023	9.33787572326152e-35	TCGA-FJ-A3Z7	0	945	BLCA
1	0.191480273195013	0.155354147105811	0.597535952116445	7.08896883367002e-34	TCGA-FJ-A3ZE	1	152	BLCA
1	0.497132938148744	0.480032674525056	0.903605459761673	7.56926043478579e-19	TCGA-G2-AA3C	1	211	BLCA
1	0.299954764322308	0.182808298240066	0.789194694299461	0	TCGA-G2-AA3D	0	2139	BLCA
1	0.217224059554653	0.263771495790408	0.853452829870943	2.41078007486236e-32	TCGA-G2-AA3F	0	893	BLCA
1	0.330081128355889	0.223351378964104	0.842869657219678	0	TCGA-GD-A2C5	1	214	BLCA
1	0.0491544733774717	0.0426686814006092	0.488733617260979	0	TCGA-GU-A763	1	303	BLCA
1	0.217545623438426	0.193658461148988	0.834965893058967	9.83165911489121e-35	TCGA-GV-A3JV	1	134	BLCA
1	0.191608335350726	0.248596849986893	0.739708432824968	1.67720764570972e-33	TCGA-GV-A3JZ	0	603	BLCA
1	0.210270236081478	0.181867518994789	0.667029756482947	0	TCGA-GV-A3QK	0	832	BLCA
1	0.102203052251625	0.191069419665464	0.626245328275922	1.34278024045461e-38	TCGA-H4-A2HQ	1	318	BLCA
1	0.222998661314252	0.216997845079275	0.79803994767209	0	TCGA-K4-A6MB	0	469	BLCA
1	0.222544982194071	0.118946563783463	0.834702286679227	3.81044758014529e-28	TCGA-KQ-A41P	1	178	BLCA
1	0.192462215582804	0.0977951870284056	0.635208565238758	5.30866289471799e-34	TCGA-LC-A66R	0	466	BLCA
1	0.221302362573675	0.162726802983998	0.797156786907734	6.487621406821e-30	TCGA-S5-A6DX	1	56	BLCA
1	0.192659489520656	0.120497909962068	0.662741791515563	0	TCGA-SY-A9G0	1	1008	BLCA
1	0.342020326199136	0.283177806899993	0.900781266884485	1.86123534814342e-19	TCGA-XF-A8HC	1	200	BLCA
1	0.24852520196934	0.18590374744726	0.759363210625038	5.79880015729614e-25	TCGA-XF-A8HH	1	57	BLCA
1	0.13678813286307	0.136765529462287	0.784587317696984	0	TCGA-XF-A8HI	1	468	BLCA
1	0.413610527565003	0.350580123360701	0.889430439098142	6.73414095630379e-19	TCGA-XF-A9SJ	1	98	BLCA
1	0.195023494855778	0.157714543095753	0.707864444540552	2.40858088871673e-19	TCGA-XF-A9SK	1	382	BLCA
1	0.185274618462871	0.128433135873158	0.764753379570284	1.02926813412102e-35	TCGA-XF-A9SL	1	2020	BLCA
1	0.499203415904332	0.332065034369	0.860901288941593	3.29658356012444e-37	TCGA-XF-A9SU	1	103	BLCA
1	0.326020313558967	0.297179569659237	0.909943115078658	3.00667075187505e-31	TCGA-XF-A9SV	1	237	BLCA
1	0.0895365334105752	0.111987277868172	0.649145139428632	3.19569762201021e-35	TCGA-XF-A9SX	1	475	BLCA
1	0.575300690456664	0.407105871138523	0.785697794305067	1.74637548866485e-08	TCGA-XF-A9SZ	1	854	BLCA
1	0.373903160767468	0.301933238197774	0.890149542919627	2.96519131586495e-36	TCGA-XF-A9T3	0	68	BLCA
1	0.0924541419095305	0.113529872802892	0.685083685002913	4.91475400307348e-33	TCGA-XF-A9T4	1	182	BLCA
1	0.113613549760471	0.116543644586822	0.575171744375454	2.54507622694777e-33	TCGA-XF-A9T5	1	664	BLCA
1	0.143486158197859	0.0968756786157936	0.406872859541049	2.98084191394555e-36	TCGA-XF-AAMH	1	313	BLCA
1	0.188847112010399	0.129036495356289	0.687391786211133	4.5466631315388e-36	TCGA-XF-AAMT	1	90	BLCA
1	0.158830801931796	0.0744698912959036	0.658065325249447	3.95770361995864e-37	TCGA-XF-AAMW	1	253	BLCA
1	0.254516567735367	0.21402494145904	0.850832398628118	0	TCGA-XF-AAMZ	1	1344	BLCA
1	0.121480638494064	0.0855396313702806	0.645766650890279	8.7399033541194e-32	TCGA-XF-AAN0	1	603	BLCA
1	0.136622305236727	0.091113491768034	0.666445687307799	3.5760084613574e-28	TCGA-XF-AAN3	0	2625	BLCA
1	0.217317858706028	0.180858095564076	0.834110687700578	8.15234589879451e-28	TCGA-XF-AAN7	1	321	BLCA
1	0.142737268471947	0.216263572675981	0.714517164272991	4.04500294448077e-18	TCGA-YC-A9TC	1	20	BLCA
1	0.319937022667899	0.18394668867742	0.816959271445444	1.34708216624843e-27	TCGA-ZF-A9R9	1	629	BLCA
1	0.187273654384515	0.214869291638439	0.717840509512928	1.90344779377443e-27	TCGA-ZF-AA5N	1	168	BLCA
1	0.064160465140901	0.389499409788359	0.96630769494475	5.42521969284108e-24	TCGA-BA-6870	1	451	HNSC
1	0.0165400710515247	0.0784876704634781	0.702843871467121	3.91467793954043e-33	TCGA-CN-5365	1	351	HNSC
1	0.058173666816116	0.151183010394809	0.87660092210771	4.00623641458548e-29	TCGA-DQ-7589	0	1409	HNSC
1	0.0279338798017169	0.184636783469303	0.896817802865746	8.51867350531305e-13	TCGA-IQ-A6SH	0	471	HNSC
1	0.0129922889780387	0.169313102379181	0.893001321490119	6.13581810208556e-24	TCGA-QK-A8Z8	1	171	HNSC
1	0.0633152170794633	0.236199725316085	0.96181923644693	1.28374240639101e-21	TCGA-T3-A92N	1	46	HNSC
1	0.0344700456914656	0.133394452796131	0.85032080917357	2.53397754186812e-38	TCGA-2Z-A9J7	1	96	KIRP
1	0.258468166294102	0.115422480951786	0.779312710386204	1.27872378658133e-27	TCGA-4A-A93X	0	390	KIRP
1	0.200261443971413	0.127919162224167	0.861687441936471	4.13159377320139e-37	TCGA-A4-A57E	1	258	KIRP
1	0.13550303654769	0.382272260483046	0.965653485006327	7.90936543690335e-13	TCGA-AL-3466	1	138	KIRP
1	0.0207196368186537	0.14445217281358	0.940852786896373	3.88692537230913e-26	TCGA-B9-4114	1	637	KIRP
1	0.15322333201808	0.394922028999964	0.985911656564619	5.91053106336038e-33	TCGA-BQ-5877	1	127	KIRP
1	0.110848670213269	0.280605295747185	0.884758152592515	3.00471537625635e-35	TCGA-BQ-5889	1	NA	KIRP
1	0.111913519468453	0.328630543646212	0.951884282690146	1.32010623725434e-33	TCGA-BQ-5893	1	188	KIRP
1	0.181616749877901	0.274183680988023	0.881499984263385	1.06067280664498e-36	TCGA-BQ-5894	0	84	KIRP
1	0.37899130453568	0.259303217099511	0.837377333576019	6.94300664591284e-18	TCGA-F9-A8NY	0	36	KIRP
1	0.0520506168255117	0.19060223924951	0.896063242176797	1	TCGA-G7-A8LB	0	547	KIRP
1	0.183862030987629	0.288503611112841	0.947312663415316	8.34435573518776e-31	TCGA-SX-A7SM	1	363	KIRP
1	0.0832105353058132	0.164358824933398	0.830210360473596	2.504728439464e-34	TCGA-HZ-8636	1	545	PAAD
1	0.0609160408962088	0.666424294097875	0.946619508722706	3.45614571682916e-38	TCGA-HZ-A9TJ	1	555	PAAD
1	0.0581300176804371	0.202549862696316	0.808311915100759	1.84637175203961e-33	TCGA-IB-7644	1	306	PAAD
1	0.0303805172301086	0.300265196560016	0.972580290776062	1.52476827555702e-34	TCGA-XD-AAUG	0	420	PAAD
1	0.403356443965935	0.240968940094809	0.972302236197651	5.37890832490672e-34	TCGA-3B-A9HI	1	606	SARC
1	0.197305520026561	0.361764559200408	0.954851781177565	6.62848933963146e-29	TCGA-3B-A9HL	1	229	SARC
1	0.355481987491198	0.372893233049242	0.971759231891292	2.52272842629971e-33	TCGA-3B-A9HP	1	517	SARC
1	0.242462912390669	0.259080896506088	0.906416155508712	1	TCGA-3B-A9HR	1	496	SARC
1	0.102599546230179	0.228146917745116	0.950962973746422	2.67933124376977e-26	TCGA-3B-A9HS	1	139	SARC
1	0.379985693838432	0.23564481629691	0.839250085130113	6.58255508457746e-21	TCGA-3B-A9HU	1	631	SARC
1	0.430829801791752	0.261255933645489	0.811808845597676	3.68566566155692e-11	TCGA-3B-A9HV	1	41	SARC
1	0.280180139627271	0.147978079829756	0.883659039897303	2.09992288057982e-24	TCGA-3B-A9HZ	1	309	SARC
1	0.322284700178796	0.310752534303576	0.882430976027998	7.68747239834501e-24	TCGA-3B-A9I0	1	503	SARC
1	0.306446345341495	0.318952399988952	0.964175888585111	9.03720693423743e-17	TCGA-3B-A9I1	1	192	SARC
1	0.455719587727423	0.175367609401349	0.926861427199295	6.13063163418249e-29	TCGA-3R-A8YX	1	17	SARC
1	0.412735977920034	0.0780031315094069	0.705500635623462	1.48066223002054e-17	TCGA-DX-A6B8	1	42	SARC
1	0.347074073070911	0.313312932715289	0.953572055994514	7.23352798104315e-07	TCGA-DX-A6BA	1	408	SARC
1	0.526783743006696	0.170941612995287	0.863467509793053	6.3014085849538e-25	TCGA-DX-A6YV	1	516	SARC
1	0.35013224822515	0.128584391670695	0.807965343830488	5.1322318617153e-10	TCGA-DX-A6YX	1	200	SARC
1	0.403454067583686	0.437754250094316	0.893402915593815	1.6558848298258e-26	TCGA-DX-A7EF	1	294	SARC
1	0.214318187501675	0.488054714382698	0.966743213527235	5.43348585072252e-23	TCGA-DX-A7EL	1	2249	SARC
1	0.0708582086990861	0.155706993988992	0.888990152667204	5.85172551335476e-27	TCGA-DX-A7EQ	1	251	SARC
1	0.0888817970555391	0.349590237358035	0.90203692934085	0	TCGA-DX-A8BG	1	330	SARC
1	0.0747586296056315	0.335333419200858	0.966316591577263	2.5093967311965e-18	TCGA-DX-A8BP	1	216	SARC
1	0.315098199217516	0.231347221851257	0.753280431239347	2.2500587359691e-20	TCGA-DX-A8BU	1	107	SARC
1	0.427501589230371	0.346648157923699	0.965914889868267	2.47372935487891e-31	TCGA-DX-A8BV	1	357	SARC
1	0.13007893059563	0.413732106281114	0.937059972682565	3.55490393447585e-33	TCGA-DX-A8BX	1	591	SARC
1	0.674689895305447	0.336176282005504	0.962761894779903	4.56850172102418e-20	TCGA-DX-A8BZ	1	90	SARC
1	0.429469697350531	0.562540650956697	0.977419476212571	1.16584237730422e-06	TCGA-DX-AB2E	1	132	SARC
1	0.469337931744122	0.245768030872395	0.950450114641855	5.07499016254654e-38	TCGA-DX-AB2P	1	161	SARC
1	0.194509659240239	0.245416460026668	0.890568410066265	4.34613692558337e-31	TCGA-DX-AB2Q	1	490	SARC
1	0.26595268372303	0.177335762648095	0.868308116789314	2.5277483749249e-32	TCGA-DX-AB2T	1	784	SARC
1	0.529381099824705	0.201259059851145	0.931049961304835	0.999999403953552	TCGA-DX-AB2X	1	111	SARC
1	0.156770249176429	0.114617498959556	0.782230855482343	2.57089806890658e-31	TCGA-DX-AB30	1	504	SARC
1	0.369522039354362	0.372419997748604	0.961667772134455	4.20742890718209e-37	TCGA-DX-AB3A	1	533	SARC
1	0.196729784612752	0.147082041511676	0.916529357349057	2.09559097258684e-34	TCGA-DX-AB3C	1	567	SARC
1	0.495583684071199	0.199961441637025	0.971510161625886	4.88522821845481e-15	TCGA-HB-A3L4	1	326	SARC
1	0.177881608622007	0.197040585419383	0.828003908106777	1.91780104484745e-17	TCGA-HB-A5W3	1	384	SARC
1	0.188931283348452	0.238682418475537	0.936432772217682	2.58809459127722e-19	TCGA-IE-A3OV	1	490	SARC
1	0.318693412519718	0.271076012403686	0.915051160333645	9.12068407329148e-22	TCGA-IF-A4AJ	1	560	SARC
1	0.320354779499246	0.119565367675991	0.787140519502714	9.90422112816396e-30	TCGA-IS-A3K6	1	858	SARC
1	0.333789754488252	0.411536797501422	0.958524462754625	3.43246158451439e-35	TCGA-IS-A3K7	1	119	SARC
1	0.323592129723992	0.539351833053243	0.980865055505476	2.29440684862219e-16	TCGA-IS-A3KA	1	76	SARC
1	0.14943284650857	0.328612790299704	0.984553869233319	5.88350352595602e-29	TCGA-IW-A3M5	1	9	SARC
1	0.251482227593406	0.179170582294111	0.863379280859439	3.2949011711221e-28	TCGA-JV-A5VF	1	32	SARC
1	0.16244074754893	0.39917534165394	0.936111271133485	2.53221245013909e-28	TCGA-JV-A75J	1	119	SARC
1	0.203078021253541	0.129039063918232	0.776671272379784	4.39267786904542e-29	TCGA-K1-A3PN	1	1033	SARC
1	0.249282160294331	0.11761383738584	0.851169443048658	1	TCGA-KD-A5QS	1	351	SARC
1	0.313723871576799	0.216809268803038	0.966141856868542	4.44399253973495e-32	TCGA-QQ-A5VB	1	111	SARC
1	0.619573762928937	0.573976149350525	0.988680688704295	1.46805829088425e-32	TCGA-SG-A6Z4	1	105	SARC
1	0.676186698697708	0.29366288288803	0.94595681971878	9.80506051569904e-21	TCGA-SI-A71O	1	264	SARC
1	0.171459595459113	0.220056960068591	0.887652302502247	5.61226096926649e-28	TCGA-SI-AA8C	1	273	SARC
1	0.254615195282923	0.158599624506128	0.877820256163131	6.29640600213e-34	TCGA-VT-A80G	1	26	SARC
1	0.24728483626996	0.122810088451215	0.782022245550887	2.48268385236059e-37	TCGA-VT-A80J	1	355	SARC
1	0.116687300483804	0.313849048926034	0.783869208926257	1.29114609721191e-32	TCGA-WK-A8XT	1	599	SARC
1	0.589447085136891	0.216249902871399	0.944360939765381	1.31729005416366e-13	TCGA-WK-A8XX	1	111	SARC
1	0.497645441448702	0.103663266541328	0.820998898221109	1.22296739846206e-06	TCGA-WK-A8XY	1	103	SARC
1	0.338372003373529	0.203737854624584	0.945641532227033	2.65340799903053e-16	TCGA-WK-A8XZ	1	89	SARC
1	0.571570137306654	0.279567697978972	0.941876093236794	9.54720298938923e-23	TCGA-WK-A8Y0	1	111	SARC
1	0.21762990381244	0.23466234571989	0.916798131103845	4.90375835544749e-34	TCGA-X9-A973	1	119	SARC
1	0.0643359592014146	0.270693395751628	0.916614763143902	4.57791231703877e-17	TCGA-EX-A449	0	447	CESC
1	0.0250778714799907	0.128674289021509	0.745979716937013	7.79675685507838e-36	TCGA-HM-A6W2	0	287	CESC
1	0.0935432674872131	0.116827697771397	0.73468449014783	5.77746075983509e-21	TCGA-IR-A3LI	0	2493	CESC
1	0.0450842732529699	0.188737765199331	0.898585338202907	1.73063276192864e-33	TCGA-JW-A5VH	1	94	CESC
1	0.195790947474855	0.142673623511177	0.796190862744575	5.53888948595649e-11	TCGA-MA-AA41	0	279	CESC
1	0.0517641481997574	0.152395461662424	0.896551264301052	2.44891267079265e-32	TCGA-MY-A913	0	524	CESC
1	0.0889033122802284	0.1050948523384	0.900789367708631	1.45176803303117e-33	TCGA-VS-A8EB	1	305	CESC
1	0.0297728824454557	0.155044061923998	0.751598117077892	1.39432326201066e-22	TCGA-VS-A8EJ	1	607	CESC
1	0.0184138678021824	0.122879976709471	0.584676800638847	2.22621296095841e-35	TCGA-VS-A8QM	1	951	CESC
1	0.0585296651594989	0.196052537731978	0.943428933435756	7.03128646262151e-32	TCGA-VS-A9U6	1	711	CESC
1	0.225642103132748	0.179230717042254	0.920843193196267	1.88197186355752e-38	TCGA-A6-2682	1	381	COADREAD
1	0.440561180251632	0.0372541528216548	0.404747150461411	4.29808514575136e-27	TCGA-A6-5662	1	495	COADREAD
1	0.350094286621532	0.0316058853387042	0.245174203608863	3.13689424949841e-32	TCGA-A6-6142	1	654	COADREAD
1	0.136352991714692	0.0438594255085345	0.413732657464466	1.48741892758022e-28	TCGA-A6-6648	1	686	COADREAD
1	0.228448218244452	0.0284017494216829	0.295019476743078	2.46605484751351e-35	TCGA-A6-6652	0	751	COADREAD
1	0.253501640452741	0.0196745647260988	0.215438989151566	4.26513266947273e-31	TCGA-A6-A567	1	612	COADREAD
1	0.320897390087187	0.061142508545035	0.443827819910969	1.21328605825856e-23	TCGA-AA-3662	0	184	COADREAD
1	0.10213946771357	0.081174385294995	0.560657724501607	6.50168687851532e-32	TCGA-AA-3713	0	579	COADREAD
1	0.436372653532025	0.265806425102399	0.683247844201006	1.05605172698676e-33	TCGA-AA-A02K	1	306	COADREAD
1	0.327952041558987	0.170642779707683	0.845231863860076	5.37290352229056e-25	TCGA-AM-5820	0	14	COADREAD
1	0.303327690075136	0.186947488539494	0.737664510136959	0.228707686066628	TCGA-AY-5543	0	1004	COADREAD
1	0.111528321715665	0.0462426234692044	0.335020390122287	5.32762730130301e-28	TCGA-AZ-4323	1	43	COADREAD
1	0.116067625343274	0.083709791092192	0.697780126770589	1.01961768733263e-31	TCGA-AZ-4614	1	172	COADREAD
1	0.0775585295610923	0.0846700710547329	0.50161133299931	1.90898280559723e-33	TCGA-AZ-4616	1	156	COADREAD
1	0.254223053302864	0.100071612022987	0.726609506038729	1.22570241445612e-15	TCGA-AZ-4682	1	680	COADREAD
1	0.257536110735279	0.141324802348085	0.638865931523893	0	TCGA-AZ-4684	1	411	COADREAD
1	0.191244310405899	0.163984643214354	0.835868123401098	0	TCGA-AZ-6600	1	368	COADREAD
1	0.292609753564858	0.0509298996916456	0.581074172537489	1.37350026670324e-25	TCGA-AZ-6606	1	357	COADREAD
1	0.216184624117725	0.192135512329691	0.686729724156841	8.45315761150891e-31	TCGA-AZ-6607	1	97	COADREAD
1	0.138948813290078	0.0830397875926931	0.520461803946424	1.54470472750729e-24	TCGA-CK-6748	0	61	COADREAD
1	0.238943120428315	0.0788724278398864	0.523084041396881	1.86461092442506e-34	TCGA-CM-4747	0	761	COADREAD
1	0.358316523521908	0.0510058311676797	0.544190282757684	2.22282354419482e-23	TCGA-CM-5862	1	31	COADREAD
1	0.148690521601479	0.0370504356437346	0.345323669171005	7.6415861960551e-27	TCGA-CM-5868	0	518	COADREAD
1	0.111611422406967	0.395469101028412	0.914292936240067	1.27861422325379e-38	TCGA-CM-6675	1	337	COADREAD
1	0.247704813206949	0.158822917874499	0.846586867419388	2.14163260675015e-33	TCGA-CM-6678	1	0	COADREAD
1	0.223743503534209	0.275686764645497	0.857411187721457	2.12225366402188e-32	TCGA-D5-6929	0	408	COADREAD
1	0.269407970341524	0.28600133671867	0.771565729738319	1.29050589360109e-32	TCGA-DM-A285	1	179	COADREAD
1	0.168384851981596	0.19199394425912	0.685144311312888	2.66901170656494e-38	TCGA-F4-6809	1	403	COADREAD
1	0.32450397614773	0.279367806715454	0.804121460723594	1.46568950261205e-27	TCGA-G4-6294	1	517	COADREAD
1	0.277783081479066	0.255783885365555	0.84206973250261	1.01306887606108e-32	TCGA-G4-6297	1	439	COADREAD
1	0.24487714112857	0.18897533642779	0.764020362444369	4.13708980538943e-26	TCGA-G4-6303	1	872	COADREAD
1	0.102305040353784	0.197605751339118	0.855122025224923	3.08838311845014e-37	TCGA-G4-6314	1	38	COADREAD
1	0.177774116937146	0.324835433621561	0.828860682755806	3.72716603600761e-28	TCGA-G4-6315	0	1883	COADREAD
1	0.195863923623912	0.570004223959017	0.971108853636826	1.70608942711506e-35	TCGA-NH-A6GC	0	389	COADREAD
1	0.0306218549751654	0.305470580997539	0.87643067681677	0	TCGA-18-3414	1	716	LUSC
1	0.116617631142371	0.272336693527778	0.785279669087873	6.4858583998309e-13	TCGA-18-3417	1	1097	LUSC
1	0.0144726831172298	0.464883923078534	0.960356004704289	1.93347767606443e-31	TCGA-34-8455	1	123	LUSC
1	0.0894736576901766	0.461935305927988	0.945309754724407	5.54842120643491e-28	TCGA-37-4132	0	227	LUSC
1	0.0224759715634731	0.345802354239517	0.939887792500217	6.15818347850765e-33	TCGA-58-8386	1	1	LUSC
1	0.028028767494943	0.175224182624176	0.616942881305162	0	TCGA-66-2742	0	641	LUSC
1	0.1341408750374	0.0638680419404087	0.472465832821901	8.04882009250968e-30	TCGA-AG-3731	0	1126	COADREAD
1	0.307188442355803	0.14253590301282	0.618961265309619	1.6546304227646e-16	TCGA-AG-4021	1	0	COADREAD
1	0.190386517923277	0.153057750817741	0.745043029623107	7.91295514252431e-21	TCGA-AH-6544	0	1173	COADREAD
1	0.16513716232732	0.287943244659518	0.882945603852994	1.27706633127119e-27	TCGA-CI-6619	0	184	COADREAD
1	0.129343088992177	0.242930816989715	0.887908073196764	8.99025383300689e-36	TCGA-CI-6620	1	90	COADREAD
1	0.221924143015492	0.154953043167799	0.785031467816648	7.1581118632897e-23	TCGA-DC-6154	0	365	COADREAD
1	0.171757007568295	0.363234749820637	0.928759130527144	1.76650814353036e-36	TCGA-DC-6156	1	30	COADREAD
1	0.167781526183139	0.371021736199456	0.948592939819446	4.40351260129506e-38	TCGA-DC-6681	0	790	COADREAD
1	0.258690718149527	0.248707890043459	0.861653244647231	1.45334419410862e-22	TCGA-DY-A1DG	1	592	COADREAD
1	0.212071310888123	0.268181512452075	0.888260645399088	1.3625542087161e-29	TCGA-EI-6885	1	295	COADREAD
1	0.201775882652658	0.141740009976547	0.832232261087517	3.16111395307078e-23	TCGA-EI-7002	0	364	COADREAD
1	0.196179668792326	0.63279662138239	0.960436355821928	4.5141131287502e-32	TCGA-F5-6702	1	368	COADREAD
1	0.377264919042835	0.153785479570489	0.709417741945137	7.04706934772542e-34	TCGA-AK-3436	1	1189	KIRC
1	0.400849331573396	0.263767339796516	0.94578543021369	8.59556090143312e-21	TCGA-B0-4688	1	101	KIRC
1	0.397357849425486	0.164191629654038	0.7402065897269	1.11693584901009e-28	TCGA-B0-4690	1	43	KIRC
1	0.655305119872956	0.319885528404073	0.872523660252806	1.69717867855121e-18	TCGA-B0-4691	1	139	KIRC
1	0.358853828489922	0.250948581060034	0.669269948978837	0	TCGA-B0-4697	1	578	KIRC
1	0.0547583912704161	0.237606769291188	0.848974102595153	7.57372607110465e-22	TCGA-B0-4699	1	110	KIRC
1	0.283221045334889	0.263809536242648	0.815012395376143	2.92452278699177e-38	TCGA-B0-4700	1	1980	KIRC
1	0.302103197847351	0.416699875788405	0.7310117327621	7.52173106802961e-36	TCGA-B0-4701	1	238	KIRC
1	0.438990183396735	0.333295960209602	0.82537127481977	2.09572305039741e-30	TCGA-B0-4703	1	182	KIRC
1	0.44541131378851	0.384406801578255	0.836389022212853	9.531026701344e-27	TCGA-B0-4712	1	1337	KIRC
1	0.360824696891109	0.198480731227534	0.676941099107955	8.85066763362366e-29	TCGA-B0-4714	1	99	KIRC
1	0.363401807515637	0.40136375555157	0.873250665537878	6.12706557164749e-33	TCGA-B0-4814	1	168	KIRC
1	0.19424712229829	0.301150080385351	0.773159924100494	5.69599103837882e-35	TCGA-B0-4819	1	183	KIRC
1	0.267319480941066	0.255406286777784	0.825925944674753	9.27923297516509e-31	TCGA-B0-4828	1	307	KIRC
1	0.249213037537649	0.339435654141326	0.965488033199593	8.67342983734663e-35	TCGA-B0-4836	1	1238	KIRC
1	0.361357910886555	0.278025726616073	0.910207562168863	1.69257969824166e-28	TCGA-B0-4841	1	108	KIRC
1	0.459262849235312	0.37450353430699	0.955684107986934	1.07374304553633e-32	TCGA-B0-4844	1	62	KIRC
1	0.395341881740137	0.485837603082004	0.958713608942076	2.72716709771686e-34	TCGA-B0-4845	1	748	KIRC
1	0.165795571029031	0.18035618767498	0.69174561269925	5.69297341915485e-27	TCGA-B0-4846	1	163	KIRC
1	0.285648821957339	0.260473400219101	0.818774666254414	5.29151766676278e-34	TCGA-B0-4847	1	793	KIRC
1	0.336123736353034	0.250546994018603	0.875343026117069	8.44409666595391e-32	TCGA-B0-5080	1	103	KIRC
1	0.0841800776990944	0.129428662107819	0.714175443037801	8.02968615970946e-22	TCGA-B0-5084	1	65	KIRC
1	0.32147802018185	0.474804825565446	0.923384524648471	2.06294876326372e-30	TCGA-B0-5092	1	459	KIRC
1	0.387197755357871	0.43115644328292	0.915774525207036	5.4557288313189e-31	TCGA-B0-5094	1	75	KIRC
1	0.680225125120956	0.281809563205833	0.78937888321965	9.116999068955e-29	TCGA-B0-5107	1	549	KIRC
1	0.195311883429374	0.541117054689221	0.958819979339264	2.20430933416696e-35	TCGA-B0-5115	1	75	KIRC
1	0.212902687196947	0.362551540112708	0.90549549817918	2.94872116916682e-22	TCGA-B0-5712	1	725	KIRC
1	0.240143659788661	0.0577446148213941	0.423267864409591	1.2604159535067e-22	TCGA-B2-5639	1	163	KIRC
1	0.108743017869533	0.0250040307677927	0.159555575571568	3.22857406976735e-27	TCGA-B4-5377	0	365	KIRC
1	0.699064159662068	0.0250978511236351	0.332722380532409	1.83524089960441e-34	TCGA-B8-4143	1	709	KIRC
1	0.419081439165136	0.0404182343127301	0.212954863875772	1.1541060521016e-37	TCGA-B8-4622	1	1227	KIRC
1	0.232448763210277	0.0643301826067085	0.461304634118876	4.52667249911682e-37	TCGA-BP-4335	1	160	KIRC
1	0.758331291624311	0.0637145629418874	0.469730603747748	8.35315194746373e-22	TCGA-BP-4352	1	13	KIRC
1	0.374544822162531	0.0720696881840505	0.491966345435104	9.57213683156491e-25	TCGA-BP-4354	1	685	KIRC
1	0.27943487015002	0.0180027170247271	0.113867519093548	6.19908746408657e-37	TCGA-BP-4771	1	23	KIRC
1	0.249700375109708	0.0173206325077829	0.234382589792955	9.5756451604707e-32	TCGA-BP-4787	1	259	KIRC
1	0.292111135000773	0.0478724794981458	0.4911293271688	4.70398372189428e-35	TCGA-BP-4798	1	334	KIRC
1	0.139035687932246	0.226878999171199	0.861603858506661	1.32818117674165e-36	TCGA-BP-4974	1	35	KIRC
1	0.316646018465966	0.345716336085253	0.939464476047508	5.69904722324589e-38	TCGA-BP-5178	1	396	KIRC
1	0.175645745995045	0.246072880814317	0.87118260560598	1.83844986142891e-34	TCGA-BP-5201	1	NA	KIRC
1	0.342550060087637	0.0927778892221186	0.685209756382354	3.70456163040881e-33	TCGA-CJ-4637	1	1821	KIRC
1	0.595268684405938	0.151035745088878	0.797122866938499	5.58059137015069e-24	TCGA-CJ-4638	1	70	KIRC
1	0.174340592343402	0.261584093747969	0.915625996046951	1.03241163560386e-32	TCGA-CJ-4641	1	NA	KIRC
1	0.191309545122381	0.184022907801357	0.857993921689729	5.40854129976005e-25	TCGA-CJ-4644	1	93	KIRC
1	0.346401604922669	0.0496413459109237	0.740507518039037	2.43861836166727e-34	TCGA-CJ-4868	1	37	KIRC
1	0.29281740285194	0.258612762808809	0.922147812117595	2.43324105439133e-13	TCGA-CJ-4871	1	169	KIRC
1	0.49724920657251	0.17940790465318	0.802966278429907	2.70130570771999e-32	TCGA-CJ-4875	1	531	KIRC
1	0.269793283998418	0.200101635674106	0.848174233556399	2.28883238289606e-21	TCGA-CJ-4885	1	2041	KIRC
1	0.213293946713238	0.0945569854961105	0.521152839578768	3.22555707262821e-35	TCGA-CJ-4887	1	322	KIRC
1	0.310140363634468	0.0957236614350767	0.557965275270801	1.56731820936203e-33	TCGA-CJ-4888	1	608	KIRC
1	0.153364863854289	0.0630276068863033	0.616412551163342	2.69463999812703e-37	TCGA-CJ-4890	1	70	KIRC
1	0.36330981560892	0.179635142067566	0.811281015257186	1.14883503990208e-37	TCGA-CJ-4895	1	61	KIRC
1	0.40978486283305	0.198301404547459	0.905774894773997	6.32251747395823e-35	TCGA-CJ-4900	1	1714	KIRC
1	0.11772208763412	0.129384044664654	0.789348052256604	3.3806926834598e-26	TCGA-CJ-4904	1	278	KIRC
1	0.236254925034202	0.187875437387538	0.911906566271465	2.30387782679949e-32	TCGA-CJ-4918	1	33	KIRC
1	0.333049375030928	0.130234710078729	0.786901313123751	3.75804005668483e-39	TCGA-CJ-4923	1	25	KIRC
1	0.567802852569205	0.165441853136056	0.823472181719364	1.37684539806424e-35	TCGA-CJ-5677	1	288	KIRC
1	0.1865260465375	0.241312816777424	0.873017237407416	7.75252336425921e-32	TCGA-CJ-5678	1	399	KIRC
1	0.205916043365105	0.163033088987072	0.822719604754161	1.01837170900892e-35	TCGA-CJ-5680	1	153	KIRC
1	0.0498519954009639	0.142444081816528	0.70319693961371	7.68402376129075e-36	TCGA-CJ-5681	1	17	KIRC
1	0.41049024636097	0.115537601891825	0.716616193938041	8.36913198812286e-37	TCGA-CJ-5682	1	55	KIRC
1	0.150706683643751	0.156327411713932	0.829925028666407	2.58657732819106e-13	TCGA-CJ-6028	1	137	KIRC
1	0.384476722967752	0.166364499946815	0.672806466683824	3.37698147687738e-33	TCGA-CJ-6033	1	144	KIRC
1	0.196979975259732	0.19434598796144	0.821059973024007	7.58153876775641e-20	TCGA-CW-5580	1	1964	KIRC
1	0.120412823417878	0.135749343567973	0.753815349577052	9.47006881801826e-08	TCGA-CW-5585	0	2609	KIRC
1	0.255174167235941	0.174500391274626	0.708010974043212	5.53846274195977e-35	TCGA-CW-5590	1	672	KIRC
1	0.029849271375034	0.229746289622693	0.910429387915953	1.11333700816776e-28	TCGA-CW-5591	0	2271	KIRC
1	0.119281919022298	0.17548595130303	0.762806532437704	0	TCGA-CW-6087	1	41	KIRC
1	0.427557842610458	0.104065980206906	0.627856152862059	3.55405544795975e-30	TCGA-CZ-4857	1	188	KIRC
1	0.563100865170683	0.146071978256521	0.7950447443144	3.86763833947406e-26	TCGA-CZ-4860	1	206	KIRC
1	0.225463769932112	0.173075268964574	0.928721027193576	2.91835374841721e-27	TCGA-CZ-5454	1	423	KIRC
1	0.0932981385832063	0.0221437451257906	0.229573068513823	1.44686878456081e-19	TCGA-CZ-5455	1	561	KIRC
1	0.359133673794176	0.173856555129256	0.615430464751893	2.41830182444098e-35	TCGA-CZ-5460	0	2873	KIRC
1	0.421825763680439	0.0143599647400341	0.260729258708261	4.72313344301816e-20	TCGA-CZ-5461	1	48	KIRC
1	0.114563977610784	0.0709767366306253	0.433772935170644	1.87645716022769e-14	TCGA-CZ-5462	1	311	KIRC
1	0.231101775804077	0.0273903581490108	0.222586057633631	1.17176875290129e-18	TCGA-CZ-5464	0	2128	KIRC
1	0.593663288386743	0.0562805769707043	0.207019850248086	6.66390320702703e-08	TCGA-CZ-5468	1	59	KIRC
1	0.266307447515997	0.113208555841501	0.768672033144509	3.05920147973093e-20	TCGA-CZ-5987	1	377	KIRC
1	0.436237672586999	0.239492862452379	0.943520157194036	1.61918653025008e-34	TCGA-DV-A4VX	1	1626	KIRC
1	0.328010115457601	0.193142941275892	0.854799214008965	1.22812435531547e-34	TCGA-G6-A5PC	1	242	KIRC
1	0.510580529146912	0.132837759513774	0.814365010564312	8.68664354694224e-27	TCGA-G6-A8L6	1	304	KIRC
1	0.0274718193612853	0.14246873515549	0.751679785738424	4.3331041615687e-18	TCGA-BW-A5NP	1	102	LIHC
1	0.0247615003455018	0.1510938385497	0.783006711429097	1.5200127351006e-33	TCGA-DD-A119	1	223	LIHC
1	0.0326524782738503	0.152076359070883	0.81353033964185	5.03397562350016e-13	TCGA-DD-A1EK	1	167	LIHC
1	0.0318414782179007	0.13351764010494	0.791931475308222	5.66309423015105e-23	TCGA-DD-A3A9	1	289	LIHC
1	0.0223982365907928	0.19261695318221	0.634077424277017	1.08774610821518e-35	TCGA-5L-AAT1	0	1471	BRCA
1	0.0141286046154384	0.104595243835202	0.706375325050387	2.16924013724021e-28	TCGA-A2-A0CS	1	2348	BRCA
1	0.0589642242683961	0.148431692386159	0.825664192188743	1.26928813588343e-16	TCGA-A2-A0SV	1	825	BRCA
1	0.0984884572754294	0.186336326146631	0.834041643616764	1.51556878500598e-22	TCGA-A2-A0SW	1	653	BRCA
1	0.09637878660544	0.358224416533742	0.898892187460443	5.0902386208053e-27	TCGA-A2-A0T2	1	255	BRCA_TNBC
1	0.0729328445707902	0.272718730506397	0.843876648984491	7.87517253232291e-26	TCGA-A2-A3XS	1	682	BRCA
1	0.0934745363275003	0.345786703747694	0.82208870749297	7.26932073801797e-20	TCGA-A8-A07W	0	304	BRCA_Luminal
1	0.120372777264096	0.408616643952852	0.916816694352512	9.69166929577289e-23	TCGA-A8-A08J	1	1127	BRCA_Luminal
1	0.0667987706744656	0.189201545563224	0.838778153501339	1.55271252677856e-28	TCGA-A8-A08O	1	762	BRCA_Luminal
1	0.0317075074990264	0.0498158695952042	0.444862594006889	9.57531909645657e-24	TCGA-A8-A08T	1	2557	BRCA
1	0.0249488068388384	0.258175836934671	0.868677731372669	2.44547521788263e-07	TCGA-AC-A2FM	1	780	BRCA
1	0.162656551382732	0.306457373356112	0.899528043136173	1.1340354738089e-29	TCGA-AC-A62V	1	348	BRCA
1	0.0273559318940692	0.358666076892389	0.907306107853251	9.36508653103503e-29	TCGA-AN-A0FJ	0	242	BRCA
1	0.064237839344888	0.367094766798912	0.902456969539874	6.97995509182609e-38	TCGA-AO-A0J5	1	792	BRCA
1	0.122753525484895	0.211341089120421	0.834800269968091	1.5933633790155e-07	TCGA-AR-A0TZ	1	1313	BRCA
1	0.175473367203932	0.266135304879686	0.892443912992822	2.97628258080004e-23	TCGA-AR-A0U2	1	1609	BRCA_Luminal
1	0.041854556494663	0.123721373122329	0.665448456672686	3.77246815974307e-35	TCGA-AR-A2LH	1	434	BRCA
1	0.0999743541761451	0.299674873830756	0.938807791750567	1.33039364413889e-07	TCGA-B6-A0I9	1	362	BRCA
1	0.0363137135061721	0.182601616830117	0.84375951601416	5.4397090062268e-30	TCGA-B6-A0IB	1	2717	BRCA
1	0.0940938858206637	0.14345143786644	0.914725410697915	1.19805686182499e-25	TCGA-B6-A0X1	1	490	BRCA
1	0.0392965511980875	0.324778799688458	0.924338267912683	9.05554053794373e-30	TCGA-B6-A3ZX	1	994	BRCA_TNBC
1	0.0406331037776324	0.235252819768279	0.904214077909455	1.27701929997731e-32	TCGA-BH-A0AZ	0	1919	BRCA_Luminal
1	0.0393951784724998	0.147706653989425	0.797014943454385	5.62928747368817e-35	TCGA-BH-A0C1	1	1123	BRCA_Luminal
1	0.043061546694357	0.191773679299561	0.740855918995573	8.36504349536676e-30	TCGA-BH-A18I	0	1093	BRCA
1	0.0522101736722137	0.170880162770443	0.835094519352332	7.46998121577833e-27	TCGA-BH-A18J	1	612	BRCA_Luminal
1	0.340926239035977	0.11615250818038	0.723781759586457	2.83639783752246e-13	TCGA-BH-A18V	1	1556	BRCA_TNBC
1	0.0522420368289348	0.256282021718101	0.79217495217382	0	TCGA-BH-A1FH	1	1034	BRCA
1	0.0753021126437327	0.339906850684417	0.859966809378485	1.14406473183948e-09	TCGA-BH-A5IZ	0	567	BRCA_Luminal
1	0.0464775245737907	0.407077492917483	0.883371073018994	0	TCGA-D8-A73W	1	21	BRCA_Luminal
1	0.0348616319293306	0.137664963056298	0.835424937541173	1.11969715106785e-26	TCGA-EW-A1P0	1	1094	BRCA_Luminal
1	0.0309980737412224	0.167727439508232	0.781373862847968	1.10383811306996e-37	TCGA-EW-A1P1	1	1014	BRCA
1	0.0390252888055301	0.144369886053522	0.648019790663899	5.81548671784049e-38	TCGA-EW-A1P8	1	207	BRCA_TNBC
1	0.0294453998973217	0.0985381062184876	0.757156124565641	2.14474851166639e-32	TCGA-GM-A2D9	1	536	BRCA
1	0.074531687395063	0.490401997788613	0.95889066397064	8.68511048263238e-29	TCGA-GM-A2DA	1	3014	BRCA
1	0.0486757079420321	0.267057153695142	0.888659836031449	1.25511422379931e-37	TCGA-LL-A73Z	1	192	BRCA
1	0.0479375934086249	0.129563542358191	0.855338261604407	3.27353147616377e-26	TCGA-PL-A8LX	0	5	BRCA
1	0.0598060071422089	0.519125524830513	0.959957318988694	7.06333319123249e-39	TCGA-S3-AA12	0	574	BRCA_Luminal
1	0.0652394946668259	0.315627089933837	0.879026634052633	1.19186196178819e-25	TCGA-S3-AA14	0	529	BRCA
1	0.0302615176977831	0.250033688248083	0.762115525843815	1.26477727936457e-33	TCGA-S3-AA15	0	525	BRCA_TNBC
1	0.0437085092611662	0.200762686245657	0.788684324095322	0	TCGA-S3-AA17	0	424	BRCA
1	0.115799813328536	0.299710970357157	0.834795550556519	2.96634064569763e-24	TCGA-UU-A93S	1	116	BRCA_Her2
1	0.0507334460158932	0.0930502579351975	0.799440217438377	0.330606073141098	TCGA-KL-8339	1	64	KICH
1	0.220592422020927	0.219877386616667	0.835927290843039	5.19249195348099e-36	TCGA-KN-8426	0	108	KICH
1	0.0450476937173469	0.152721561006246	0.826873221960963	2.19293076459673e-25	TCGA-BJ-A0Z2	1	158	THCA
1	0.0229301129738992	0.228007128255171	0.768741909853938	0	TCGA-BJ-A3PU	1	174	THCA
1	0.0241228603881286	0.372732463565832	0.885176645697106	2.38538572346475e-32	TCGA-DE-A0Y3	1	30	THCA
1	0.0470100855172454	0.111967948079627	0.656858100134888	6.98156676173577e-34	TCGA-DJ-A4UR	1	113	THCA
1	0.0379635676133965	0.183989759212584	0.811317779215166	1.96343531153124e-27	TCGA-EL-A3D0	0	4254	THCA
1	0.0187453204728115	0.190991360704617	0.845124567366371	2.1924561629995e-38	TCGA-EL-A3GY	0	3076	THCA
1	0.0847470452438428	0.220222711032816	0.852296774943665	1.31025283952956e-33	TCGA-EL-A3MX	1	1708	THCA
1	0.0372606374113612	0.290547694017566	0.896796502560771	7.26022038988491e-38	TCGA-EL-A3MY	1	533	THCA
1	0.044949664368246	0.16580341237593	0.803490715646448	4.47015246856272e-35	TCGA-EM-A2CN	0	715	THCA
1	0.0219342325391261	0.145471109168451	0.817312502994998	3.47374393592481e-35	TCGA-ET-A40Q	1	218	THCA
1	0.0280975771360575	0.224521340985315	0.757682212394714	1.02896404291602e-31	TCGA-FE-A238	1	431	THCA
1	0.130723801621881	0.119105970776377	0.617786319109094	1.01193771254097e-31	TCGA-FE-A3PA	0	3235	THCA
1	0.0554072087898103	0.327782059966591	0.910459245014589	2.58943364833409e-37	TCGA-FK-A4UB	0	3531	THCA
1	0.0344885386033259	0.245852462561699	0.806409858610952	9.83734082861297e-39	TCGA-L6-A4ET	0	664	THCA
1	0.0176425213993361	0.0899143091110284	0.769994633760022	1.82482332485828e-36	TCGA-05-4244	0	0	LUAD
1	0.0346319631369951	0.127577784881011	0.816142614808843	1.5624252268169e-38	TCGA-05-4402	1	244	LUAD
1	0.0751856770463156	0.196088512496195	0.882788973734059	1.10178156744372e-36	TCGA-05-4425	0	669	LUAD
1	0.0671566181916939	0.402754967494308	0.899117290390176	0	TCGA-05-4434	1	457	LUAD
1	0.0443495805229459	0.149631358827242	0.76077369574116	4.60028267224271e-18	TCGA-38-4632	1	680	LUAD
1	0.234087202206648	0.156931532922134	0.754000100493803	1.20828879348912e-15	TCGA-50-6591	1	119	LUAD
1	0.242465750411478	0.0306210138600781	0.529307068544987	1.61414358601666e-32	TCGA-53-7624	1	400	LUAD
1	0.0359595804845837	0.211937904750425	0.843988825234508	1.50611862400462e-27	TCGA-55-6968	1	1293	LUAD
1	0.153125503308078	0.143508403702073	0.675372006434058	0	TCGA-55-8094	0	541	LUAD
1	0.0154265423177974	0.336994403821633	0.940539375292505	6.1570419265562e-30	TCGA-55-8512	1	607	LUAD
1	0.0510553557324987	0.193023992275776	0.827630542884265	1.07093110061513e-35	TCGA-55-8620	1	375	LUAD
1	0.0307526018160671	0.0965330548411012	0.869253816281172	2.28272752981161e-37	TCGA-64-1680	0	1126	LUAD
1	0.161668718427133	0.214259540919178	0.870353537623676	0	TCGA-73-4666	0	800	LUAD
1	0.545803873481822	0.0212024492692004	0.173383260170747	2.83216684858412e-38	TCGA-73-4670	0	131	LUAD
1	0.0679686449072187	0.140934637419504	0.372244084697646	3.84056877191903e-35	TCGA-78-7145	1	422	LUAD
1	0.0954476308972151	0.233631522559885	0.822207203294359	2.03628119131158e-36	TCGA-78-7156	1	976	LUAD
1	0.0469850683706348	0.439741604580782	0.891657575588184	8.16434460504022e-39	TCGA-78-7160	1	697	LUAD
1	0.0455489942218011	0.135135285083781	0.848004540209702	3.43978711550206e-36	TCGA-78-7167	1	726	LUAD
1	0.0613712742688052	0.0820792505781648	0.526029579093065	3.55587332593823e-37	TCGA-86-7701	1	424	LUAD
1	0.0558733813193117	0.282187902631354	0.908910482513532	7.50219550560237e-34	TCGA-93-A4JN	0	718	LUAD
1	0.0285008083283157	0.233527795927964	0.872395661276892	1.25743300221135e-23	TCGA-93-A4JP	1	497	LUAD
1	0.0803967766562418	0.0759028197951408	0.470079686841696	0	TCGA-97-8171	1	441	LUAD
1	0.178828678400947	0.173711434563749	0.79735062130646	4.8286852767187e-36	TCGA-99-8033	1	656	LUAD
1	0.235173100981956	0.466998833560454	0.921318303795688	4.16764792378884e-32	TCGA-L9-A5IP	1	49	LUAD
1	0.05561134108486	0.20524135500221	0.84743067223398	9.33644997718367e-35	TCGA-MP-A4T7	1	167	LUAD
1	0.0507680154472711	0.272960682729661	0.90692059129035	3.72976495809694e-30	TCGA-SH-A7BD	1	200	MESO
1	0.0379324281896114	0.231773606510007	0.796849452063058	5.58355370062198e-23	TCGA-YS-AA4M	1	NA	MESO
1	0.0469756521732346	0.300637233770953	0.942414379867003	3.41275806357424e-36	TCGA-ZN-A9VO	0	261	MESO
1	0.0987036458643686	0.0337886297695955	0.372453560770232	2.53237549214595e-29	TCGA-RZ-AB0B	1	149	UVM
1	0.242101026110541	0.0219112357668655	0.22603822766482	1.04608238737924e-10	TCGA-V4-A9F5	1	78	UVM
1	0.0643446303575854	0.0268139821299384	0.256768264846111	5.07818015771934e-25	TCGA-VD-A8KD	1	NA	UVM
1	0.025807113902801	0.0275421933957955	0.255549169651877	1.46738634892596e-32	TCGA-WC-A87U	1	1581	UVM
1	0.0869984896885669	0.0241654231510032	0.212096924502606	1.11476725112233e-24	TCGA-WC-A88A	1	82	UVM
1	0.149002178165438	0.0239014833360635	0.169921948029149	2.74220915866852e-27	TCGA-CG-4460	1	487	STAD
1	0.021574989061794	0.0612254036687185	0.40493791914821	1.1457574000318e-31	TCGA-CG-5716	0	0	STAD
1	0.327058643174387	0.0629877573682101	0.412479793750576	0.999989628791809	TCGA-A6-2671	1	535	COADREAD
1	0.211890129640068	0.0898758999349756	0.531351744713546	3.76944938520102e-19	TCGA-A6-2674	1	735	COADREAD
1	0.30053259461273	0.0717650677474406	0.539310415017427	1	TCGA-A6-2683	1	300	COADREAD
1	0.356311072424002	0.0730947500122598	0.515648461330041	0.141853675246239	TCGA-AA-3488	1	153	COADREAD
1	0.122730972527365	0.0929731658260314	0.545915114319943	0	TCGA-AA-3494	0	31	COADREAD
1	0.435872299292472	0.0778802852593795	0.323568747945498	1.96696660801571e-19	TCGA-AA-3679	0	457	COADREAD
1	0.118031266139152	0.0263922708428462	0.2887376027165	3.49081091785161e-29	TCGA-AA-3680	1	335	COADREAD
1	0.128621677040353	0.0241771541566892	0.26553958388117	2.22880096600875e-08	TCGA-AA-3684	0	0	COADREAD
1	0.342785667002747	0.16094133996093	0.846911100989182	8.10362176939806e-24	TCGA-AA-3688	0	578	COADREAD
1	0.12884511429967	0.0347980234278651	0.461954684955598	9.29045333775699e-25	TCGA-AA-3692	1	396	COADREAD
1	0.370701124460895	0.0761776327879186	0.460614927679517	7.69139074441695e-27	TCGA-AA-3693	0	0	COADREAD
1	0.172852835582423	0.0763975847691239	0.497261135572269	1	TCGA-AA-3695	0	0	COADREAD
1	0.149617104889932	0.0807383113183914	0.450567699385425	1	TCGA-AA-3696	1	153	COADREAD
1	0.358199280451525	0.0320106272060966	0.288338108643274	1.10575975459382e-11	TCGA-AA-3867	1	394	COADREAD
1	0.215682702439634	0.0868514921359753	0.499941842015978	1.87474966886097e-15	TCGA-AA-3869	1	822	COADREAD
1	0.230850268831986	0.0609868041650902	0.42644845751898	1.86772528246026e-38	TCGA-AA-3870	0	912	COADREAD
1	0.23235783277652	0.0597268784427168	0.439762783041181	7.31329870001315e-19	TCGA-AA-3872	0	0	COADREAD
1	0.238028174048453	0.0312910926474513	0.265053954514405	0.0537933818995953	TCGA-AA-3930	1	61	COADREAD
1	0.201177963131378	0.0668850067435058	0.354093747010258	8.45849754682604e-08	TCGA-AA-3941	0	730	COADREAD
1	0.244428161017454	0.0337647160088615	0.27097333092966	0.63967490196228	TCGA-AA-3973	0	397	COADREAD
1	0.223542502145311	0.0412449052167653	0.379596438799289	8.36583273837591e-17	TCGA-AA-3989	1	242	COADREAD
1	0.295630954115493	0.0518245830445115	0.459633913099896	1.09734621389634e-09	TCGA-AA-A02E	1	90	COADREAD
1	0.304881017222293	0.197286661948359	0.754338875040829	3.63819778034236e-23	TCGA-AA-A02F	0	1216	COADREAD
1	0.288762989196798	0.0444706878117684	0.428970784908409	0.00032556927180849	TCGA-AA-A02H	1	61	COADREAD
1	0.218851304256661	0.0801211980567153	0.821426782652792	2.56107796303695e-05	TCGA-AA-A02J	1	153	COADREAD
1	0.215490605867682	0.09288843898107	0.560937086232921	4.31896045449297e-26	TCGA-AG-3582	1	1096	COADREAD
1	0.285869246491778	0.0518635121740944	0.480335338599351	4.26423808339482e-16	TCGA-AG-3583	1	610	COADREAD
1	0.251708337676093	0.0343949041508077	0.382475007792152	7.98333902688286e-33	TCGA-AG-3584	1	730	COADREAD
1	0.230359327664634	0.0252346324158793	0.279591226963083	1.51435603157446e-36	TCGA-AG-3605	0	30	COADREAD
1	0.27042761115188	0.0409000052276769	0.410897420675992	1.48933041606109e-38	TCGA-AG-4005	0	427	COADREAD
1	0.253880532322325	0.0426830877808886	0.472242645151221	1.69071386333007e-29	TCGA-AG-4007	0	31	COADREAD
1	0.286988411828702	0.0465084619198128	0.328569406962598	2.71157385434151e-09	TCGA-AG-A016	0	276	COADREAD
1	0.300675391024446	0.0686265268146875	0.227945346431176	7.38470631758519e-14	TCGA-AG-A01N	0	943	COADREAD
1	0.128497158701751	0.052378662867806	0.332828959406398	2.74583328120014e-18	TCGA-AG-A02G	1	578	COADREAD
1	0.148532113944362	0.0750563486100008	0.381788883007755	3.19547188709635e-09	TCGA-2H-A9GO	1	362	ESCA
1	0.0464705089646421	0.0466454925023065	0.369461251453458	6.98078388351394e-22	TCGA-IG-A51D	0	518	ESCA
1	0.0731953310868021	0.0492734689198339	0.26946296861069	1.55288389207199e-36	TCGA-L5-A4OT	1	149	ESCA
1	0.130273829907929	0.144096532953225	0.526003341482959	1.45825731286068e-32	TCGA-L5-A8NF	1	81	ESCA
1	0.0486710564773316	0.0454215711452942	0.364775053900088	1.49850599814096e-15	TCGA-L5-A8NH	1	393	ESCA
1	0.057563892969612	0.0914415426874059	0.743626136179426	0	TCGA-LN-A5U5	1	136	ESCA
1	0.0489059289486676	0.0362608011224939	0.311546019470627	1.65144429928855e-33	TCGA-R6-A6DN	1	199	ESCA
1	0.0292406184423203	0.0211035806110521	0.180732547574193	1.37747372950056e-23	TCGA-R6-A6KZ	1	154	ESCA
1	0.0831710731325343	0.0275274225824508	0.232009058808121	2.85010520653758e-37	TCGA-R6-A6L6	1	214	ESCA
1	0.0913531865477015	0.0513853528626479	0.409617682625338	0.999999523162842	TCGA-R6-A6XQ	1	193	ESCA
1	0.0257709019847428	0.0648508558104105	0.486011314256056	1.54826359853941e-22	TCGA-R6-A6Y0	0	1641	ESCA
1	0.0464580624207371	0.0229912413199583	0.182743664105512	6.73057855109238e-13	TCGA-R6-A8W5	1	336	ESCA
1	0.0536085636700733	0.0668262354856357	0.493786297423797	0	TCGA-V5-A7RC	1	88	ESCA
1	0.0441992537610503	0.0262993612580654	0.230873269959431	2.68613614597717e-34	TCGA-V5-AASX	1	273	ESCA
1	0.0786766973035913	0.0514827804554772	0.423754149883639	1.46746552287676e-16	TCGA-VR-A8EU	1	557	ESCA
1	0.0165047344520458	0.0299760664514728	0.235083413939212	4.25397921779796e-19	TCGA-VR-A8EX	1	855	ESCA
1	0.0744037964359576	0.051771535475603	0.408102784119318	4.92380519226931e-38	TCGA-VR-AA7B	1	207	ESCA
1	0.0368610952359529	0.0692761568738407	0.493073820498098	4.82550245931201e-35	TCGA-BR-7196	1	348	STAD
1	0.100225300889561	0.0365414732527989	0.300496370092095	1.81696219203786e-34	TCGA-BR-7957	1	276	STAD
1	0.119243049494341	0.0360879772830385	0.356539783859736	2.96257790543937e-37	TCGA-BR-8289	1	81	STAD
1	0.199808462899484	0.047946210130535	0.440023701209916	2.47849768486574e-10	TCGA-BR-8680	0	972	STAD
1	0.0556110743593335	0.0410366801692313	0.218767050228308	3.08634995769267e-34	TCGA-BR-A453	1	185	STAD
1	0.0720047345685963	0.0801195563956959	0.482035326934067	1.60789799626797e-34	TCGA-CD-8529	0	374	STAD
1	0.0792188519629062	0.10017324332731	0.526542068610953	4.17810847169265e-31	TCGA-CG-5719	0	31	STAD
1	0.0399320515307112	0.0715645883740777	0.487675592564078	5.46599583407785e-32	TCGA-CG-5722	0	30	STAD
1	0.218166292444882	0.202699020146254	0.730355787821055	1.94612878949518e-26	TCGA-CG-5724	1	122	STAD
1	0.0960331076332827	0.204353947910401	0.733666715722704	1.13446417470325e-21	TCGA-D7-A748	1	99	STAD
1	0.0942392063986452	0.0194773644180787	0.267050569328317	6.9048901632864e-19	TCGA-IN-7808	1	105	STAD
1	0.0723667013240712	0.23010274404478	0.82300879668241	0	TCGA-CG-4301	0	92	STAD
1	0.0488447295059061	0.00900502858947949	0.131058226438723	7.24350950742235e-31	TCGA-CG-4306	1	31	STAD
1	0.282032026126407	0.0387099655438884	0.401229780156224	4.87087971944976e-23	TCGA-CG-4440	1	122	STAD
1	0.0789392498399042	0.0360569826026303	0.246087729329476	2.43638939478937e-32	TCGA-CG-4462	1	0	STAD
1	0.0683880347598768	0.135725424484863	0.582282453924605	4.50715702982052e-07	TCGA-CG-4465	1	274	STAD
1	0.0721583139832156	0.426718260141777	0.899077643386619	8.81218814665209e-38	TCGA-CG-4474	0	0	STAD
0	0.16727554785118	0.0767758994998573	0.484982050982712	4.30930386605789e-39	TCGA-OR-A5J1	1	754	ACC
0	0.177053280465151	0.0649329787981418	0.476662499236337	0	TCGA-OR-A5J3	1	53	ACC
0	0.335297024464393	0.0360905795803541	0.32228452070744	0.994162499904633	TCGA-OR-A5J5	1	50	ACC
0	0.0493500347624439	0.0334932297101373	0.319208262989967	0	TCGA-OR-A5J6	0	2703	ACC
0	0.153563091157174	0.0337850486654651	0.21267051101739	1.01028975904356e-18	TCGA-OR-A5J7	1	162	ACC
0	0.0636557415363435	0.051055360623173	0.510970950326489	3.93946306584866e-22	TCGA-OR-A5J8	1	530	ACC
0	0.180068815795516	0.0347736605359511	0.442302145912221	1.85047078396655e-23	TCGA-OR-A5J9	1	414	ACC
0	0.149596411351977	0.112639619935864	0.464039501260017	5.56990491995686e-35	TCGA-OR-A5JC	1	1750	ACC
0	0.04478002192071	0.0861784861764746	0.702133792042548	4.69581781289084e-31	TCGA-OR-A5JD	0	3038	ACC
0	0.184746627055429	0.119980893299788	0.841477488637498	5.86672183531429e-35	TCGA-OR-A5JE	1	477	ACC
0	0.221056765673227	0.0453880622483862	0.530856051430885	6.59665612506316e-29	TCGA-OR-A5JF	0	2015	ACC
0	0.1160334841674	0.0634131551340791	0.634771483642618	1.69355571138923e-27	TCGA-OR-A5JI	0	2331	ACC
0	0.101707681978073	0.0658980824788464	0.454282494978209	6.72776915140422e-35	TCGA-OR-A5JL	0	2056	ACC
0	0.0335376046671013	0.0618424268610238	0.594824266589119	2.00053382982644e-35	TCGA-OR-A5JO	0	1194	ACC
0	0.0706881740369321	0.133124495659805	0.888857338057491	3.09620230782913e-38	TCGA-OR-A5JP	0	464	ACC
0	0.0639867729789794	0.195148273020588	0.929230099296718	1.9440325573899e-30	TCGA-OR-A5JQ	0	1103	ACC
0	0.130297392825651	0.0875175109850064	0.855540192775708	5.64285685701173e-34	TCGA-OR-A5JR	0	3688	ACC
0	0.231195943067988	0.0867148918765102	0.809053264786309	3.0772318094788e-39	TCGA-OR-A5JS	1	166	ACC
0	0.0994906830423537	0.205359546999507	0.913894432837339	0	TCGA-OR-A5JT	0	907	ACC
0	0.0752164601793989	0.202730265118979	0.735146608483067	3.93511721490734e-32	TCGA-OR-A5JV	1	953	ACC
0	0.130208741884621	0.0212096329280957	0.318761242243888	1.09365254096862e-23	TCGA-OR-A5JW	0	2202	ACC
0	0.347365678365668	0.180296478473859	0.794699093256601	3.40191691292943e-29	TCGA-OR-A5JX	0	950	ACC
0	0.0868524611902668	0.196880921625249	0.90046374334188	0	TCGA-OR-A5JZ	1	247	ACC
0	0.0245116409401378	0.243938847036597	0.870838238996019	0.999999642372131	TCGA-OR-A5K0	1	659	ACC
0	0.193781894982588	0.203199676595253	0.872911488894183	0	TCGA-OR-A5K1	1	826	ACC
0	0.0945566625428408	0.121900300295656	0.784985972162067	0	TCGA-OR-A5K3	0	3465	ACC
0	0.127106842849372	0.296494575014336	0.862811306382669	2.19268046931552e-32	TCGA-OR-A5K4	0	1082	ACC
0	0.499796304411171	0.118357479340212	0.734063006074602	5.45402776874185e-29	TCGA-OR-A5K5	1	108	ACC
0	0.0910002887368582	0.10243078816023	0.809781759015435	0	TCGA-OR-A5K6	1	391	ACC
0	0.200662557703974	0.176698509275209	0.808135719479593	2.6457453794812e-32	TCGA-OR-A5K8	0	749	ACC
0	0.295982589281608	0.13929251059001	0.768625653394362	1.76297967247255e-22	TCGA-OR-A5K9	1	236	ACC
0	0.117938825968307	0.240207221298084	0.717672220491656	2.00718202918839e-37	TCGA-OR-A5KT	1	2099	ACC
0	0.0801433584499661	0.256179547274826	0.81127892582956	3.66138180615593e-29	TCGA-OR-A5KU	0	4673	ACC
0	0.0778243828571312	0.141274327644604	0.656512152634309	0	TCGA-OR-A5KV	1	1116	ACC
0	0.47487903616816	0.279068954742521	0.859137842348397	3.82386519693605e-32	TCGA-OR-A5KW	0	2076	ACC
0	0.0537146913333586	0.200052076723201	0.896752788230277	2.29694407625869e-18	TCGA-OR-A5KX	1	62	ACC
0	0.140827458433056	0.261138211805596	0.823963178662924	2.12664814385794e-30	TCGA-OR-A5KZ	1	36	ACC
0	0.0329753841975838	0.214674571971801	0.888879226125834	1.93375791391767e-31	TCGA-OR-A5L3	0	4628	ACC
0	0.0838856221761963	0.147632988345809	0.737483869072291	1.31782367532437e-38	TCGA-OR-A5L4	0	967	ACC
0	0.0639439855041188	0.152369405541998	0.811945324882263	6.38945072155654e-38	TCGA-OR-A5L5	0	1317	ACC
0	0.224970783917545	0.233668579906436	0.889794638999639	8.07105585027084e-36	TCGA-OR-A5L6	0	861	ACC
0	0.0344733152646352	0.263908567685123	0.831730193026405	4.83435121094776e-18	TCGA-OR-A5L8	0	885	ACC
0	0.0952457199540625	0.174765591512316	0.776240128554978	2.69251586847787e-20	TCGA-OR-A5L9	0	871	ACC
0	0.0747215588250599	0.204005240067862	0.855760150190834	1.11415189397514e-37	TCGA-OR-A5LA	0	719	ACC
0	0.246276807466636	0.142358633321304	0.752793115154256	7.61602071984531e-38	TCGA-OR-A5LD	1	444	ACC
0	0.147554241990807	0.183290319853274	0.805361178904569	1.59133824688537e-14	TCGA-OR-A5LE	1	265	ACC
0	0.0578015362832367	0.230696743085964	0.829695300210106	3.17804597869087e-35	TCGA-OR-A5LH	1	2385	ACC
0	0.0290103251608916	0.287558554524002	0.916816055761632	1.35586566466783e-29	TCGA-OR-A5LK	0	2740	ACC
0	0.0972369611059873	0.158721291729066	0.803967688249281	2.69841832655802e-27	TCGA-OR-A5LL	1	213	ACC
0	0.229826040161049	0.228227168825615	0.877327495087432	3.94429625885095e-05	TCGA-OR-A5LM	0	1858	ACC
0	0.096546268705057	0.329224836048054	0.931857001017338	4.34795540684292e-26	TCGA-OR-A5LN	0	2342	ACC
0	0.324483578032779	0.308365385775843	0.862007486024824	3.09750250283652e-15	TCGA-OR-A5LO	1	153	ACC
0	0.0845381626079411	0.212732330469533	0.844927949835507	6.14609379461593e-34	TCGA-OR-A5LP	0	1857	ACC
0	0.0555739069764786	0.232864306081203	0.885863576453113	1.2756521585599e-38	TCGA-OR-A5LR	0	853	ACC
0	0.0888609240778106	0.103647562728599	0.647969548621993	1	TCGA-OR-A5LS	0	1096	ACC
0	0.0475736787558714	0.10697856823749	0.64791417079775	1.19512664931736e-32	TCGA-OR-A5LT	0	549	ACC
0	0.351999484367095	0.0305443896839664	0.279534075693308	5.09631733719227e-28	TCGA-P6-A5OF	1	143	ACC
0	0.0278336666014607	0.0657644951684126	0.402018215489527	1.20905914847081e-37	TCGA-PA-A5YG	0	756	ACC
0	0.218585903850873	0.123796419278502	0.516223781013766	4.90208528609291e-30	TCGA-PK-A5H8	0	3623	ACC
0	0.016609049285506	0.0435072691746987	0.615532026528591	0	TCGA-PK-A5H9	0	616	ACC
0	0.131376508437152	0.0442998801583002	0.420914496847401	9.18317599337241e-22	TCGA-PK-A5HA	0	1201	ACC
0	0.191829637464458	0.100245438083134	0.701477691613799	3.89642049100962e-29	TCGA-PK-A5HB	1	213	ACC
0	0.113455145568255	0.0391784193112245	0.366051871835849	1.33194580430241e-36	TCGA-2F-A9KO	1	651	BLCA
0	0.26365444918702	0.0784585654702854	0.504215424815895	4.74392656489033e-31	TCGA-2F-A9KP	1	343	BLCA
0	0.221535539700738	0.0818337858549706	0.404629504691552	3.6229806349845e-36	TCGA-2F-A9KQ	0	2886	BLCA
0	0.140206656380865	0.0246503780702933	0.531046312503118	1.35932051215416e-28	TCGA-2F-A9KR	1	3086	BLCA
0	0.145780640145905	0.0389307699256484	0.527377904595507	1.50538308872841e-20	TCGA-2F-A9KT	0	3314	BLCA
0	0.136139940710453	0.0482750964160207	0.420721616378852	1.94995995034575e-37	TCGA-2F-A9KW	1	85	BLCA
0	0.1761456446129	0.041449044424676	0.424256707926155	5.85149950547578e-28	TCGA-4Z-AA7M	0	495	BLCA
0	0.0261568532249304	0.0856096465486218	0.471898280030205	0	TCGA-4Z-AA7N	1	1367	BLCA
0	0.144009998702873	0.0135334313497906	0.150345825168442	8.88825298761943e-15	TCGA-4Z-AA7O	0	512	BLCA
0	0.0609167328442554	0.0572410269220742	0.436738385954964	7.57303459746633e-29	TCGA-4Z-AA7Q	1	510	BLCA
0	0.229222982051057	0.0448561139033725	0.338325447405968	2.73690553727335e-12	TCGA-4Z-AA7R	1	353	BLCA
0	0.196449135187303	0.050054183578458	0.415816549091949	2.21387941672286e-30	TCGA-4Z-AA7S	1	1064	BLCA
0	0.117960072504919	0.0582895881535272	0.535555548878498	4.40014325499235e-28	TCGA-4Z-AA7W	1	760	BLCA
0	0.0658596775126706	0.142770288941463	0.737005064861503	0	TCGA-4Z-AA7Y	0	1522	BLCA
0	0.042540564642236	0.0309318999946621	0.44745100129487	2.98489361688256e-28	TCGA-4Z-AA80	1	19	BLCA
0	0.262340672665486	0.0550138228697706	0.572107605895504	0	TCGA-4Z-AA81	1	1270	BLCA
0	0.0888633056199393	0.122640755832128	0.694128229026005	5.33017922458627e-39	TCGA-4Z-AA82	1	1150	BLCA
0	0.0705975044263521	0.0211620325549403	0.287023360209569	5.11667711657987e-34	TCGA-4Z-AA83	0	2024	BLCA
0	0.122752124094112	0.185040518571205	0.789581103357707	3.43972679393038e-33	TCGA-4Z-AA86	1	136	BLCA
0	0.136306036660448	0.0944450055540902	0.585415702406439	6.47850909077108e-26	TCGA-4Z-AA87	1	221	BLCA
0	0.0916621892365884	0.0554626979046816	0.436194997100523	1.43446034808325e-33	TCGA-4Z-AA89	1	648	BLCA
0	0.139999786315385	0.0568997079382228	0.456602086302301	6.89695561097507e-22	TCGA-5N-A9KI	1	76	BLCA
0	0.0217962919288925	0.0517911091016683	0.432678631354102	0	TCGA-5N-A9KM	1	276	BLCA
0	0.222541575169637	0.245763882462391	0.842819807296844	0	TCGA-BL-A0C8	1	630	BLCA
0	0.223291929881242	0.0541128377534609	0.571717766752045	1.61845622999083e-36	TCGA-BL-A13I	1	216	BLCA
0	0.0362981869000139	0.05058628950296	0.520276323464769	4.20476022393201e-17	TCGA-BL-A3JM	1	111	BLCA
0	0.103454862421772	0.0647262723005695	0.527684226188487	1.06155421216865e-38	TCGA-BL-A5ZZ	1	242	BLCA
0	0.113131682443792	0.169991263218385	0.689229875558523	9.59359870190968e-13	TCGA-BT-A0S7	1	200	BLCA
0	0.0377176179516719	0.212111867478655	0.658560304580169	1.15343671654662e-30	TCGA-BT-A0YX	1	326	BLCA
0	0.0430104759909379	0.296028362690412	0.921438071890827	6.14751474802882e-37	TCGA-BT-A20J	1	254	BLCA
0	0.118495817331686	0.0266421381121609	0.439480927956665	3.97324210500196e-28	TCGA-BT-A20N	1	795	BLCA
0	0.143753176719723	0.130879706502149	0.684790671486069	2.81214257378861e-38	TCGA-BT-A20O	1	315	BLCA
0	0.0613214521233944	0.127319921787076	0.775040892634244	4.16488772788273e-37	TCGA-BT-A20P	1	544	BLCA
0	0.0596814885520765	0.15431542025538	0.596502651374886	3.84413630314239e-32	TCGA-BT-A20Q	1	593	BLCA
0	0.193713073952755	0.116675692557812	0.412696093509471	9.14103049854278e-36	TCGA-BT-A20R	1	154	BLCA
0	0.187812991327105	0.0303906502718327	0.350223966114627	0	TCGA-BT-A20T	1	314	BLCA
0	0.0851760592403822	0.181944374430177	0.857332229709088	8.19088723906303e-25	TCGA-BT-A20U	1	455	BLCA
0	0.0383264770260557	0.189918081705743	0.540588778396259	4.63296571561803e-19	TCGA-BT-A20V	1	154	BLCA
0	0.130313011730052	0.0492994804317759	0.467707035522563	4.66308578813105e-36	TCGA-BT-A20W	1	254	BLCA
0	0.0721194251602781	0.11092156147422	0.589487881822544	7.04505649732063e-33	TCGA-BT-A20X	1	251	BLCA
0	0.0865715835258102	0.0500547865720536	0.468206203514216	6.83792469487735e-32	TCGA-BT-A2LA	0	522	BLCA
0	0.174698687337027	0.126303477205518	0.797934685030525	4.43302674955067e-37	TCGA-BT-A2LB	1	492	BLCA
0	0.103279608779941	0.051837669149299	0.298417682954383	1.22701507435738e-33	TCGA-BT-A2LD	1	555	BLCA
0	0.190192851782619	0.09101116791981	0.31827965816672	7.65913891919514e-31	TCGA-BT-A3PH	1	142	BLCA
0	0.0776263162281347	0.325132511770421	0.8617997571027	4.16614457230863e-29	TCGA-BT-A3PJ	0	789	BLCA
0	0.128948580976724	0.06464248273029	0.481807768483248	8.00860257514658e-31	TCGA-BT-A3PK	1	303	BLCA
0	0.0410108029036575	0.0856958530849579	0.372392003994003	0	TCGA-BT-A42C	0	873	BLCA
0	0.136878027790381	0.14943801656944	0.611672525045516	2.45963927714909e-34	TCGA-BT-A42E	0	1108	BLCA
0	0.0122132219899762	0.236325017103447	0.781865104161723	3.10377234806786e-22	TCGA-BT-A42F	0	864	BLCA
0	0.0624543174428162	0.0721374687299111	0.542581586052373	1.79399672404329e-15	TCGA-C4-A0F0	0	59	BLCA
0	0.0337255160232198	0.0260824158067719	0.165520844195227	9.65063303078233e-33	TCGA-C4-A0F1	0	89	BLCA
0	0.0398174793755591	0.101479283025735	0.484072276326048	2.11821325491154e-21	TCGA-C4-A0F6	0	700	BLCA
0	0.0323804328291022	0.0629266051868465	0.44429425310494	3.62884798642212e-27	TCGA-C4-A0F7	1	62	BLCA
0	0.0563156382701098	0.0903036235478677	0.407629073326436	3.19601456810779e-20	TCGA-CF-A1HR	1	294	BLCA
0	0.165353848718713	0.333467799722601	0.8453621579889	0	TCGA-CF-A1HS	1	133	BLCA
0	0.0975266965646165	0.118907953717858	0.63497079375201	5.43160611547551e-36	TCGA-CF-A27C	0	425	BLCA
0	0.131618386668718	0.224983760886874	0.608609370114094	3.61961957802415e-12	TCGA-CF-A3MF	0	383	BLCA
0	0.181289881591122	0.345474957750088	0.849355919603554	0	TCGA-CF-A3MG	0	369	BLCA
0	0.0691601757034703	0.113375725611561	0.81512396597419	0	TCGA-CF-A3MH	0	398	BLCA
0	0.211787042317568	0.0787409705873302	0.323995601664714	9.57368264914212e-30	TCGA-CF-A3MI	0	370	BLCA
0	0.0399038127673342	0.0970904899964927	0.771309072470262	0	TCGA-CF-A47S	0	333	BLCA
0	0.159516786846875	0.263872973724259	0.782381941668965	3.19396709687949e-35	TCGA-CF-A47T	1	139	BLCA
0	0.0875540269382418	0.0352202747068645	0.397051329496323	0	TCGA-CF-A47V	0	379	BLCA
0	0.0124662022705144	0.202681161588177	0.66897351878246	2.47728516886641e-27	TCGA-CF-A47W	0	368	BLCA
0	0.0868228269561108	0.0554704001834996	0.381992695542044	2.0438880690259e-25	TCGA-CF-A47X	0	384	BLCA
0	0.150925971546411	0.09619594566329	0.587079217371806	9.40689865439215e-38	TCGA-CF-A47Y	0	373	BLCA
0	0.0485020377848891	0.0370173254901135	0.411971361256129	8.10882893778433e-36	TCGA-CF-A5U8	0	399	BLCA
0	0.0899406188522043	0.123911088277925	0.689764643356888	5.73814918748836e-27	TCGA-CF-A5UA	0	365	BLCA
0	0.15778484378271	0.0373153699159971	0.14956943970066	7.55504677853999e-32	TCGA-CF-A7I0	0	368	BLCA
0	0.123968344662097	0.0690329956303093	0.53367003849492	0.00556961307302117	TCGA-CF-A8HX	0	345	BLCA
0	0.207131712627626	0.0475057579994278	0.347999973410879	0	TCGA-CF-A8HY	0	345	BLCA
0	0.270958733428953	0.217177552066746	0.90274472120725	0	TCGA-CF-A9FF	0	361	BLCA
0	0.0387451249051029	0.145815379655611	0.59474532871069	0	TCGA-CF-A9FH	0	0	BLCA
0	0.162303604048569	0.0725489797713579	0.359749283239939	0	TCGA-CF-A9FL	1	322	BLCA
0	0.0353789886091939	0.0290544877415809	0.228697877153483	0	TCGA-CF-A9FM	0	398	BLCA
0	0.0340071981526508	0.0835581692655751	0.369785493427294	0	TCGA-CU-A0YN	1	393	BLCA
0	0.018502195380589	0.22387186465692	0.467562041839519	4.92011368334138e-35	TCGA-CU-A0YO	1	118	BLCA
0	0.217749029711852	0.0603473287276979	0.366379478882901	4.78823611914797e-30	TCGA-CU-A3KJ	1	166	BLCA
0	0.295495038853235	0.232182766343955	0.66338251478982	8.9657138157421e-25	TCGA-CU-A3QU	0	158	BLCA
0	0.182924071504098	0.0796660085940275	0.559907421441059	0	TCGA-CU-A3YL	1	370	BLCA
0	0.063541426390674	0.0756000228085024	0.321454764995775	0	TCGA-CU-A5W6	1	56	BLCA
0	0.146609854744922	0.127830721162741	0.311012758841446	1.97778055939163e-32	TCGA-DK-A1A3	1	665	BLCA
0	0.181056624939236	0.018704742702464	0.295405242348863	1.57966218486099e-29	TCGA-DK-A1A5	1	65	BLCA
0	0.205101239075391	0.348409483437934	0.835112800337261	1.31382781907084e-31	TCGA-DK-A1A6	0	2020	BLCA
0	0.129963718419252	0.0372163522941921	0.348948525605236	2.93451568306508e-29	TCGA-DK-A1A7	1	112	BLCA
0	0.0469215677529784	0.184843798884281	0.550691701067118	4.80021878403657e-36	TCGA-DK-A1AA	0	578	BLCA
0	0.0236561598302695	0.0169187949983271	0.143188892603299	3.41065300746145e-34	TCGA-DK-A1AB	1	364	BLCA
0	0.0360247608124763	0.0813973193829387	0.543843866402018	1.28812415837533e-34	TCGA-DK-A1AC	0	3981	BLCA
0	0.0205978013318388	0.174857863469456	0.764130552151151	2.77716329691443e-32	TCGA-DK-A1AD	0	3420	BLCA
0	0.0414931059174155	0.106279649732749	0.561185916246511	3.56229351498238e-38	TCGA-DK-A1AE	1	211	BLCA
0	0.133313085684804	0.225081612275048	0.82457211085124	0	TCGA-DK-A1AF	1	283	BLCA
0	0.132905927576813	0.225872119098532	0.922164685309139	1.69149910766235e-31	TCGA-DK-A1AG	0	475	BLCA
0	0.283691977346456	0.0894568108287634	0.585535754586359	5.70080445152015e-39	TCGA-DK-A2I1	0	546	BLCA
0	0.0530373958765111	0.120022296874002	0.676633780776025	5.46759739927716e-26	TCGA-DK-A2I2	1	163	BLCA
0	0.134302933846759	0.237433936501006	0.784198141675771	4.59389914659669e-33	TCGA-DK-A2I4	0	4343	BLCA
0	0.0483899839002753	0.123050444507744	0.533961684969601	0	TCGA-DK-A3IM	1	201	BLCA
0	0.111209816031374	0.0279327716035178	0.258920161236592	4.7244330188097e-34	TCGA-DK-A3IN	1	250	BLCA
0	0.190908047397767	0.190810900025053	0.860161156168381	8.04909224296178e-31	TCGA-DK-A3IQ	1	250	BLCA
0	0.346425100897277	0.0395443603636816	0.154538058001924	0	TCGA-DK-A3IS	0	1529	BLCA
0	0.319782556955352	0.177599079851776	0.883149309272375	9.0769947197819e-20	TCGA-DK-A3IT	0	648	BLCA
0	0.130754727584061	0.173603182364656	0.824345610908834	3.91994721350208e-36	TCGA-DK-A3IU	1	462	BLCA
0	0.154504936330561	0.0893015328056752	0.475349561599699	7.92841686675374e-23	TCGA-DK-A3IV	1	212	BLCA
0	0.0734682032169531	0.105776114954846	0.77543400879869	1.55258061938528e-30	TCGA-DK-A3WW	0	633	BLCA
0	0.0327930272613498	0.0725316241726166	0.716441736234947	2.05327168600888e-08	TCGA-DK-A3WX	1	167	BLCA
0	0.0387011343566136	0.174187488308615	0.8739545323542	7.72933109030622e-35	TCGA-DK-A3WY	0	4967	BLCA
0	0.173321492117612	0.0339071900899112	0.373478708464928	1.76471399106129e-24	TCGA-DK-A3X1	0	2009	BLCA
0	0.133897805511389	0.0666469486288704	0.769203392606675	0	TCGA-DK-A6AV	0	1952	BLCA
0	0.139890216401596	0.125086999814018	0.781003128615963	7.70037058537565e-28	TCGA-DK-A6AW	0	1621	BLCA
0	0.0302620823663424	0.105930584780879	0.666455131921613	1.20230457598191e-34	TCGA-DK-A6B0	0	2330	BLCA
0	0.201849474651652	0.0698920972355241	0.705991805465044	3.52050341372328e-34	TCGA-DK-A6B1	0	2049	BLCA
0	0.0267163322083484	0.202849803836483	0.825520935934005	2.82483768544368e-25	TCGA-DK-A6B6	0	1115	BLCA
0	0.0969126005157987	0.0264410084568824	0.28688725921862	3.44701504257647e-34	TCGA-DK-AA6L	1	920	BLCA
0	0.0679604407464697	0.201676867196424	0.9230353912613	0	TCGA-DK-AA6M	0	1582	BLCA
0	0.0698908781415031	0.169103306137	0.805758058822325	0	TCGA-DK-AA6P	1	16	BLCA
0	0.2556405395368	0.0700552506144354	0.398873881093013	0.999498963356018	TCGA-DK-AA6R	1	4907	BLCA
0	0.0877447488025145	0.103346983728802	0.629608499348521	3.08550967187113e-37	TCGA-DK-AA6S	1	539	BLCA
0	0.0273488734105931	0.114365519291554	0.3651606621751	1.00970786220559e-33	TCGA-DK-AA6T	0	572	BLCA
0	0.118697180952192	0.0415966939844004	0.251822365067816	0	TCGA-DK-AA6U	0	578	BLCA
0	0.00738988880382422	0.0315965786918589	0.209918545474474	5.65443627717286e-31	TCGA-DK-AA6W	1	379	BLCA
0	0.0145272387899045	0.144015782834565	0.740005556835893	2.32114314630215e-38	TCGA-DK-AA6X	0	467	BLCA
0	0.070961347774187	0.133482184685449	0.675430567097496	4.09664140981349e-38	TCGA-DK-AA71	0	415	BLCA
0	0.120025287677313	0.0945101719321597	0.759319319456933	1.5485817619197e-23	TCGA-DK-AA74	0	1708	BLCA
0	0.0763485999899356	0.0613459148265114	0.392736082296733	1.73861408256926e-05	TCGA-DK-AA75	1	328	BLCA
0	0.0555569350566758	0.133597633502393	0.794520801088574	4.69163171533957e-22	TCGA-DK-AA76	0	366	BLCA
0	0.0716417876292308	0.177302220147939	0.721126709379106	0	TCGA-DK-AA77	1	467	BLCA
0	0.0983030545844572	0.0727463943995853	0.56080398717939	1.25103707209992e-29	TCGA-E5-A4TZ	1	435	BLCA
0	0.133461639697089	0.0226199924263424	0.192487622744312	1.19504975729313e-31	TCGA-E5-A4U1	1	705	BLCA
0	0.0752389047864877	0.124625689075716	0.824914956155782	7.77541391268956e-33	TCGA-E7-A3X6	1	369	BLCA
0	0.0199702069922823	0.0632098599078503	0.480652553834824	1.43696363349021e-25	TCGA-E7-A3Y1	0	163	BLCA
0	0.0935218023992023	0.121865924288625	0.647781743461118	0	TCGA-E7-A4IJ	1	620	BLCA
0	0.139070658175028	0.171780655126015	0.82032066261042	0	TCGA-E7-A4XJ	1	68	BLCA
0	0.10434734904677	0.13924822444966	0.693610340257249	0	TCGA-E7-A519	0	508	BLCA
0	0.0732844787352503	0.23423920575893	0.898095886657832	2.0621714472138e-36	TCGA-E7-A541	1	778	BLCA
0	0.0748950529056913	0.0626571111614878	0.692306020126143	0	TCGA-E7-A5KE	0	17	BLCA
0	0.0468858335327998	0.0965129739746857	0.671530224055305	1.1914019806724e-34	TCGA-E7-A5KF	0	20	BLCA
0	0.0444520801788889	0.065166972682952	0.569585291938579	9.28362530744673e-38	TCGA-E7-A677	0	820	BLCA
0	0.0125231788163319	0.120394387304298	0.544793271085634	2.59861305186422e-32	TCGA-E7-A678	0	798	BLCA
0	0.0910990388039438	0.0204439438564985	0.232022316638028	3.1472855665289e-25	TCGA-E7-A6ME	0	731	BLCA
0	0.0098958382537032	0.0369028824970838	0.746058282821255	1.426162202853e-32	TCGA-E7-A6MF	0	750	BLCA
0	0.261738139811623	0.0701221661725136	0.550898030235429	0	TCGA-E7-A7DU	0	28	BLCA
0	0.296144360406615	0.0665901868090371	0.645717042525453	6.72489527434632e-35	TCGA-E7-A7PW	1	174	BLCA
0	0.0376291283239631	0.0518393671800283	0.264475333650218	1.74646691016413e-14	TCGA-E7-A7XN	1	190	BLCA
0	0.137893726178429	0.0430039308136717	0.483568673908515	1.27090697032938e-30	TCGA-E7-A85H	0	394	BLCA
0	0.0373407572732378	0.0912412764777444	0.558547425246544	2.00370427813974e-34	TCGA-E7-A8O7	0	466	BLCA
0	0.231644126691774	0.0926646767152468	0.782363667959358	3.86684479688517e-32	TCGA-E7-A8O8	0	13	BLCA
0	0.0735161821347252	0.0866398286817264	0.819992588915823	2.98412098193713e-27	TCGA-E7-A97P	1	437	BLCA
0	0.0707174588012613	0.162191623681163	0.88910489019196	2.44060759026053e-36	TCGA-FD-A3B3	1	974	BLCA
0	0.0471255408076662	0.0570552516320904	0.664453657677908	5.54885605383955e-39	TCGA-FD-A3B4	1	359	BLCA
0	0.130638453793128	0.147772887092617	0.880495993708959	3.0181740353491e-12	TCGA-FD-A3B6	1	1005	BLCA
0	0.0978220145305335	0.0305293695976416	0.568441792003311	0	TCGA-FD-A3B8	0	384	BLCA
0	0.265653902772242	0.164683868270823	0.843736569398232	2.89408556659026e-20	TCGA-FD-A3N5	1	346	BLCA
0	0.0473060729787664	0.0706544610247206	0.823742369240055	7.11438774645551e-13	TCGA-FD-A3N6	0	851	BLCA
0	0.146869373554506	0.0170411590741503	0.544458347779095	0	TCGA-FD-A3NA	1	1338	BLCA
0	0.094613522469597	0.0589376074459843	0.660573730497561	4.56661798040319e-36	TCGA-FD-A3SJ	1	281	BLCA
0	0.167362220416113	0.0777323388667314	0.754458299792954	1.59116729078354e-34	TCGA-FD-A3SN	1	110	BLCA
0	0.0577358688102313	0.0342419290149981	0.671892313243021	3.53640739742709e-22	TCGA-FD-A3SO	1	143	BLCA
0	0.069441206115996	0.103736076708613	0.693055939939689	4.07118542191057e-38	TCGA-FD-A3SP	0	783	BLCA
0	0.0261807521134181	0.151909991072837	0.873286889217743	3.91718368253254e-35	TCGA-FD-A3SQ	1	991	BLCA
0	0.12649331002523	0.143913855352862	0.816001885580723	0	TCGA-FD-A3SR	1	372	BLCA
0	0.209990630219605	0.154914825344921	0.756262968724023	1.96385080439759e-31	TCGA-FD-A3SS	1	220	BLCA
0	0.195107720149242	0.169145433535945	0.894187020413547	0	TCGA-FD-A43N	0	699	BLCA
0	0.119672118319928	0.0670389631416448	0.739804862986602	0	TCGA-FD-A43P	0	832	BLCA
0	0.0495528340151079	0.170232533669189	0.688837485918753	1.41962335652742e-22	TCGA-FD-A43S	0	455	BLCA
0	0.117819319933058	0.0321083253188087	0.578547470837787	1.68912361959557e-19	TCGA-FD-A43U	1	497	BLCA
0	0.0615150348363311	0.0522759427927096	0.516786393219411	1.37387098510638e-27	TCGA-FD-A43X	0	110	BLCA
0	0.161036992658679	0.0282780450842431	0.29789992436023	0	TCGA-FD-A43Y	1	474	BLCA
0	0.0571529098460003	0.265912524959813	0.610476735204548	0	TCGA-FD-A5BR	0	813	BLCA
0	0.0305396006771398	0.196077412314717	0.954923543215736	1.65253704177581e-30	TCGA-FD-A5BS	0	1639	BLCA
0	0.0801272237264005	0.147249798006295	0.890693453658813	2.88056416985956e-17	TCGA-FD-A5BT	1	328	BLCA
0	0.0617598500200159	0.0927861223720889	0.427227849574277	1.31143566455703e-29	TCGA-FD-A5BU	0	588	BLCA
0	0.174288957129228	0.134061469793528	0.719634620457886	3.97395078676659e-15	TCGA-FD-A5BV	1	134	BLCA
0	0.369569047624642	0.210619021986391	0.816572632284551	4.43298251067026e-34	TCGA-FD-A5BX	1	99	BLCA
0	0.0359306133108835	0.127508693184966	0.815326679902555	1.04364350164084e-28	TCGA-FD-A5BY	0	251	BLCA
0	0.174145111218518	0.134031187169856	0.656690062844981	1.32543344793463e-35	TCGA-FD-A5BZ	1	533	BLCA
0	0.174610711388758	0.0694860364985998	0.749203135500041	2.44026991096179e-38	TCGA-FD-A5C0	1	27	BLCA
0	0.0458443997691452	0.0279820477412559	0.25018476187039	3.31057438900952e-28	TCGA-FD-A5C1	0	1792	BLCA
0	0.0330689895118175	0.0463242360618991	0.391369231494288	6.19008695768138e-36	TCGA-FD-A62N	0	82	BLCA
0	0.0810718796959357	0.0383383602119991	0.245509099022599	8.83569182311374e-36	TCGA-FD-A62O	1	216	BLCA
0	0.160270735776088	0.041029579585733	0.324816067553452	2.32629582904711e-21	TCGA-FD-A62P	1	191	BLCA
0	0.11765897066025	0.0924445392604887	0.654010720873573	3.17276761875482e-33	TCGA-FD-A62S	1	306	BLCA
0	0.0515893824108999	0.120983520553012	0.771685475861084	7.29611358491826e-32	TCGA-FD-A6TB	0	572	BLCA
0	0.211722289564879	0.327840828191451	0.835592356925202	6.50996570452003e-20	TCGA-FD-A6TC	0	187	BLCA
0	0.10914114175271	0.034958963037957	0.46362141675972	2.348576299665e-15	TCGA-FD-A6TD	1	386	BLCA
0	0.211747726512264	0.153328235002083	0.707172149392513	1.58181605529147e-35	TCGA-FD-A6TE	1	321	BLCA
0	0.232059644862487	0.0635689738100205	0.280827721613767	7.44905466285573e-30	TCGA-FD-A6TG	1	93	BLCA
0	0.245805275363781	0.123386021869586	0.750671003663667	1.07411857448647e-27	TCGA-FD-A6TH	1	126	BLCA
0	0.0459411215735976	0.13166293197058	0.720088441149813	0	TCGA-FD-A6TI	1	294	BLCA
0	0.0859098851744399	0.276676964156976	0.956723289813645	3.94884954363778e-38	TCGA-FD-A6TK	0	330	BLCA
0	0.184389198717059	0.25853182058393	0.823319081799261	8.05252348158447e-33	TCGA-FJ-A3Z9	1	385	BLCA
0	0.230405493378454	0.0876932625849987	0.403244862808759	0	TCGA-FJ-A3ZF	0	524	BLCA
0	0.109447967625677	0.14705710158122	0.752081583404998	1.60783793135352e-25	TCGA-FJ-A871	1	106	BLCA
0	0.114300646749544	0.0815467907611341	0.502627376375959	6.32493150810856e-27	TCGA-FT-A3EE	1	99	BLCA
0	0.210492176549204	0.0390373115500743	0.526569013640916	1.99246839243026e-20	TCGA-FT-A61P	0	337	BLCA
0	0.0695739563973692	0.0544388440594956	0.216298090206797	1.67775060012189e-34	TCGA-G2-A2EC	1	679	BLCA
0	0.0731356601895135	0.174887394891925	0.778325603798008	6.06849399422387e-33	TCGA-G2-A2EF	0	1884	BLCA
0	0.0180866979681455	0.205366395514138	0.898547319007024	5.0031134790629e-10	TCGA-G2-A2EJ	1	910	BLCA
0	0.0713865742155416	0.224268856853048	0.943477057950179	0	TCGA-G2-A2EK	1	485	BLCA
0	0.0770594652423638	0.034778717582336	0.538274581977261	6.71922514992338e-36	TCGA-G2-A2EL	1	105	BLCA
0	0.0885921167089105	0.173860881395555	0.919550356694452	8.44183380259437e-34	TCGA-G2-A2EO	1	1804	BLCA
0	0.0324413382606288	0.047966323295737	0.32166914349651	4.65000007854194e-26	TCGA-G2-A2ES	1	897	BLCA
0	0.0309111400180814	0.0598004854492044	0.785500280930652	3.3629144125617e-20	TCGA-G2-A3IB	1	220	BLCA
0	0.0827778718296271	0.0528519245345763	0.506571516908475	9.07517599516517e-39	TCGA-G2-A3IE	1	612	BLCA
0	0.156937888289064	0.0576577338328405	0.306577504775864	0	TCGA-G2-A3VY	0	536	BLCA
0	0.0994807926077947	0.106978082613106	0.657961975852362	1.41603575983105e-32	TCGA-G2-AA3B	0	2008	BLCA
0	0.0650026725270664	0.0463196368899907	0.392638970183338	1.41406469457701e-33	TCGA-GC-A3BM	1	651	BLCA
0	0.0510138509118896	0.0405354735926518	0.276294647298213	2.98215691241686e-24	TCGA-GC-A3I6	1	546	BLCA
0	0.0986251221994647	0.0711711405039699	0.609492590627488	3.23164791038232e-31	TCGA-GC-A3OO	0	481	BLCA
0	0.0846033786060041	0.0127738448730049	0.15665090801376	2.63064335921932e-29	TCGA-GC-A3RB	0	582	BLCA
0	0.0618954773592377	0.0220784745589807	0.16048416609215	1.37341267356048e-23	TCGA-GC-A3RC	0	484	BLCA
0	0.0981484417907824	0.0790957881103747	0.512722752215101	0	TCGA-GC-A3RD	0	428	BLCA
0	0.0326689954936303	0.102292346041284	0.488545137163662	4.27376884779308e-29	TCGA-GC-A3WC	0	540	BLCA
0	0.154254628859907	0.0582605886216364	0.552833995697959	0	TCGA-GC-A3YS	0	758	BLCA
0	0.0723529676637224	0.119586865036516	0.602493618772795	1.55619576849081e-25	TCGA-GC-A4ZW	0	15	BLCA
0	0.033480715834574	0.114711244277259	0.838750792992333	1.58496391781244e-34	TCGA-GC-A6I1	1	272	BLCA
0	0.109712025131955	0.0323596899683678	0.22309411640155	1.13094835676576e-26	TCGA-GC-A6I3	0	423	BLCA
0	0.0708050604057501	0.087032611980151	0.703565038940745	4.90615342518729e-34	TCGA-GD-A3OP	0	64	BLCA
0	0.100635243062293	0.0831117759018195	0.678151469154807	0	TCGA-GD-A3OQ	0	95	BLCA
0	0.051680009888878	0.0376688977668968	0.573781694359638	1.23517410847918e-23	TCGA-GD-A3OS	1	223	BLCA
0	0.0850331287584274	0.080328808149294	0.55391519174794	0	TCGA-GD-A6C6	0	67	BLCA
0	0.089588662568917	0.12582798651796	0.686723770627805	1.79875706155897e-25	TCGA-GD-A76B	0	224	BLCA
0	0.22351513337475	0.050706374243818	0.693810577725486	8.17711339314416e-34	TCGA-GU-A42P	1	332	BLCA
0	0.0976431400679033	0.0560955311234769	0.609853459293885	1.21900426197628e-26	TCGA-GU-A42Q	1	344	BLCA
0	0.0929268344197225	0.115141798014385	0.787835207208029	5.34420986559017e-38	TCGA-GU-A42R	1	91	BLCA
0	0.115516637739729	0.0443561125362524	0.671258339800288	2.07812203104366e-22	TCGA-GU-A762	1	232	BLCA
0	0.0432535675931148	0.0837775301467463	0.530582564250872	0	TCGA-GU-A764	0	610	BLCA
0	0.0531739283879601	0.0244747706416364	0.35527790080746	3.44451780584719e-34	TCGA-GU-A766	0	480	BLCA
0	0.148128494792243	0.0765236244489842	0.539073559479432	0	TCGA-GU-A767	1	144	BLCA
0	0.107555209617167	0.0045981272981858	0.0677023094401123	1.04674789757025e-16	TCGA-GU-AATO	1	324	BLCA
0	0.373176903976499	0.157556435560188	0.895315008566057	5.05789333028351e-35	TCGA-GU-AATP	1	596	BLCA
0	0.123885436492069	0.180999506223031	0.807827377693243	6.02342370864083e-27	TCGA-GU-AATQ	1	213	BLCA
0	0.109626658858982	0.0355487038667017	0.320614145888943	0	TCGA-GV-A3JW	1	271	BLCA
0	0.0654290087072372	0.186425990606568	0.681286757415416	2.15818544723659e-38	TCGA-GV-A3JX	0	581	BLCA
0	0.223781917563638	0.0473304389880448	0.492643054526581	0	TCGA-GV-A3QF	1	617	BLCA
0	0.114358731521471	0.244676364054655	0.929779691065333	0	TCGA-GV-A3QG	1	84	BLCA
0	0.176612273642724	0.0466463492518466	0.446707359470255	1.06270249666641e-35	TCGA-GV-A3QH	1	125	BLCA
0	0.0447630394320367	0.0336069068750792	0.303787807719047	2.005600663324e-08	TCGA-GV-A3QI	1	768	BLCA
0	0.304482398041011	0.0287912343356453	0.269456186848181	6.51564269294346e-39	TCGA-GV-A40E	1	219	BLCA
0	0.192345834074784	0.105926653847841	0.754926774203013	3.67267339592744e-35	TCGA-GV-A40G	0	580	BLCA
0	0.198471381077253	0.0572050105254697	0.39309104824756	1.28054841870852e-36	TCGA-GV-A6ZA	0	691	BLCA
0	0.102018848050079	0.0987762149723285	0.677836688903774	4.94337796869961e-38	TCGA-H4-A2HO	0	46	BLCA
0	0.0469096566394669	0.0692297511413456	0.622113530518225	1.12142146607046e-38	TCGA-HQ-A2OE	0	1174	BLCA
0	0.0849254959609855	0.0750349477557051	0.581792444441542	5.83519909646491e-30	TCGA-HQ-A2OF	1	907	BLCA
0	0.130476693013808	0.0787179990261774	0.548074045909232	3.06683678452657e-09	TCGA-HQ-A5ND	1	84	BLCA
0	0.0699211193301181	0.104748017080014	0.846195827834027	0	TCGA-HQ-A5NE	1	211	BLCA
0	0.131760871140631	0.0571717550182634	0.473744716779859	0	TCGA-K4-A3WS	0	761	BLCA
0	0.0497287910442293	0.0705976179970459	0.497034487492985	8.04939078913953e-33	TCGA-K4-A3WU	0	105	BLCA
0	0.00936071245301634	0.0242332287979947	0.194295928967677	9.09491826010208e-34	TCGA-K4-A3WV	0	646	BLCA
0	0.0667382247761521	0.208080535718828	0.801236929318891	6.65186784923107e-37	TCGA-K4-A4AB	0	84	BLCA
0	0.0208564910258	0.130760179161079	0.767843189314645	0.999951124191284	TCGA-K4-A4AC	1	170	BLCA
0	0.131290674233138	0.226068230664772	0.809174624383224	1.18586349033144e-15	TCGA-K4-A54R	0	842	BLCA
0	0.165316340438589	0.0627096340432456	0.617528254422295	0	TCGA-K4-A5RH	1	196	BLCA
0	0.0718275642699923	0.0402318187935133	0.398531688726289	3.37155381269295e-38	TCGA-K4-A5RI	1	236	BLCA
0	0.0696122883206942	0.142726554726331	0.656453407925749	4.50780928704541e-27	TCGA-K4-A5RJ	0	539	BLCA
0	0.0385468206388067	0.0880155873325424	0.870322933323874	1.71455229767476e-34	TCGA-K4-A6FZ	0	55	BLCA
0	0.147141922721419	0.0912160746865197	0.600557872832548	1.94915215671197e-34	TCGA-K4-A83P	1	70	BLCA
0	0.219842301062716	0.0584759501791693	0.491304594364266	2.43035572922339e-32	TCGA-K4-AAQO	0	359	BLCA
0	0.113356047907947	0.0347588443869772	0.428684549959196	1.35648844587499e-11	TCGA-KQ-A41N	0	1604	BLCA
0	0.20302375121898	0.0792907729759015	0.478893925870422	0	TCGA-KQ-A41O	0	1538	BLCA
0	0.0817956565155397	0.0476204690413475	0.332996342234128	4.11453930364861e-17	TCGA-KQ-A41Q	1	1314	BLCA
0	0.13300253962727	0.0987889486084719	0.818246614231458	2.4793605329226e-38	TCGA-KQ-A41R	0	1350	BLCA
0	0.11275037125043	0.289169183809802	0.904196634112903	4.66857166692127e-27	TCGA-KQ-A41S	0	35	BLCA
0	0.100969466747631	0.0205813678425361	0.291496057647119	1.32581348685309e-19	TCGA-LT-A5Z6	0	474	BLCA
0	0.136983515945909	0.164312394271308	0.790702985937054	0	TCGA-LT-A8JT	0	641	BLCA
0	0.176109558434442	0.119691877544454	0.676453349465801	6.98770942942353e-30	TCGA-MV-A51V	0	410	BLCA
0	0.0953656723511426	0.0560859062205128	0.553567879489558	2.22300284401556e-37	TCGA-PQ-A6FI	0	372	BLCA
0	0.165542406681497	0.0668486400981109	0.352795751982091	1.37304336789157e-08	TCGA-PQ-A6FN	0	507	BLCA
0	0.161535628167523	0.0737471989790548	0.726391962120079	8.33039782122655e-30	TCGA-R3-A69X	0	433	BLCA
0	0.227060829235511	0.0854808917078546	0.475513159529176	2.22527882177093e-35	TCGA-S5-AA26	0	503	BLCA
0	0.145815471727791	0.0833066861066378	0.507163193442001	7.61313186660626e-34	TCGA-SY-A9G5	0	1186	BLCA
0	0.228527746733028	0.0571429271288105	0.267140353691987	1.0836588546643e-34	TCGA-UY-A78K	1	536	BLCA
0	0.130329926482776	0.13084896022678	0.746375147558102	5.54761412141759e-29	TCGA-UY-A78L	1	355	BLCA
0	0.449721385235646	0.0734660504555907	0.558636692310363	6.86875998041759e-21	TCGA-UY-A78M	1	690	BLCA
0	0.100424820681418	0.129881499201053	0.80722883333772	6.34632884313324e-32	TCGA-UY-A78N	1	2472	BLCA
0	0.310068079080268	0.149498601822371	0.810885704777811	5.74975763628063e-36	TCGA-UY-A78O	0	2312	BLCA
0	0.038746447515112	0.309234282993071	0.831417089470415	6.00815693419405e-29	TCGA-UY-A78P	0	2380	BLCA
0	0.0990942955341561	0.0608417052972857	0.500433366628797	5.50372032100445e-17	TCGA-UY-A8OB	0	2109	BLCA
0	0.248853862262176	0.0604345981154365	0.567989290994897	9.8509980632609e-34	TCGA-UY-A8OC	1	32	BLCA
0	0.14865157954466	0.132591144784357	0.757540680369562	2.4894919778619e-23	TCGA-UY-A8OD	0	3432	BLCA
0	0.0352156189797643	0.10693413041896	0.675194490209744	2.29003647839378e-37	TCGA-UY-A9PA	0	1072	BLCA
0	0.0477588334727517	0.0962229531773744	0.778288447097826	4.63989660788635e-35	TCGA-UY-A9PB	0	899	BLCA
0	0.316244033332875	0.159199812436703	0.753625916520197	5.81282215988644e-24	TCGA-UY-A9PD	0	542	BLCA
0	0.176427092667524	0.189301789873498	0.79466809419549	5.41672505460777e-11	TCGA-UY-A9PE	1	473	BLCA
0	0.100351416226815	0.0646632461219121	0.522030122669908	8.9209308242096e-30	TCGA-UY-A9PF	0	117	BLCA
0	0.238744367344466	0.0682556981831856	0.498665011816783	2.24299321444809e-31	TCGA-UY-A9PH	0	1561	BLCA
0	0.0811833290655623	0.0362160857912498	0.422784262403411	4.22310786245908e-29	TCGA-XF-A8HB	0	1370	BLCA
0	0.211599076045705	0.0483203636040744	0.463795821995068	2.0241792315969e-33	TCGA-XF-A8HD	0	2964	BLCA
0	0.0602558823224709	0.0616043211085171	0.174285127015864	2.86159719919157e-38	TCGA-XF-A8HE	0	3817	BLCA
0	0.227701645559721	0.0891205780972622	0.664282623816718	3.85747439945203e-17	TCGA-XF-A8HF	1	2954	BLCA
0	0.0596832725172154	0.0311750826662828	0.418417522753974	7.28635486591661e-31	TCGA-XF-A8HG	1	398	BLCA
0	0.0459656605186069	0.0497430164339736	0.341735098423694	2.57859322135069e-35	TCGA-XF-A9SH	1	547	BLCA
0	0.0468487367286205	0.0772969125218632	0.607091236082008	6.4577320406983e-34	TCGA-XF-A9SI	0	2423	BLCA
0	0.0899592106937417	0.137823509782933	0.74033472102021	7.46335751387924e-31	TCGA-XF-A9SM	0	1048	BLCA
0	0.129463156791283	0.065903244669222	0.701112334643947	6.69350390182635e-39	TCGA-XF-A9SP	1	310	BLCA
0	0.0475413068173856	0.10158240197475	0.751173239918828	2.56976320904447e-29	TCGA-XF-A9ST	1	128	BLCA
0	0.194316312612557	0.0232163765619698	0.515478049098605	9.30516047569894e-35	TCGA-XF-A9SW	1	362	BLCA
0	0.0551708462495795	0.0942398943833976	0.865670322897598	2.65775728444739e-36	TCGA-XF-A9SY	1	168	BLCA
0	0.261903762027219	0.0716749698485267	0.583290229452702	5.73421778405978e-32	TCGA-XF-A9T0	0	799	BLCA
0	0.181220656342376	0.0353376121057956	0.302912048652805	0	TCGA-XF-A9T2	1	575	BLCA
0	0.368550327360911	0.134807700254201	0.762715907868974	6.61638770059348e-22	TCGA-XF-A9T6	0	64	BLCA
0	0.0476411391286674	0.0269151980291223	0.32426440849353	1.10606565003307e-26	TCGA-XF-A9T8	1	418	BLCA
0	0.077929034783433	0.0867026891497874	0.395907072780814	0	TCGA-XF-AAME	1	1651	BLCA
0	0.0450488779409137	0.0684698986935945	0.77771839686039	3.10472743433533e-32	TCGA-XF-AAMG	0	3364	BLCA
0	0.100945497149121	0.0505251464528145	0.534859451277441	4.69823319132869e-25	TCGA-XF-AAMJ	1	1670	BLCA
0	0.0925949127337326	0.0999762174271408	0.432033762347782	0	TCGA-XF-AAML	1	232	BLCA
0	0.0573289842075776	0.0794412057877398	0.731996246137707	0	TCGA-XF-AAMQ	0	2177	BLCA
0	0.0836544009271666	0.0630677218033339	0.511609972712551	3.43557555220389e-37	TCGA-XF-AAMR	0	2790	BLCA
0	0.132173429354697	0.101810561792223	0.554157682663363	1.02421658490161e-33	TCGA-XF-AAMX	1	206	BLCA
0	0.4778286911417	0.0827120597031339	0.407744622281184	4.2295622949055e-34	TCGA-XF-AAMY	1	637	BLCA
0	0.110014104416381	0.105807287147932	0.58688441713708	0	TCGA-XF-AAN1	1	650	BLCA
0	0.142276593656145	0.174927364451363	0.892770133239125	4.19645133679955e-36	TCGA-XF-AAN2	1	1869	BLCA
0	0.135309895246166	0.0335436228989666	0.489986850002468	2.58253673755237e-38	TCGA-XF-AAN4	1	823	BLCA
0	0.0337606555584673	0.134510767877079	0.761116562443468	0	TCGA-XF-AAN5	0	2293	BLCA
0	0.0891693320821029	0.100785936474239	0.664880376989198	2.02941591483097e-12	TCGA-XF-AAN8	1	118	BLCA
0	0.227005570837173	0.0382066520630839	0.353008420640728	0	TCGA-YC-A89H	0	573	BLCA
0	0.122613963918897	0.0644517496380928	0.469480743920831	2.47610924022567e-38	TCGA-YC-A8S6	0	293	BLCA
0	0.0671772265631331	0.144693233889938	0.861520628135303	3.50586126400617e-38	TCGA-YF-AA3L	0	364	BLCA
0	0.121329090904108	0.115633689305267	0.746306342409989	3.2139347524908e-37	TCGA-YF-AA3M	1	381	BLCA
0	0.229448998734269	0.23633803843617	0.89116127976267	5.35578851233731e-13	TCGA-ZF-A9R0	1	559	BLCA
0	0.168196405257433	0.115103111263878	0.612068828990323	7.1478957793012e-26	TCGA-ZF-A9R1	1	758	BLCA
0	0.0307127948946511	0.148896520956541	0.791552551344624	6.18885639196441e-22	TCGA-ZF-A9R2	0	642	BLCA
0	0.0168338750444732	0.0654684337573615	0.634378661423523	3.26654998335032e-31	TCGA-ZF-A9R3	1	917	BLCA
0	0.0329630459346651	0.213552602934446	0.819705176210935	1.88164218771101e-15	TCGA-ZF-A9R4	0	921	BLCA
0	0.00364049189689639	0.148614814541439	0.635008779990802	6.40048423177378e-36	TCGA-ZF-A9R5	0	1090	BLCA
0	0.0423958886703272	0.126758468204541	0.788447255724306	3.83393872545596e-27	TCGA-ZF-A9R7	0	665	BLCA
0	0.259280927976336	0.0444404085699349	0.571907082295801	1.02895616710387e-31	TCGA-ZF-A9RC	0	2868	BLCA
0	0.0660501778602323	0.166786639104834	0.724083460519358	5.53067764085919e-18	TCGA-ZF-A9RD	1	408	BLCA
0	0.0720974627954377	0.165835915438793	0.901611001673991	8.84381478036864e-37	TCGA-ZF-A9RE	1	106	BLCA
0	0.118869167414852	0.191775731693761	0.88460649468771	1.92985283078503e-38	TCGA-ZF-A9RF	1	1565	BLCA
0	0.0430997982510161	0.125777984926259	0.821481080931919	3.93782444892694e-30	TCGA-ZF-A9RL	1	1064	BLCA
0	0.10220115441602	0.0598337468846352	0.46603017569773	0	TCGA-ZF-A9RM	0	1455	BLCA
0	0.0256934986617808	0.0870374728368608	0.722193396350364	5.09020233628515e-26	TCGA-ZF-A9RN	1	516	BLCA
0	0.103010823575386	0.0991750443717458	0.449854426458386	6.73429292520592e-27	TCGA-ZF-AA4N	1	88	BLCA
0	0.12483577796719	0.0410172983554446	0.647117210826344	2.28578679476718e-29	TCGA-ZF-AA4R	1	750	BLCA
0	0.088423718088292	0.125813009368684	0.686293838620294	6.9621613387877e-24	TCGA-ZF-AA4T	1	511	BLCA
0	0.0608083036976036	0.0544154591447658	0.417487382765105	2.67602511478819e-31	TCGA-ZF-AA4U	1	199	BLCA
0	0.121133158626277	0.0099217812065327	0.105018062900107	1.30145703407222e-31	TCGA-ZF-AA4V	0	1806	BLCA
0	0.0554144395504927	0.0497443262926139	0.415831804313555	4.96199023911053e-37	TCGA-ZF-AA4W	1	1679	BLCA
0	0.15534223808381	0.0531391027402552	0.211357635572157	0	TCGA-ZF-AA4X	1	1665	BLCA
0	0.0625410031123423	0.0741783832470247	0.645376634649116	7.71414453582669e-13	TCGA-ZF-AA51	0	1714	BLCA
0	0.145443801373909	0.19569334820747	0.804338148887291	7.00050747296004e-25	TCGA-ZF-AA52	1	1077	BLCA
0	0.0629711493048773	0.0589368925585439	0.533535598650068	1.52139329811434e-33	TCGA-ZF-AA53	0	1761	BLCA
0	0.160818365676903	0.0674876789156874	0.482968874548065	7.61866047679916e-13	TCGA-ZF-AA54	1	590	BLCA
0	0.109359763288352	0.0347541843672991	0.545468141583768	4.84417217946232e-33	TCGA-ZF-AA56	1	248	BLCA
0	0.140238066596368	0.101618868781976	0.474395202982318	5.34941879914669e-35	TCGA-ZF-AA58	0	1649	BLCA
0	0.2032892439	0.1558139166241	0.785588918528599	4.27427978099366e-19	TCGA-ZF-AA5H	1	177	BLCA
0	0.168460724355188	0.0954992175811362	0.765440519765827	3.64176996225898e-36	TCGA-ZF-AA5P	0	372	BLCA
1	0.0154757713502332	0.0123110696600681	0.121362126899216	1.01793158524175e-15	TCGA-3N-A9WB	1	426	SKCM
0	0.0293646977740949	0.00638547353911164	0.0559140547087834	1.55618714466339e-21	TCGA-3N-A9WC	1	1705	SKCM
0	0.0182706277984099	0.00763408186894882	0.0322443823166944	5.85969871574561e-35	TCGA-3N-A9WD	1	306	SKCM
0	0.00386462775599453	0.00617297619778341	0.0384713558352958	0	TCGA-BF-A1PU	1	484	SKCM
0	0.00922735352025393	0.00877636420303051	0.0827439311427403	5.15480812307449e-39	TCGA-BF-A1PV	0	14	SKCM
0	0.00688991365256333	0.00804409713728945	0.167649936000844	0	TCGA-BF-A1PX	1	282	SKCM
0	0.00438406005079079	0.00971080145114408	0.148102506924602	1.18951041832216e-38	TCGA-BF-A1PZ	0	853	SKCM
0	0.022549045075184	0.0203907621852037	0.136649358930936	5.60470741615556e-36	TCGA-BF-A1Q0	0	831	SKCM
0	0.024986330426733	0.0113031837247364	0.0620150594564317	7.64987755557728e-25	TCGA-BF-A3DJ	1	217	SKCM
0	0.00736585418991291	0.0190537833777846	0.19960178123381	1.16771509847973e-29	TCGA-BF-A3DL	0	769	SKCM
0	0.00728502342607355	0.00482590769934426	0.0483976251009584	1.31245838376417e-34	TCGA-BF-A3DM	0	601	SKCM
0	0.00633572650704269	0.0261086420888162	0.254600293992963	4.02984165775417e-36	TCGA-BF-A3DN	0	717	SKCM
0	0.00825906393593881	0.00602005373276449	0.0482131996715399	2.7257116427649e-26	TCGA-BF-A5EO	0	703	SKCM
0	0.00426641169322085	0.00700632538638625	0.0797616544537967	2.7265575010402e-31	TCGA-BF-A5EP	0	335	SKCM
0	0.00660012632709655	0.0146063390107534	0.0961159395438993	1.92616798316539e-23	TCGA-BF-A5EQ	0	323	SKCM
0	0.0155233168599657	0.0100065103935491	0.0613302976481287	1.03360275355714e-15	TCGA-BF-A5ER	0	327	SKCM
0	0.0258656961213962	0.00282941715628805	0.026614614071877	0.000233849350479431	TCGA-BF-A5ES	0	490	SKCM
0	0.0045080548025663	0.0774288892521781	0.362994020018316	4.40232032312e-23	TCGA-BF-A9VF	0	440	SKCM
0	0.00612757028946216	0.00480231540503657	0.0491142223326956	9.28964630914075e-12	TCGA-BF-AAOU	0	476	SKCM
0	0.0278823553092852	0.0075359762240063	0.0359470052523485	1.06323412296661e-08	TCGA-BF-AAOX	0	444	SKCM
1	0.00496715706609572	0.0189900759302553	0.213097841449276	8.04265873739496e-05	TCGA-BF-AAP0	0	454	SKCM
0	0.0040933800870906	0.0200392545819613	0.172421530528761	3.64020588609518e-33	TCGA-BF-AAP1	0	409	SKCM
0	0.0110387959360946	0.022111479809971	0.295655319764895	6.6165879953548e-30	TCGA-BF-AAP2	0	405	SKCM
0	0.00247260857553617	0.00656246745765948	0.0593016716448578	2.57940392156901e-17	TCGA-BF-AAP4	0	335	SKCM
0	0.00595838884990978	0.0351153875730749	0.215383441581379	5.41450031938645e-35	TCGA-BF-AAP6	0	325	SKCM
0	0.0050371958892954	0.00430293611336183	0.0295269215085329	0.434786081314087	TCGA-BF-AAP7	0	318	SKCM
0	0.100844364796362	0.00720263524405623	0.03848650363345	4.14567976109019e-28	TCGA-BF-AAP8	0	447	SKCM
0	0.00516582626997654	0.0122268486536562	0.0532091029918574	4.3349382774604e-26	TCGA-D3-A1Q1	1	58	SKCM
0	0.0140124744485292	0.0115198516460429	0.098092154208741	1.775004941894e-22	TCGA-D3-A1Q3	1	507	SKCM
0	0.0685033070072601	0.0144854737219484	0.0596276973952471	2.72879029011145e-34	TCGA-D3-A1Q4	0	3408	SKCM
0	0.0162829158640565	0.0100788989237764	0.0789831223011585	1.70666646251107e-15	TCGA-D3-A1Q5	1	2452	SKCM
0	0.0366461538433587	0.00392737414907067	0.0573431951648522	2.84683645845533e-28	TCGA-D3-A1Q6	1	48	SKCM
0	0.0150374667049779	0.00921859900844936	0.162936531170289	1.17707265861813e-34	TCGA-D3-A1Q7	1	921	SKCM
1	0.00711387102421697	0.062890264478686	0.236024030222286	1.99814711729091e-27	TCGA-D3-A1Q8	1	147	SKCM
0	0.00361334036108538	0.00338956989824775	0.0283995227296116	1.65020117813932e-36	TCGA-D3-A1Q9	1	44	SKCM
0	0.00813776504958007	0.0353054610762946	0.185583651308977	1	TCGA-D3-A1QA	1	1393	SKCM
0	0.00438875888687849	0.00189971973926322	0.0351326941061086	4.35167773575541e-31	TCGA-D3-A1QB	1	0	SKCM
0	0.0107442035169895	0.00933197225283911	0.106457278785859	0	TCGA-D3-A2J6	1	448	SKCM
0	0.00546686339190756	0.0163280454349994	0.0697189189999407	4.94179329718459e-31	TCGA-D3-A2J7	1	13	SKCM
0	0.221198399964718	0.00616125237880509	0.0615605503043371	8.20407353975126e-35	TCGA-D3-A2J8	1	1737	SKCM
0	0.00580752203271547	0.00813529013327922	0.0918316354102689	3.79510972600039e-38	TCGA-D3-A2J9	1	231	SKCM
0	0.0338439781391682	0.0145641725623395	0.145895860284024	1.87027253059569e-21	TCGA-D3-A2JA	1	40	SKCM
0	0.00663195282037085	0.0241124283418748	0.137556345707853	2.65755644870694e-27	TCGA-D3-A2JB	NA	NA	SKCM
0	0.00564817296468158	0.0272813821217368	0.188003651738292	9.90167601244775e-33	TCGA-D3-A2JC	0	2639	SKCM
0	0.00898458951462524	0.00946069716275686	0.0683418667570271	3.42847115352016e-27	TCGA-D3-A2JD	1	85	SKCM
0	0.0182457183113089	0.0112898287767998	0.0438553364716812	4.40758346487158e-10	TCGA-D3-A2JE	1	149	SKCM
1	0.0106597879886113	0.0101763903659945	0.119824668010072	1.13256591988972e-36	TCGA-D3-A2JF	1	25	SKCM
0	0.0125161193994172	0.017187346396458	0.0822902744742811	3.45835950317122e-24	TCGA-D3-A2JG	1	3279	SKCM
0	0.00561667890629715	0.00525449918171406	0.0569130288247351	1.66927799221514e-28	TCGA-D3-A2JH	1	569	SKCM
0	0.00267997386095279	0.00660661895743127	0.0319544062041461	1.69262229251456e-31	TCGA-D3-A2JK	1	261	SKCM
0	0.00274425573555073	0.010940315520128	0.0274627728678273	4.84684110880172e-15	TCGA-D3-A2JL	1	2638	SKCM
0	0.0440821388179802	0.0157431216882791	0.213867787538262	3.28634126561963e-35	TCGA-D3-A2JN	1	2022	SKCM
0	0.00643266829348352	0.036603606852025	0.139358449660459	3.49162871344683e-26	TCGA-D3-A2JO	1	50	SKCM
0	0.00984610987915653	0.012986245745578	0.105107032793499	3.17156110604682e-31	TCGA-D3-A2JP	1	227	SKCM
0	0.020473353999326	0.00719259155402742	0.0387467381235675	4.83449738794083e-26	TCGA-D3-A3BZ	1	2340	SKCM
0	0.00252447687426543	0.00424068948987589	0.0600193994444792	6.01637364948641e-27	TCGA-D3-A3C1	0	NA	SKCM
0	0.0486795200568561	0.0153669973609827	0.0812289342283963	4.77142485721935e-30	TCGA-D3-A3C3	0	NA	SKCM
0	0.0150642309411396	0.0192874920509311	0.185389600276494	2.96741142114663e-27	TCGA-D3-A3C6	1	1441	SKCM
0	0.00783207558304944	0.0098548222210654	0.0691484934456515	3.19610750728202e-23	TCGA-D3-A3C7	0	1429	SKCM
0	0.0529158517493118	0.0296528519573125	0.161570560186933	0	TCGA-D3-A3C8	1	55	SKCM
0	0.0065400809691293	0.00536368351411827	0.0411279534899113	4.50457289418155e-29	TCGA-D3-A3CB	0	5065	SKCM
0	0.0104157014696794	0.0127237245665027	0.128993402973582	1.89907485451163e-19	TCGA-D3-A3CC	1	96	SKCM
0	0.0164923073894779	0.0159873207262496	0.123354762661594	5.07506567450567e-31	TCGA-D3-A3CE	1	0	SKCM
0	0.00700846312056244	0.0290567372350986	0.247768859472584	6.38201439224928e-25	TCGA-D3-A3CF	1	129	SKCM
0	0.0102590851325916	0.0111026987076678	0.0451468668202691	1.48419269447059e-22	TCGA-D3-A3ML	1	32	SKCM
0	0.036854333398106	0.0116987459539332	0.0772725597980377	2.56105886899394e-25	TCGA-D3-A3MO	1	47	SKCM
0	0.0076009109899407	0.00648748675611179	0.0220459526032251	6.11481628868371e-30	TCGA-D3-A3MR	1	3108	SKCM
0	0.0112040994739789	0.00501623294802616	0.0309066889500415	2.3768136542553e-30	TCGA-D3-A3MU	1	750	SKCM
0	0.00757404853769263	0.0439132234237702	0.435501570960751	1.59426389356826e-29	TCGA-D3-A3MV	1	16	SKCM
0	0.00430891725761853	0.00661169278898589	0.0349461568090325	3.54399350987658e-24	TCGA-D3-A51E	0	5318	SKCM
0	0.00931981700818207	0.00645366750912971	0.0271825657814613	0	TCGA-D3-A51F	0	1695	SKCM
0	0.021264160282998	0.00818174425321928	0.0324533262895717	2.47226849751948e-30	TCGA-D3-A51G	NA	NA	SKCM
0	0.023981508119879	0.0842329645292947	0.47919632360075	0	TCGA-D3-A51H	1	838	SKCM
0	0.0189540225687315	0.00769214975084949	0.035445530731145	2.32665144716108e-28	TCGA-D3-A51J	1	2008	SKCM
0	0.00595073002174922	0.00751375484489527	0.0350419953606899	4.32974322657349e-21	TCGA-D3-A51K	0	1002	SKCM
1	0.00736633421615631	0.00923203385650877	0.126436198391922	6.74785159527392e-25	TCGA-D3-A51N	1	18	SKCM
0	0.0383035813272737	0.0043472658946374	0.0212135980118654	2.52832593233416e-18	TCGA-D3-A51R	1	1016	SKCM
0	0.0109481722445532	0.00761687485027551	0.0519657179625784	3.97175018028906e-24	TCGA-D3-A51T	1	210	SKCM
0	0.00958074464005756	0.00701029959730157	0.0418133168256071	0.613113760948181	TCGA-D3-A5GL	1	1092	SKCM
0	0.00594212861857524	0.013920412749542	0.0553012296438415	1.3986649200429e-37	TCGA-D3-A5GN	1	1279	SKCM
1	0.0160113957202359	0.0044715832505297	0.0189867040314778	6.79421736779374e-17	TCGA-D3-A5GO	1	757	SKCM
0	0.0146743501385897	0.00701117426646206	0.0847087677325658	5.07827322850712e-19	TCGA-D3-A5GR	1	0	SKCM
1	0.00234629776058775	0.0092812286355087	0.0814854594917272	5.18939173587991e-14	TCGA-D3-A5GS	1	44	SKCM
0	0.0127594763805996	0.00363739997005109	0.0155554141632789	0.994323253631592	TCGA-D3-A5GT	1	291	SKCM
0	0.00965866416414821	0.0113254811159005	0.0950831993485273	2.08996972219554e-20	TCGA-D3-A5GU	1	3074	SKCM
0	0.0234029880308405	0.00807004117110662	0.0593872262137973	1.78017842499827e-30	TCGA-D3-A8GB	1	347	SKCM
0	0.0132608151244366	0.0105455611295305	0.0626713588635986	2.50250877797953e-06	TCGA-D3-A8GC	1	1859	SKCM
0	0.00724885320473401	0.0254048599944883	0.187951327329214	2.46048777496389e-16	TCGA-D3-A8GD	1	147	SKCM
1	0.0295573301992738	0.13922947135217	0.820934300789828	3.39413267413984e-33	TCGA-D3-A8GE	1	59	SKCM
0	0.0211078591134475	0.0711560237516234	0.791537705869803	6.85643193560506e-28	TCGA-D3-A8GI	1	50	SKCM
1	0.00684907803050709	0.09495696810275	0.944361899395325	6.49639650649637e-35	TCGA-D3-A8GJ	1	1443	SKCM
1	0.0139874975991811	0.134580374973332	0.962987638883878	9.00343977150442e-08	TCGA-D3-A8GK	1	1555	SKCM
0	0.0183192890540038	0.0636884338608369	0.728846900538151	1	TCGA-D3-A8GL	1	1333	SKCM
0	0.00961580452730159	0.238469322515987	0.961747328662003	4.75036321390121e-09	TCGA-D3-A8GM	1	3259	SKCM
1	0.0122788044052865	0.2891329155908	0.954961046289731	4.12751201498257e-38	TCGA-D3-A8GN	1	787	SKCM
0	0.0496899669266448	0.0855946553891876	0.872628418877277	1.39822569798495e-32	TCGA-D3-A8GO	1	NA	SKCM
1	0.00989167796463324	0.219117923378919	0.934969826225686	0.00638564582914114	TCGA-D3-A8GP	1	535	SKCM
1	0.037235708511647	0.127380549832427	0.896149922260002	1.6395426209129e-26	TCGA-D3-A8GQ	1	578	SKCM
1	0.00597726310101952	0.153178355496968	0.938399589204704	3.43384805814496e-21	TCGA-D3-A8GR	NA	NA	SKCM
1	0.00781100649900782	0.27911677542284	0.966629883877347	6.65785071527488e-32	TCGA-D3-A8GS	1	2641	SKCM
1	0.00687914619396823	0.211983707161684	0.943681787018054	4.93702850136319e-30	TCGA-D3-A8GV	1	3896	SKCM
1	0.0058177728222412	0.119404710130101	0.906330690526877	2.99512089476108e-23	TCGA-D9-A148	1	4287	SKCM
0	0.0144590280034121	0.238209519790833	0.937812273385772	4.0034980539061e-12	TCGA-D9-A149	1	1290	SKCM
0	0.00448670740774866	0.263904765977111	0.973053488795082	0	TCGA-D9-A1JW	1	10	SKCM
0	0.00520722183866539	0.0982073728291423	0.911992135937713	9.9285019851972e-16	TCGA-D9-A1JX	1	195	SKCM
0	0.0134278151754545	0.104211825690507	0.871498772972202	2.86822421710319e-20	TCGA-D9-A1X3	0	551	SKCM
0	0.0122828933831504	0.183476694719333	0.972628494933934	0.986321806907654	TCGA-D9-A3Z1	1	335	SKCM
0	0.0035050444654854	0.198776063824704	0.900501449362748	0	TCGA-D9-A3Z3	0	678	SKCM
0	0.0148822044143996	0.191102264711007	0.931394112564945	3.06913650049978e-09	TCGA-D9-A3Z4	1	192	SKCM
0	0.0076006637910965	0.117903447587308	0.85970094572686	8.61420092870518e-37	TCGA-D9-A4Z2	1	80	SKCM
0	0.113866378896999	0.122034759732271	0.919042497538878	1	TCGA-D9-A4Z3	1	100	SKCM
0	0.00720713562857082	0.14222455444159	0.873177693116413	4.10754276187345e-18	TCGA-D9-A4Z5	0	218	SKCM
0	0.0106311368263832	0.226546722057471	0.918156168065317	6.94172878111342e-20	TCGA-D9-A4Z6	1	213	SKCM
0	0.00300932890459607	0.170310432767642	0.89293178830027	1.03983120425255e-06	TCGA-D9-A6E9	0	301	SKCM
0	0.00501992893434394	0.0868060797469855	0.937826213337178	0.0068168225698173	TCGA-D9-A6EA	0	766	SKCM
0	0.0101243342565565	0.143951116076517	0.813543155741211	1.3096089992331e-32	TCGA-D9-A6EC	0	2359	SKCM
0	0.00362826684412209	0.0574847323919443	0.759853311547588	3.42339245468639e-24	TCGA-D9-A6EG	1	398	SKCM
0	0.0075751064980659	0.0956438219476291	0.840002734559145	1.63561090113527e-29	TCGA-DA-A1HV	1	866	SKCM
0	0.00310536134851566	0.127014319760844	0.842687550297861	3.6287780376654e-35	TCGA-DA-A1HW	1	852	SKCM
0	0.0767903405720917	0.0562038049667838	0.833320620192037	4.96007578476565e-06	TCGA-DA-A1HY	0	4407	SKCM
1	0.015006823663848	0.126205081993627	0.9576518124817	6.59726406837535e-09	TCGA-DA-A1I0	1	599	SKCM
0	0.00397776717619817	0.0622128874735504	0.867172707382483	1.03672446831535e-26	TCGA-DA-A1I1	1	5591	SKCM
0	0.0101380465338913	0.062457696240977	0.581580820236102	4.4453246085227e-28	TCGA-DA-A1I2	1	4679	SKCM
0	0.00648348141779833	0.0799075027233456	0.801630964936746	8.24242344785282e-31	TCGA-DA-A1I4	1	889	SKCM
1	0.00783465950265918	0.122815915778116	0.819603483028467	1.52182605724121e-29	TCGA-DA-A1I5	0	4107	SKCM
0	0.0447476708132223	0.26509202342769	0.9342128360738	1.7489803159218e-29	TCGA-DA-A1I7	1	755	SKCM
0	0.00708706640308913	0.0761519801479277	0.796761543828403	2.05049233973638e-35	TCGA-DA-A1I8	1	961	SKCM
1	0.0097952479598792	0.138937216150964	0.831464737496762	1.04132241542897e-33	TCGA-DA-A1IA	1	2005	SKCM
0	0.0110083847869131	0.0621127878107775	0.666271236159854	2.73300800746407e-35	TCGA-DA-A1IB	1	243	SKCM
0	0.00725129867587597	0.142411990284487	0.80981331506098	7.11612463833583e-13	TCGA-DA-A1IC	1	1930	SKCM
0	0.0108556339368689	0.168703490175019	0.861710986221628	9.43833923874441e-18	TCGA-DA-A3F2	1	430	SKCM
0	0.00538756600335009	0.175919954246271	0.933679414249065	2.48095640058055e-18	TCGA-DA-A3F3	1	319	SKCM
0	0.06173455716219	0.160594761265555	0.932869193960134	2.98225700990428e-18	TCGA-DA-A3F5	1	6841	SKCM
0	0.0036150264540539	0.0457545065719672	0.781490297471263	1.2410131634535e-28	TCGA-DA-A3F8	0	1319	SKCM
1	0.0038268984594479	0.06077138839157	0.841811228275983	1.66067435567102e-25	TCGA-DA-A95V	0	2193	SKCM
0	0.0399728824474041	0.133460818087061	0.937822754326559	2.5469701697508e-18	TCGA-DA-A95W	0	1136	SKCM
0	0.0240707695706671	0.126813666389978	0.808378877984856	1	TCGA-DA-A95X	0	2249	SKCM
0	0.017630121735783	0.0906712704664038	0.833622820026338	1.59584863992316e-18	TCGA-DA-A95Y	1	338	SKCM
1	0.0427089377721641	0.13113563370001	0.932557814574829	0.999864220619202	TCGA-DA-A95Z	0	396	SKCM
0	0.00820292022617525	0.0961338618923248	0.692373027613217	1.65758892722856e-10	TCGA-DA-A960	0	804	SKCM
0	0.00740676635226959	0.0830841444487497	0.714744967973949	1.54961047429917e-30	TCGA-EB-A1NK	0	1039	SKCM
0	0.0189051171144469	0.219012878338706	0.943506954714533	5.21957193788946e-24	TCGA-EB-A24C	1	465	SKCM
0	0.00867498375410389	0.339262883016931	0.970677345804115	6.56478104559271e-27	TCGA-EB-A24D	1	500	SKCM
0	0.0112135484768599	0.108713842207777	0.785531086265771	8.65679914645723e-36	TCGA-EB-A299	0	378	SKCM
0	0.00454154174667797	0.0857177553495482	0.743204846513375	0	TCGA-EB-A3HV	0	39	SKCM
0	0.00425826831970269	0.0521789486184556	0.354983612732339	3.32504149585156e-20	TCGA-EB-A3XB	0	796	SKCM
0	0.00657427327378128	0.118002401046813	0.941069439078763	0	TCGA-EB-A3XC	1	74	SKCM
0	0.00392775529058601	0.225448341100981	0.792518729109938	1.34059958536138e-31	TCGA-EB-A3XD	0	1160	SKCM
0	0.00461405632495274	0.112737089804251	0.890317599113227	1.20020156200362e-26	TCGA-EB-A3XE	0	180	SKCM
0	0.0083212345905094	0.209736478661091	0.97389478619267	0	TCGA-EB-A3XF	0	278	SKCM
0	0.00282445037193737	0.33291181874819	0.952194115218717	1.34958219431981e-34	TCGA-EB-A3Y6	0	126	SKCM
0	0.00328309414166555	0.0994391456885337	0.911502952300297	1.004238220359e-10	TCGA-EB-A3Y7	1	326	SKCM
0	0.00889748992674698	0.235573307917675	0.947639399618479	2.28851815119852e-21	TCGA-EB-A41A	0	262	SKCM
0	0.00933961704232624	0.207935608222776	0.953111907644273	2.95054183701877e-31	TCGA-EB-A41B	0	291	SKCM
0	0.0199405988673023	0.0857472583453306	0.905321043944798	1.07177440533679e-10	TCGA-EB-A42Y	1	721	SKCM
0	0.00778272576273179	0.0666541412959793	0.589075383623799	1.90966280421763e-23	TCGA-EB-A42Z	0	441	SKCM
0	0.00576182449093524	0.0971559144676612	0.942607527434199	0	TCGA-EB-A430	0	0	SKCM
0	0.00863465108882865	0.0475167820935518	0.496321156150487	1.56554266187932e-34	TCGA-EB-A431	0	568	SKCM
0	0.00776243526501156	0.155304757598319	0.810788787160734	1.20566258681668e-33	TCGA-EB-A44N	1	115	SKCM
0	0.0197837981231759	0.119672214630876	0.820897512006871	1.22934675677103e-13	TCGA-EB-A44O	1	60	SKCM
0	0.00483084519858976	0.144395878929511	0.659529469097975	6.38625731598741e-16	TCGA-EB-A44P	0	741	SKCM
0	0.0196623214466115	0.214514350708258	0.969808639483078	1.71253516681749e-31	TCGA-EB-A44Q	0	422	SKCM
0	0.00679938721798609	0.209582003093018	0.976355892050655	1.55764803932921e-21	TCGA-EB-A44R	1	315	SKCM
0	0.0157776201661165	0.0770881325514508	0.822074287575671	7.46238270580147e-33	TCGA-EB-A4IQ	1	337	SKCM
0	0.00580674711246184	0.0825105873276223	0.74280727336269	1.24774170299176e-32	TCGA-EB-A4IS	0	774	SKCM
0	0.00800273476457396	0.224704172608869	0.9531457120215	2.63137455449008e-15	TCGA-EB-A4OY	0	977	SKCM
0	0.0101318798622351	0.148505577453192	0.896545999610753	2.78326163115003e-13	TCGA-EB-A4OZ	0	620	SKCM
0	0.00664863464923528	0.109364666644196	0.770285282353162	1.00488603947982e-32	TCGA-EB-A4P0	1	326	SKCM
0	0.00658136553856581	0.127732043998879	0.93987102673411	1.32625416454463e-33	TCGA-EB-A4XL	0	777	SKCM
0	0.0139530239374776	0.0907872901860684	0.877318146882842	1	TCGA-EB-A51B	0	931	SKCM
0	0.00503108037316385	0.222510541002853	0.930815521843997	0	TCGA-EB-A550	1	264	SKCM
0	0.00735896398391011	0.335731013011869	0.980634925665479	1.00903255921164e-36	TCGA-EB-A551	0	590	SKCM
0	0.0122788547132399	0.0642843641261372	0.87870153598424	0.965150773525238	TCGA-EB-A553	0	226	SKCM
0	0.0158847153711494	0.221090542297822	0.939619871190118	3.87681550351114e-24	TCGA-EB-A57M	1	472	SKCM
1	0.0162158817954282	0.164222691535948	0.94034775865668	5.51267676797938e-15	TCGA-EB-A5FP	1	24	SKCM
0	0.00944030338348091	0.113643180763613	0.904541876995188	0.0882862582802773	TCGA-EB-A5KH	1	619	SKCM
0	0.0026066180902383	0.150683404766664	0.962844338951213	3.87497029579073e-30	TCGA-EB-A5SE	1	367	SKCM
0	0.00560958186375293	0.26576843150496	0.966429566106808	8.44418088828743e-35	TCGA-EB-A5SF	1	369	SKCM
0	0.00517863335950586	0.140212160400295	0.924007170862363	1.22957461412396e-31	TCGA-EB-A5SG	1	1372	SKCM
0	0.00403288325476265	0.124729136834101	0.808073944566888	8.49972213092185e-38	TCGA-EB-A5SH	1	1065	SKCM
0	0.0119905425922048	0.154522165092613	0.922915918880588	8.97054372075285e-16	TCGA-EB-A5UL	0	891	SKCM
0	0.00727024514575347	0.179331487681665	0.942111532961314	4.61459293195366e-24	TCGA-EB-A5UM	0	779	SKCM
1	0.00838456564493091	0.442667132122429	0.973919971288501	6.48523089442578e-27	TCGA-EB-A5UN	1	1689	SKCM
0	0.0101912865920678	0.0938123738139512	0.912549611744084	7.66447328715003e-07	TCGA-EB-A5VU	1	217	SKCM
0	0.0143913590623243	0.120922033116128	0.798605506117147	0	TCGA-EB-A5VV	0	214	SKCM
0	0.0163057569396255	0.123014908966051	0.784999814498674	7.00289045502123e-12	TCGA-EB-A6L9	0	1109	SKCM
0	0.0067132477284143	0.201295785167501	0.966279904175128	3.6180830824127e-33	TCGA-EB-A6QY	1	36	SKCM
0	0.00604752612193637	0.149706533109634	0.924569360594345	1.03238698236492e-34	TCGA-EB-A6QZ	1	129	SKCM
0	0.00752802664128106	0.115938846387147	0.823799896461963	5.94674652356318e-23	TCGA-EB-A6R0	1	608	SKCM
0	0.00635793131358102	0.157788736411872	0.944709266629875	0	TCGA-EB-A82B	0	390	SKCM
0	0.0157397424119127	0.0864063106262691	0.714547003428727	2.07908583803984e-33	TCGA-EB-A82C	0	17	SKCM
0	0.0493442664944034	0.255890497747928	0.962897965754094	2.04438554347185e-19	TCGA-EB-A85I	0	362	SKCM
0	0.00928694622383366	0.132222724699494	0.952966790229429	1.01401321238655e-30	TCGA-EB-A85J	1	138	SKCM
0	0.0183632419740003	0.153191629857253	0.884856233801674	1	TCGA-EB-A97M	0	414	SKCM
0	0.011763486217061	0.142298073064654	0.81125368041587	1	TCGA-EE-A17X	1	531	SKCM
0	0.0284081181122678	0.210169220796352	0.894698665354991	0	TCGA-EE-A17Y	1	317	SKCM
0	0.00393052157437725	0.13740377412068	0.887489021587872	1	TCGA-EE-A17Z	1	138	SKCM
1	0.00913485340998341	0.0816089288030035	0.607600064812443	1.44727979600745e-12	TCGA-EE-A180	1	850	SKCM
0	0.00932638675860373	0.200867303015503	0.882371943336918	2.54969086879422e-34	TCGA-EE-A181	1	788	SKCM
1	0.00932250722601444	0.0300766532458052	0.264575685252119	5.8533540309048e-35	TCGA-EE-A182	1	270	SKCM
0	0.013522195053923	0.136397215436992	0.782631386031614	3.72022093707731e-35	TCGA-EE-A183	NA	NA	SKCM
1	0.00388269982491171	0.380128424188923	0.954274575636122	1.18651907723978e-31	TCGA-EE-A184	1	1309	SKCM
0	0.017380616837998	0.0613810997131532	0.697856221941132	1	TCGA-EE-A185	1	85	SKCM
0	0.00446958701766865	0.349651531893156	0.960328726968096	1.43077982560618e-29	TCGA-EE-A20B	0	4070	SKCM
1	0.00353226615002063	0.24726646508094	0.962705305951908	6.29349742666818e-05	TCGA-EE-A20C	NA	NA	SKCM
0	0.0174724038356891	0.223567986417337	0.897657585215699	5.24487962546885e-17	TCGA-EE-A20F	0	2785	SKCM
1	0.023414111922135	0.175024943532612	0.96234043874998	8.51006736245599e-24	TCGA-EE-A20H	1	4667	SKCM
1	0.00255051359817127	0.0875895919210549	0.923649586644523	1.01263782081862e-10	TCGA-EE-A20I	1	53	SKCM
1	0.02971289624208	0.22973895604361	0.942563865744965	1.34756329359109e-11	TCGA-EE-A29A	1	867	SKCM
1	0.0283776836706374	0.173955219884801	0.953062776019955	3.96580828186079e-35	TCGA-EE-A29B	1	490	SKCM
0	0.0529697431493955	0.0369402187471891	0.642594354796585	0.00260860007256269	TCGA-EE-A29C	1	204	SKCM
0	0.0058310283931414	0.0892706577589757	0.701049507250263	0.999375522136688	TCGA-EE-A29D	1	425	SKCM
0	0.00368434039626129	0.182576158791876	0.917025186457262	1	TCGA-EE-A29E	0	1940	SKCM
0	0.00789222031705186	0.105344505438431	0.802648180639123	6.69360619661425e-39	TCGA-EE-A29G	1	726	SKCM
0	0.00566639709570353	0.0224183346871002	0.417209469124396	0	TCGA-EE-A29H	1	1231	SKCM
0	0.00171436977452951	0.0958979272700002	0.899439704818524	1	TCGA-EE-A29L	1	55	SKCM
0	0.00387486691460762	0.0962791604848424	0.922478929474828	7.88005852511015e-29	TCGA-EE-A29M	0	1729	SKCM
0	0.00367133344967542	0.197599546043444	0.908840025749347	3.13110791297901e-17	TCGA-EE-A29N	1	478	SKCM
0	0.00808093874461284	0.144651740899583	0.900564487731895	1.50272393105071e-16	TCGA-EE-A29P	1	1668	SKCM
0	0.00306578560936225	0.159713870299873	0.948071328563916	9.10004871457204e-09	TCGA-EE-A29Q	1	1256	SKCM
0	0.0132790495761793	0.205236232756726	0.822280712855337	1.11277774700085e-26	TCGA-EE-A29R	1	426	SKCM
0	0.0171718390473129	0.0707935661765229	0.722539686110161	4.52876587142895e-13	TCGA-EE-A29S	1	1418	SKCM
0	0.00669923052702729	0.267882506730785	0.930278123796549	7.53001040452742e-18	TCGA-EE-A29T	1	7483	SKCM
1	0.00804108355989439	0.113353912137742	0.873870220442143	1.53785577796359e-23	TCGA-EE-A29V	1	96	SKCM
0	0.0188742612543694	0.195400005452388	0.870455408341478	2.26352370062995e-27	TCGA-EE-A29W	NA	NA	SKCM
0	0.00390133001370919	0.0707676797857011	0.615675587332705	3.69067919691469e-27	TCGA-EE-A29X	1	391	SKCM
0	0.0113895494084436	0.172751097739209	0.920743860044017	8.08157152309974e-11	TCGA-EE-A2A0	1	1247	SKCM
0	0.00464597120340671	0.122655319592833	0.90980006105411	2.35515803317015e-33	TCGA-EE-A2A1	1	3488	SKCM
0	0.0170459460564278	0.103128731264174	0.855864651879163	3.93393849483471e-36	TCGA-EE-A2A2	0	1814	SKCM
0	0.0195188958119505	0.104687398711491	0.840973343121178	8.07619891329423e-21	TCGA-EE-A2A5	1	1028	SKCM
0	0.00695422881014384	0.0883662977567536	0.82406559187489	6.83192641840011e-25	TCGA-EE-A2A6	1	1505	SKCM
0	0.00379572394651407	0.0636868551607377	0.756060620395978	4.4082848417136e-31	TCGA-EE-A2GB	0	1803	SKCM
0	0.00214462765805031	0.108232821332815	0.895751451297787	1.11725090158519e-21	TCGA-EE-A2GC	0	2051	SKCM
0	0.0215662177586094	0.0716933411454887	0.774419933933356	5.84328179562116e-31	TCGA-EE-A2GD	1	3689	SKCM
0	0.0154727482710427	0.156019016056487	0.962980993369945	3.34779283541248e-38	TCGA-EE-A2GE	1	5276	SKCM
0	0.0128540284814196	0.100952711192053	0.789385679201499	1.72367646069556e-24	TCGA-EE-A2GH	0	6699	SKCM
0	0.00312699946490922	0.117244784056494	0.947287788619151	1.25263159220235e-11	TCGA-EE-A2GI	0	1482	SKCM
0	0.00462266415851388	0.0231266225847395	0.528006413689875	0.999270617961884	TCGA-EE-A2GJ	1	733	SKCM
0	0.010600546642784	0.0961004476560888	0.629712677950477	5.81911259219044e-35	TCGA-EE-A2GK	1	1498	SKCM
0	0.0203290795631751	0.128496231299715	0.897937396348488	1.56751943730288e-28	TCGA-EE-A2GL	1	2329	SKCM
0	0.00220105956957278	0.124945267066151	0.829434926624408	2.16461231161702e-08	TCGA-EE-A2GM	1	1218	SKCM
0	0.0106577861656103	0.224768922313125	0.894767039153505	6.54602125177497e-36	TCGA-EE-A2GN	1	2422	SKCM
0	0.043241669455901	0.170792067938185	0.969044131092958	5.72929561865748e-14	TCGA-EE-A2GO	1	2216	SKCM
0	0.0111194135388177	0.0705004436758419	0.673967449602952	1.43548810207962e-35	TCGA-EE-A2GP	1	251	SKCM
0	0.00473497690951956	0.100879211493335	0.700136631460434	1.36081954419413e-21	TCGA-EE-A2GR	1	1301	SKCM
0	0.0141018888360776	0.0653096055101111	0.851111082990994	1.52858012804658e-30	TCGA-EE-A2GS	1	1565	SKCM
0	0.00386527286186685	0.152954164991976	0.901873563511452	9.34595001846542e-38	TCGA-EE-A2GT	1	281	SKCM
0	0.00831320597605814	0.106533659942284	0.855016609608486	1.65556865030644e-19	TCGA-EE-A2GU	0	2884	SKCM
0	0.214590570390262	0.122247819130417	0.910077332184132	1.49054892922373e-20	TCGA-EE-A2M5	1	537	SKCM
0	0.0182342713162737	0.0213292266550652	0.212217988359128	7.94986353352068e-22	TCGA-EE-A2M6	0	3932	SKCM
0	0.00442688002626123	0.186648629186711	0.880103576020853	2.33618812574177e-33	TCGA-EE-A2M7	1	799	SKCM
0	0.00610392616635502	0.045422078022729	0.829988919426367	1.6538992986691e-30	TCGA-EE-A2M8	1	498	SKCM
0	0.0609717637645472	0.148257898705615	0.960432841187173	8.29349236330391e-37	TCGA-EE-A2MC	1	896	SKCM
0	0.00594560698660101	0.248506725461702	0.946309840517666	4.0007480293057e-13	TCGA-EE-A2MD	1	1344	SKCM
0	0.00529114511922955	0.0937452806447687	0.91287408506709	0	TCGA-EE-A2ME	1	2703	SKCM
0	0.0105618020721141	0.171546973447767	0.931646081975938	0.113903373479843	TCGA-EE-A2MF	1	8071	SKCM
0	0.00780300599147289	0.341099544409562	0.974577886361613	0	TCGA-EE-A2MG	1	2585	SKCM
0	0.0136384087739578	0.0733057199432881	0.854376916150787	2.22505314292679e-32	TCGA-EE-A2MH	1	440	SKCM
0	0.0212611374015663	0.249100030424017	0.955075460224869	6.79055627656684e-34	TCGA-EE-A2MI	1	2673	SKCM
0	0.00649591560837101	0.221524641172264	0.959244363882281	4.83622627599261e-28	TCGA-EE-A2MJ	1	396	SKCM
0	0.00954878925719444	0.222263522099141	0.904683756499693	3.54871863229101e-37	TCGA-EE-A2MK	0	5487	SKCM
0	0.00822503779172801	0.0848402664515705	0.740090165581442	2.16178382434925e-25	TCGA-EE-A2ML	1	4983	SKCM
0	0.0294250403407222	0.133327013178756	0.853296782023138	8.0989048800717e-10	TCGA-EE-A2MM	1	1357	SKCM
0	0.0150952384748528	0.142616874701146	0.92290327447387	4.60470899841855e-17	TCGA-EE-A2MN	1	969	SKCM
0	0.000875429031054946	0.289032024380057	0.94864035079944	5.38452523019442e-22	TCGA-EE-A2MP	1	365	SKCM
0	0.0314476174769009	0.178714176230228	0.922925714001784	4.42772609687836e-08	TCGA-EE-A2MQ	1	986	SKCM
0	0.0366553738446742	0.237208421348823	0.927304283404814	0	TCGA-EE-A2MR	1	3136	SKCM
0	0.0080192330587524	0.289584816030439	0.925909183070985	2.11678568674514e-34	TCGA-EE-A2MS	1	1883	SKCM
0	0.0221903894201385	0.267621618016508	0.888582449709336	6.29697516352223e-10	TCGA-EE-A2MT	0	2166	SKCM
0	0.00732954180504049	0.0694645645419318	0.901727608258022	2.47670985507343e-26	TCGA-EE-A2MU	0	1620	SKCM
0	0.0274508536596022	0.0510189495487612	0.616416451823831	1.98212343646019e-17	TCGA-EE-A3AA	0	3781	SKCM
0	0.00954588467881331	0.116806720858776	0.870101029711276	2.32168409767632e-30	TCGA-EE-A3AB	0	3733	SKCM
0	0.0139304619970877	0.147337350365149	0.944546495464616	4.4332038454549e-26	TCGA-EE-A3AC	0	1948	SKCM
0	0.0194982612936545	0.0921853819861389	0.89015831741674	7.95246681006834e-12	TCGA-EE-A3AD	1	554	SKCM
0	0.00363829024933771	0.0995195501823088	0.842341375428983	2.68147624071056e-35	TCGA-EE-A3AE	0	1658	SKCM
0	0.0128438017279971	0.138504940308139	0.894855044236542	7.27163865121838e-07	TCGA-EE-A3AF	1	201	SKCM
0	0.0112696860726543	0.091092267577728	0.796991762769109	5.51920954498461e-34	TCGA-EE-A3AG	1	229	SKCM
0	0.0026605388445881	0.235457736096766	0.946190376780304	4.26095966828889e-28	TCGA-EE-A3AH	1	1981	SKCM
0	0.0431318621154356	0.133314148106856	0.96537782057617	4.75219894123145e-18	TCGA-EE-A3J3	1	4523	SKCM
0	0.00728954726205506	0.0701580854831761	0.627861898162973	0.00790035165846348	TCGA-EE-A3J4	1	1429	SKCM
0	0.00837819605282454	0.166966272375292	0.812318762499279	1	TCGA-EE-A3J5	1	467	SKCM
0	0.0270813494877799	0.158935945916961	0.901624619121173	1.93623132396111e-23	TCGA-EE-A3J7	1	1270	SKCM
0	0.00912347184016422	0.111139915726476	0.798809569455466	1	TCGA-EE-A3J8	1	1035	SKCM
0	0.000868639246766129	0.036704381175096	0.66953536632265	1	TCGA-EE-A3JA	1	539	SKCM
0	0.0238366519980516	0.290445531902078	0.979742055274262	2.0249093522971e-29	TCGA-EE-A3JB	1	1434	SKCM
0	0.0207436849618971	0.317283492465314	0.980211061711956	1.27474402087012e-28	TCGA-EE-A3JD	1	364	SKCM
0	0.0155695040871856	0.110948767230985	0.904612811158199	2.72758898800518e-11	TCGA-EE-A3JE	1	194	SKCM
0	0.00523466063328093	0.140761676167886	0.894588756553182	6.70471782197896e-33	TCGA-EE-A3JH	1	537	SKCM
0	0.00811696590407261	0.0707292077080559	0.840763181001849	0.664708018302917	TCGA-EE-A3JI	1	725	SKCM
0	0.0129756046777781	0.190361122603223	0.920335206306234	1.5075144520548e-21	TCGA-ER-A193	1	806	SKCM
0	0.00347474125063422	0.0995562120924028	0.831117339616504	9.95653119101284e-31	TCGA-ER-A194	1	1354	SKCM
0	0.0239157455674381	0.163104317823397	0.751201189663752	6.22859426769076e-31	TCGA-ER-A195	1	1078	SKCM
0	0.00696421061667531	0.162138654277514	0.816309133156544	4.82256155266629e-26	TCGA-ER-A196	0	1785	SKCM
0	0.00352781019650068	0.117895448591819	0.908902667838236	1.60404867092869e-29	TCGA-ER-A197	1	110	SKCM
0	0.00197067024144214	0.0175223108220294	0.183844667483121	1.26766514548305e-19	TCGA-ER-A198	1	0	SKCM
0	0.00762336220660335	0.153090887317415	0.881665546926157	5.29163773732174e-27	TCGA-ER-A199	1	119	SKCM
1	0.0348105500562227	0.201646960617384	0.961892438655226	0	TCGA-ER-A19A	1	1617	SKCM
0	0.0078383922805793	0.171171604960553	0.954467964998857	0	TCGA-ER-A19B	1	829	SKCM
0	0.0299151278147288	0.236803846835667	0.928982762377401	1.50762205268227e-23	TCGA-ER-A19C	1	1487	SKCM
0	0.028260123505735	0.119330527513839	0.911520981017866	5.78815329608882e-23	TCGA-ER-A19D	1	357	SKCM
0	0.0571120866421021	0.145645314389583	0.965011491742086	2.05594784804864e-31	TCGA-ER-A19E	1	64	SKCM
0	0.00658156632122387	0.22057317483946	0.881535673636428	8.4059200284426e-16	TCGA-ER-A19F	1	802	SKCM
0	0.00284410701062084	0.0448868981193532	0.79913581906806	2.59881141653592e-32	TCGA-ER-A19G	0	9188	SKCM
0	0.00528337007305881	0.144770176387897	0.813878380346793	5.48950642639091e-31	TCGA-ER-A19H	1	4634	SKCM
1	0.026569238659026	0.17417752149978	0.86148400087116	7.27740085544004e-26	TCGA-ER-A19J	1	98	SKCM
0	0.00675085725732359	0.243630256757926	0.922681005625075	8.44445306780333e-24	TCGA-ER-A19K	1	211	SKCM
0	0.0256402044795201	0.0808909313390425	0.751094698537004	1.07464425706479e-25	TCGA-ER-A19L	1	3689	SKCM
0	0.0119706866402948	0.10041896353471	0.806824123636673	7.60867090939992e-39	TCGA-ER-A19M	1	1152	SKCM
0	0.0130397748764675	0.15795748473239	0.911732434141337	3.0344527145008e-30	TCGA-ER-A19N	1	0	SKCM
0	0.00546326468066212	0.111077258794984	0.862091311833021	4.42339792333485e-37	TCGA-ER-A19O	1	308	SKCM
0	0.0131560820315714	0.043182770459325	0.497088264773627	9.41630313963482e-31	TCGA-ER-A19P	1	4352	SKCM
0	0.00803035457546175	0.257443570744012	0.978817200635504	3.19407789106663e-08	TCGA-ER-A19Q	1	1259	SKCM
0	0.00544305478168516	0.0718702731367473	0.738103306607239	1.70597911508849e-27	TCGA-ER-A19S	0	1505	SKCM
1	0.0172960304601795	0.15903333777366	0.832870840566993	3.34976025845639e-38	TCGA-ER-A19T	1	118	SKCM
0	0.0042259404069427	0.0901034270702841	0.717710102137393	7.34210742165413e-22	TCGA-ER-A19W	1	4126	SKCM
0	0.0105347890959114	0.190318522682452	0.904616600833517	1.37599029480064e-34	TCGA-ER-A1A1	1	1971	SKCM
0	0.0104055661870069	0.169020768418444	0.943397213717058	1.82676743926406e-35	TCGA-ER-A2NB	1	461	SKCM
1	0.0194212668388528	0.292267163401729	0.971019728428352	5.06727371637095e-37	TCGA-ER-A2NC	1	1157	SKCM
1	0.0171895508681919	0.192565591616565	0.94676435787185	1.94725057716975e-18	TCGA-ER-A2ND	1	710	SKCM
1	0.0119952956230681	0.0415400682572551	0.852494664975488	4.21129449947711e-24	TCGA-ER-A2NE	NA	NA	SKCM
0	0.0106516406705168	0.23797822908437	0.971830051438759	1.59546850256317e-29	TCGA-ER-A2NF	1	230	SKCM
0	0.00635535752518187	0.255762497925643	0.846189162802887	0.429668635129929	TCGA-ER-A2NG	1	766	SKCM
0	0.0026545033077279	0.272447733233951	0.968265334193954	2.5245465395349e-34	TCGA-ER-A2NH	0	1264	SKCM
1	0.0148648433932795	0.0820235895141645	0.813727978599191	5.95763200635908e-20	TCGA-ER-A3ES	1	7514	SKCM
0	0.037690248491031	0.171118857458432	0.923736561833283	5.28924413303858e-24	TCGA-ER-A3ET	1	2435	SKCM
1	0.0105737159523349	0.159650937070646	0.924804979872211	7.80540649136601e-16	TCGA-ER-A3EV	1	728	SKCM
1	0.0132897619643469	0.161998105173563	0.962681529749696	6.60191406427462e-30	TCGA-ER-A3PL	1	945	SKCM
0	0.07753731441792	0.3481909471241	0.977788930270946	8.12921311262321e-20	TCGA-ER-A42H	1	259	SKCM
0	0.0140476242389845	0.0986820535897471	0.902236062326254	3.71795862197569e-31	TCGA-ER-A42K	1	206	SKCM
1	0.0124190370515228	0.257130252191814	0.922400911221542	1.52403909364604e-37	TCGA-ER-A42L	1	3812	SKCM
0	0.00601919906752841	0.10422723840006	0.870670567449641	3.38866844084199e-28	TCGA-FR-A2OS	1	283	SKCM
0	0.0030946182622742	0.175363729552614	0.932345902348998	4.36248119978211e-16	TCGA-FR-A3R1	1	678	SKCM
0	0.0020088258651138	0.27445943197464	0.961453661861013	2.86130538442294e-21	TCGA-FR-A3YN	0	2828	SKCM
1	0.0161261100094738	0.12325247270417	0.95310466962504	2.67590542125141e-29	TCGA-FR-A3YO	0	NA	SKCM
0	0.00565528487103394	0.145385047828733	0.932959990993668	2.15407943888643e-32	TCGA-FR-A44A	0	5299	SKCM
0	0.00630068703067482	0.257323554912064	0.901346201111372	1.9311184797761e-24	TCGA-FR-A69P	1	274	SKCM
0	0.0125994799519013	0.10994693276025	0.826525497725344	1.60600800372055e-29	TCGA-FR-A726	1	273	SKCM
0	0.0172338712761775	0.0475543440675371	0.500605202723951	1.08246592037976e-17	TCGA-FR-A728	1	64	SKCM
0	0.00693114788001913	0.162768580315409	0.905632555201016	5.60304571024976e-34	TCGA-FR-A729	1	6299	SKCM
1	0.016868559077866	0.111097820658675	0.852621140097086	6.41881209107229e-24	TCGA-FR-A7U8	1	567	SKCM
0	0.190393429978414	0.161037986460987	0.843077572070958	1.35905402382325e-31	TCGA-FR-A7U9	1	95	SKCM
0	0.0078024393083415	0.13555046445552	0.662932538078185	7.86366284275233e-29	TCGA-FR-A7UA	0	1164	SKCM
1	0.040871151290151	0.124753209570608	0.917866024912933	0.0117112966254354	TCGA-FR-A8YC	1	1059	SKCM
1	0.0133142813173128	0.146065797922601	0.789248139953826	4.21767344960244e-06	TCGA-FR-A8YD	1	1103	SKCM
0	0.0163677792057821	0.15342852797516	0.934664655261066	1.60999552617487e-36	TCGA-FR-A8YE	0	3176	SKCM
0	0.0685739196945452	0.121067197170226	0.818259094881357	8.98815241198848e-23	TCGA-FS-A1YW	1	6598	SKCM
0	0.0208006856352796	0.0331210697878105	0.721034720876547	8.45744828337214e-12	TCGA-FS-A1YX	1	1478	SKCM
1	0.00784353129956142	0.0745409701034122	0.70242398352474	0.999715983867645	TCGA-FS-A1YY	1	6777	SKCM
1	0.020773191433327	0.0898249580835347	0.859758299915585	7.86428892044754e-30	TCGA-FS-A1Z0	1	5503	SKCM
1	0.00500323097200825	0.139989053076816	0.923055675070977	1.2667483056537e-24	TCGA-FS-A1Z3	1	276	SKCM
0	0.032201972980375	0.16204396881564	0.903451003274642	8.5014237827026e-27	TCGA-FS-A1Z4	1	854	SKCM
0	0.0103928979586107	0.252787619691007	0.980083048767045	1.96195670916909e-23	TCGA-FS-A1Z7	1	136	SKCM
1	0.0115913016163167	0.112731392042207	0.739271737268404	1.34246209065306e-24	TCGA-FS-A1ZA	1	663	SKCM
1	0.0118074533678292	0.281751998029295	0.958862175941716	2.64156714280261e-08	TCGA-FS-A1ZB	1	1461	SKCM
1	0.0207538986733508	0.175886142387061	0.9689892351308	9.37807540880716e-19	TCGA-FS-A1ZC	1	10334	SKCM
0	0.0381411637288851	0.0755119562331862	0.883110154920456	4.88904469265825e-32	TCGA-FS-A1ZD	1	1497	SKCM
1	0.00532051052360369	0.129941666213389	0.905780738383309	1.11484744376373e-25	TCGA-FS-A1ZE	1	761	SKCM
1	0.00595239407801618	0.0755373926917563	0.935675357376605	0	TCGA-FS-A1ZF	1	470	SKCM
0	0.00249500503502587	0.19646835641174	0.823859859050376	1	TCGA-FS-A1ZG	1	140	SKCM
1	0.018405406513979	0.209299661291374	0.864558511520372	1.16327673273758e-31	TCGA-FS-A1ZH	1	577	SKCM
0	0.01911959848452	0.118790373572709	0.864763183261539	1.60835293651004e-14	TCGA-FS-A1ZJ	1	1225	SKCM
1	0.00606751965963824	0.0788807997539542	0.48939865728772	0.999998569488525	TCGA-FS-A1ZK	1	367	SKCM
0	0.0152406662283666	0.0654416694792664	0.702726981282659	1.6123941473655e-34	TCGA-FS-A1ZM	0	3080	SKCM
0	0.00629712644172105	0.168889216021937	0.770719021528802	7.07263578653757e-24	TCGA-FS-A1ZN	1	361	SKCM
0	0.00615600687132144	0.0763929017793576	0.709925613371214	1.52690325996445e-28	TCGA-FS-A1ZP	1	2273	SKCM
1	0.0147021489223953	0.178386407442823	0.967468435332458	1.28009641393325e-14	TCGA-FS-A1ZQ	1	3940	SKCM
0	0.0115708863586744	0.10722103792666	0.763100953948874	9.63631697895725e-34	TCGA-FS-A1ZR	1	152	SKCM
0	0.164672583810227	0.0289555669902602	0.392175930807061	4.22789875228978e-35	TCGA-FS-A1ZS	1	2861	SKCM
1	0.00509792252684933	0.0702756357490005	0.701372484105347	0	TCGA-FS-A1ZT	0	1617	SKCM
1	0.0143101134892078	0.0891354059427585	0.638397119991093	2.96183743322018e-26	TCGA-FS-A1ZU	1	679	SKCM
0	0.00263144319677506	0.0763682494536521	0.659974726430445	9.34249232230693e-23	TCGA-FS-A1ZW	0	1505	SKCM
1	0.0169888900750084	0.056975095522251	0.811980535247205	0.999730885028839	TCGA-FS-A1ZY	1	824	SKCM
1	0.00484571916704354	0.067391597796667	0.560298544202107	8.19634074153419e-14	TCGA-FS-A1ZZ	1	822	SKCM
0	0.0302275344417747	0.235485336312546	0.903699882820242	0.000136156508233398	TCGA-FS-A4F0	1	872	SKCM
0	0.058171773166361	0.377664066351571	0.990345623752206	5.41870368020447e-13	TCGA-FS-A4F2	1	1525	SKCM
0	0.00869812563769238	0.129861436710978	0.760812703075812	1.3912479769191e-28	TCGA-FS-A4F4	1	2028	SKCM
0	0.00689481855690999	0.117147747682629	0.950937354948167	6.60393759441293e-35	TCGA-FS-A4F5	1	874	SKCM
0	0.0127014637557363	0.0840733640491648	0.908113270749647	6.9935176991429e-39	TCGA-FS-A4F8	1	5318	SKCM
0	0.0112967281897937	0.146701965994293	0.879795637387211	1.98017710317799e-06	TCGA-FS-A4F9	1	376	SKCM
0	0.00857098720807068	0.10403697011432	0.806813120227313	0.00736320437863469	TCGA-FS-A4FB	1	813	SKCM
0	0.0165617777396205	0.135783237552389	0.879081612586211	1.24134742514631e-31	TCGA-FS-A4FC	1	1655	SKCM
0	0.0171865188688642	0.14484274705843	0.89652759401543	5.3833353064269e-29	TCGA-FS-A4FD	1	2010	SKCM
1	0.00999032444133595	0.181321325886757	0.866295151975259	5.14460135215954e-21	TCGA-FW-A3I3	0	531	SKCM
0	0.00922876419434628	0.0813966273331322	0.711811151331513	1.10601377992484e-28	TCGA-FW-A3R5	0	1124	SKCM
1	0.0446978254923078	0.18699223132069	0.880160280836568	3.09571329181201e-26	TCGA-FW-A3TU	1	1691	SKCM
0	0.00194543588094515	0.0528578164696427	0.471676695659146	5.48242242631676e-35	TCGA-FW-A3TV	1	139	SKCM
0	0.00378501602960388	0.0701938980003816	0.582336993137102	3.77093000139539e-27	TCGA-FW-A5DX	0	640	SKCM
0	0.0189381800983344	0.422394988603172	0.961635138841986	2.40465234176214e-26	TCGA-FW-A5DY	0	587	SKCM
0	0.0151607921008798	0.148937426812168	0.952502101770279	1.57812872092067e-26	TCGA-GF-A2C7	0	21	SKCM
0	0.226688988462809	0.108897176586263	0.805122416018563	1.26096038099939e-28	TCGA-GF-A3OT	1	248	SKCM
1	0.0116641019937141	0.132701488911381	0.944030268122672	4.18877334637551e-29	TCGA-GF-A4EO	0	591	SKCM
0	0.0197601130932047	0.138823283008376	0.884735316939891	2.18896472932158e-29	TCGA-GF-A6C8	0	62	SKCM
1	0.065399809550106	0.0881104466588103	0.789423645913575	0	TCGA-GF-A6C9	0	480	SKCM
0	0.00715208382654426	0.0893192515503158	0.920403563202441	7.11083989813396e-15	TCGA-GF-A769	1	1070	SKCM
0	0.00551407052503273	0.179490250901669	0.966573292309704	3.25884414768294e-32	TCGA-GN-A262	1	2908	SKCM
1	0.044995011433416	0.133504897754517	0.890490431845161	6.10597887830129e-16	TCGA-GN-A263	1	39	SKCM
0	0.0134015356227107	0.170921970064373	0.957897467546763	7.7241811271569e-18	TCGA-GN-A264	1	3221	SKCM
0	0.0304125032076976	0.176862480058662	0.816032818829036	2.98389113940392e-36	TCGA-GN-A265	1	99	SKCM
0	0.0222746407666861	0.0936462730221446	0.881738904787669	4.42976065330539e-31	TCGA-GN-A266	1	109	SKCM
0	0.0720534028109134	0.196123216749627	0.92892838932073	2.53621093226165e-16	TCGA-GN-A267	1	456	SKCM
0	0.0120741808738413	0.355590588921585	0.992063980489458	1.34507972953193e-34	TCGA-GN-A268	1	908	SKCM
0	0.0326574615364587	0.127541322565376	0.917683254749457	6.53396448399011e-23	TCGA-GN-A26A	1	750	SKCM
0	0.0122831088104304	0.209837910961213	0.985975879629912	0	TCGA-GN-A26C	1	593	SKCM
0	0.00800999833250967	0.0684825576538975	0.641104871521726	8.26112133119474e-31	TCGA-GN-A26D	1	622	SKCM
1	0.0141255399962739	0.0642523734903998	0.878754661462198	1.28823960227539e-38	TCGA-GN-A4U3	1	2274	SKCM
0	0.00316346263311079	0.282979232296714	0.974248386641647	1.38214252388202e-23	TCGA-GN-A4U4	1	217	SKCM
0	0.00369370420883885	0.195666825378001	0.956375910642758	2.1779468070511e-35	TCGA-GN-A4U5	0	1156	SKCM
0	0.00450734826169205	0.123828271976451	0.866344257976085	1	TCGA-GN-A4U7	1	183	SKCM
0	0.00716374378196791	0.149094583992453	0.951563884872479	3.54806776185531e-30	TCGA-GN-A4U8	0	1487	SKCM
0	0.0454765663158004	0.0436268534810451	0.794610667922993	5.48980967117206e-20	TCGA-GN-A4U9	1	151	SKCM
1	0.0360176036404762	0.0687661433165467	0.933785114545726	0.00247343233786523	TCGA-GN-A8LK	1	436	SKCM
1	0.00532149775828558	0.0596350620895169	0.678397440322883	3.77454609664409e-25	TCGA-GN-A8LL	1	650	SKCM
0	0.0227055245118304	0.212594495554561	0.929279489186159	0	TCGA-GN-A8LN	1	186	SKCM
0	0.00563576094270749	0.189287207352689	0.890204507952063	2.33301306915197e-37	TCGA-GN-A9SD	1	1137	SKCM
1	0.0125995894702288	0.257255426408038	0.96273445705189	4.46498657841088e-36	TCGA-HR-A2OG	0	7	SKCM
1	0.00296812501456158	0.156747968570436	0.907563936476957	8.13329243311344e-31	TCGA-HR-A2OH	1	2004	SKCM
0	0.00693015337598178	0.0186282768925465	0.271058166495347	0.77915370464325	TCGA-HR-A5NC	1	154	SKCM
0	0.0188079985303527	0.128754022083784	0.903682118048212	0.0187181141227484	TCGA-IH-A3EA	1	314	SKCM
1	0.00939556854003461	0.214041592912163	0.950386295523895	0	TCGA-LH-A9QB	0	11217	SKCM
1	0.00963355467653829	0.121016550851795	0.879348983281194	1.9952501103574e-22	TCGA-OD-A75X	1	8987	SKCM
0	0.00489394880237264	0.093956386702454	0.900284932993148	2.58194233207378e-18	TCGA-QB-A6FS	1	63	SKCM
0	0.045502115658068	0.256639394927144	0.97201342751535	5.79585999927899e-17	TCGA-QB-AA9O	1	549	SKCM
1	0.00602769439149261	0.114275535105078	0.889089104965854	5.6552017287884e-35	TCGA-RP-A690	0	6	SKCM
1	0.0139489593841886	0.0770846376837572	0.922365469505528	6.33179843991329e-31	TCGA-RP-A693	0	10	SKCM
1	0.00466094516236961	0.047792830353041	0.839851756892927	1.36413217367519e-26	TCGA-RP-A694	0	21	SKCM
1	0.00609260754019377	0.252321697618806	0.956336327176254	2.44376307384497e-12	TCGA-RP-A695	0	NA	SKCM
1	0.0812351711804514	0.207718115041066	0.952511067248418	2.03584994618025e-25	TCGA-RP-A6K9	0	NA	SKCM
0	0.0150905953674137	0.0775605176780326	0.661527342652948	0.0206873435527086	TCGA-W3-A824	1	2406	SKCM
1	0.0437553325208982	0.192939695392874	0.932134588264916	1.0425283543488e-30	TCGA-W3-A825	1	1917	SKCM
1	0.103733178903279	0.0983372751027842	0.899534232928578	2.34303423156606e-25	TCGA-W3-A828	1	3683	SKCM
0	0.0095331556056868	0.157262619415944	0.793586769909583	6.75320188747719e-06	TCGA-W3-AA1O	1	122	SKCM
1	0.00763995407767764	0.282585479157556	0.970950056733895	6.00918694680421e-22	TCGA-W3-AA1Q	1	1066	SKCM
0	0.0426814863423481	0.141465169186959	0.817081416458814	1.42562157634529e-06	TCGA-W3-AA1R	1	1037	SKCM
0	0.0214382450358737	0.125029964509939	0.93562575984795	1.05911654318466e-28	TCGA-W3-AA1V	1	1219	SKCM
1	0.0127654133296024	0.264086837635504	0.952406993321321	7.57369325449099e-23	TCGA-W3-AA1W	1	335	SKCM
0	0.0282769181565746	0.161318908568587	0.836816156625063	1.65351298164751e-06	TCGA-W3-AA21	1	2952	SKCM
0	0.0111971919851767	0.249606443626466	0.932588618486866	1.10614539750031e-08	TCGA-WE-A8JZ	0	731	SKCM
0	0.00719577052446423	0.141140376034984	0.960628985200048	8.59830609489798e-12	TCGA-WE-A8K1	0	1492	SKCM
0	0.00464791526197641	0.329892297904381	0.962900094210481	1.84599543984199e-10	TCGA-WE-A8K4	0	614	SKCM
1	0.00511323126524139	0.277811389182381	0.974958547109504	7.39998367713557e-27	TCGA-WE-A8K5	1	1498	SKCM
0	0.0302671750796922	0.131795627244979	0.841992882917733	0	TCGA-WE-A8K6	1	256	SKCM
0	0.0111201609564775	0.458494566534168	0.982287698759436	4.52752332272527e-20	TCGA-WE-A8ZM	1	646	SKCM
0	0.0234377553621932	0.259029614302663	0.970786524534782	1	TCGA-WE-A8ZN	1	1449	SKCM
0	0.00267225593254189	0.150567265439896	0.892066829397988	2.99297291967294e-16	TCGA-WE-A8ZO	1	1371	SKCM
0	0.0190757970139177	0.0851258991689004	0.853317053421281	1.7049004095694e-18	TCGA-WE-A8ZQ	1	1757	SKCM
0	0.0155546483289306	0.203379523961229	0.961612660742704	1.7310242865845e-12	TCGA-WE-A8ZR	1	126	SKCM
1	0.000946616523463295	0.0982716939482811	0.822627441690071	9.60403334904306e-32	TCGA-WE-A8ZT	1	69	SKCM
0	0.0270799074737242	0.203176609842979	0.913427052462323	4.63464288893346e-20	TCGA-WE-A8ZX	1	326	SKCM
0	0.00622406019277149	0.113262266004994	0.91235259668754	6.2527861845945e-22	TCGA-WE-A8ZY	1	1389	SKCM
0	0.0216897848288586	0.273984340873105	0.943663793816784	3.06737279526009e-33	TCGA-WE-AA9Y	0	370	SKCM
0	0.0190204142835217	0.246569832991987	0.957047514499114	1.95233511761162e-36	TCGA-WE-AAA0	1	650	SKCM
0	0.00615881917526505	0.204204877330377	0.869380442481119	4.36291833935944e-29	TCGA-WE-AAA3	0	651	SKCM
0	0.00994646862490359	0.147615581915539	0.91578791688924	3.36429245617063e-32	TCGA-WE-AAA4	1	523	SKCM
0	0.00557214409005679	0.123002439313723	0.732967141105838	0	TCGA-XV-A9VZ	0	11	SKCM
0	0.0192859352574465	0.183414056019113	0.940425619124767	5.31541853422057e-31	TCGA-XV-A9W2	0	417	SKCM
0	0.00382082473444408	0.118406425423728	0.851343746306611	9.57699424258881e-25	TCGA-XV-A9W5	0	392	SKCM
0	0.0188606468463335	0.16360250147651	0.886901982145045	1.9138721183026e-29	TCGA-XV-AAZV	0	412	SKCM
0	0.0138863167769472	0.00581849260333819	0.113929437847718	3.56419549732881e-31	TCGA-XV-AAZW	1	393	SKCM
0	0.0083855258919048	0.0680483779059636	0.855199599444907	5.20123454744779e-21	TCGA-XV-AAZY	0	405	SKCM
0	0.0036552519075416	0.0689057723934449	0.803407082649797	2.81944819759997e-22	TCGA-XV-AB01	0	403	SKCM
1	0.00988717504211654	0.0630089232850456	0.819864366552322	2.77175484685086e-17	TCGA-YD-A89C	0	210	SKCM
1	0.0982891543759964	0.194424382817042	0.915465054828281	2.06945912117631e-30	TCGA-YD-A9TA	0	1496	SKCM
1	0.0125673284756419	0.25009535386671	0.961228848716179	5.45453439681535e-34	TCGA-YD-A9TB	0	NA	SKCM
0	0.00419047087118814	0.0886043580015123	0.924893208072403	1.86847946511727e-13	TCGA-YG-AA3N	0	306	SKCM
0	0.0124901575139129	0.114131908153687	0.757188529976377	1.06805115862585e-08	TCGA-YG-AA3O	1	999	SKCM
1	0.0330948948489238	0.162036048564117	0.845295706921103	1.69935392477782e-05	TCGA-YG-AA3P	0	439	SKCM
0	0.00507654609362737	0.0912495651152041	0.910071041465032	2.08107744013771e-18	TCGA-Z2-A8RT	0	839	SKCM
0	0.0425566630158124	0.302883896348361	0.917067241170367	9.29610634081126e-29	TCGA-Z2-AA3S	1	2727	SKCM
0	0.0068495473046852	0.121444136733513	0.774110104327169	4.20022962027908e-29	TCGA-Z2-AA3V	0	486	SKCM
0	0.104163021538208	0.050168312457613	0.370025349934704	2.9215944947119e-35	TCGA-4P-AA8J	0	102	HNSC
0	0.0287351574404493	0.029130033850954	0.336848434253204	5.63201797257769e-34	TCGA-BA-4074	1	396	HNSC
0	0.0796263437008471	0.0910901007714535	0.617127697517874	0	TCGA-BA-4075	1	236	HNSC
0	0.0840031457170078	0.0643717430323938	0.471110923010579	3.49719349482629e-30	TCGA-BA-4076	1	286	HNSC
0	0.0452735106665935	0.0197251526936452	0.247791466827596	5.93572117261453e-34	TCGA-BA-4077	1	1134	HNSC
0	0.0220235631670385	0.0193607134083409	0.188138294038427	2.59751706324931e-29	TCGA-BA-4078	1	276	HNSC
0	0.0271168669587458	0.0343544750898095	0.414394878226768	3.30834891677347e-30	TCGA-BA-5149	1	389	HNSC
0	0.0110182118073042	0.0107559775519407	0.155796938270734	2.5744677212636e-18	TCGA-BA-5151	1	517	HNSC
0	0.0167233673150744	0.0122845149529289	0.122855020198502	7.01550470484442e-25	TCGA-BA-5152	0	1288	HNSC
0	0.00696835804220786	0.00810592692825775	0.0783718101222764	1.3617881869086e-17	TCGA-BA-5153	1	1522	HNSC
0	0.00570174709591617	0.00844844458156101	0.0896247894040168	1.74837943483872e-22	TCGA-BA-5555	1	248	HNSC
0	0.0099034379482541	0.00920041629542688	0.0767096190187488	6.21692926786747e-34	TCGA-BA-5556	0	725	HNSC
0	0.0301235513703098	0.0201371499235785	0.314711343309806	1.50859970983825e-31	TCGA-BA-5557	0	623	HNSC
0	0.0155041497641479	0.0173906369331735	0.247319135233344	1.17179439550028e-20	TCGA-BA-5558	0	1995	HNSC
0	0.0137682397878476	0.0140030377425174	0.0587442051821615	1.23238945101565e-28	TCGA-BA-5559	1	1614	HNSC
0	0.0583985091349959	0.0330654111136922	0.316442338469027	0	TCGA-BA-6868	1	344	HNSC
0	0.0121193191116125	0.0188308927205923	0.222574499044197	2.3965397085388e-25	TCGA-BA-6869	0	644	HNSC
0	0.111728629809449	0.0780451757977211	0.462371394158239	3.04347866852772e-33	TCGA-BA-6871	1	108	HNSC
0	0.0169773348224394	0.0255671916706304	0.313350339771353	6.77117020446534e-30	TCGA-BA-6872	1	384	HNSC
0	0.0101685578106595	0.0136266660717402	0.186561858519571	7.92502602703874e-24	TCGA-BA-6873	1	66	HNSC
0	0.01915946678416	0.0114858431246736	0.124066965626828	0.0392632111907005	TCGA-BA-7269	0	1273	HNSC
0	0.0136276555492784	0.00888750495869531	0.0651229235425067	1.11030683434899e-24	TCGA-BA-A4IF	1	463	HNSC
0	0.00323245029743586	0.00474129692553575	0.0718576328301316	1.3031716571521e-30	TCGA-BA-A4IG	0	855	HNSC
0	0.0145647507684399	0.0116007896435013	0.0841876633870382	7.04412343566219e-07	TCGA-BA-A4IH	0	622	HNSC
0	0.00909468779989054	0.0123042800436528	0.103261163682544	1.36240091135205e-14	TCGA-BA-A4II	1	197	HNSC
0	0.0482049997599362	0.0288512893593442	0.332398730026841	9.44306156706876e-13	TCGA-BA-A6D8	1	849	HNSC
0	0.00599730169339504	0.0127238668872496	0.149720260691817	1.10071890838115e-13	TCGA-BA-A6DA	0	351	HNSC
0	0.00900369200620852	0.00837224317554133	0.0520375495919819	0	TCGA-BA-A6DB	1	208	HNSC
0	0.0241158154935611	0.0190074120836925	0.175925781620898	2.02073673479461e-27	TCGA-BA-A6DD	1	96	HNSC
0	0.0247757800600131	0.0233857108589424	0.130599695219633	2.04340950432367e-28	TCGA-BA-A6DE	0	440	HNSC
0	0.0485678864798651	0.064814099545246	0.481167956587286	4.64909896541176e-32	TCGA-BA-A6DG	1	69	HNSC
0	0.0267928332586212	0.0127196891220656	0.203575755473159	5.7029545567105e-33	TCGA-BA-A6DI	1	266	HNSC
0	0.0153467089475913	0.0149841452686217	0.227452447957966	1.2055258804971e-31	TCGA-BA-A6DJ	1	240	HNSC
0	0.00733478618881313	0.0118554040030389	0.0857745058943304	2.30932026973329e-13	TCGA-BA-A6DL	0	623	HNSC
0	0.0585655949171643	0.0512789269592223	0.310987522331063	4.73331815155213e-30	TCGA-BA-A8YP	0	499	HNSC
0	0.0146203265879477	0.0143165378671991	0.145508641792014	0	TCGA-BB-4217	0	187	HNSC
0	0.0130146575232708	0.00766350626705056	0.0494317672530931	1.17765885910012e-30	TCGA-BB-4223	0	3221	HNSC
0	0.0810447524606757	0.0349749046090793	0.284887455008143	1.31261570623237e-12	TCGA-BB-4224	1	175	HNSC
0	0.0117060828865852	0.010079791284743	0.0890315238519302	2.24901748193673e-30	TCGA-BB-4225	0	146	HNSC
0	0.0389939266765919	0.0454901663593821	0.426487991864136	4.29440516181128e-16	TCGA-BB-4227	1	85	HNSC
0	0.0224567278402394	0.0121715707164182	0.148025374709926	2.8858171073243e-35	TCGA-BB-4228	0	559	HNSC
0	0.00721946415695368	0.0147713154599492	0.0844787759461847	8.72481001833701e-14	TCGA-BB-7861	0	682	HNSC
0	0.0418221554723647	0.0346788791945128	0.21747665153379	0.99985134601593	TCGA-BB-7862	0	1117	HNSC
0	0.00829804777151546	0.0100845341451166	0.13383760130756	8.44936570371282e-28	TCGA-BB-7863	0	1025	HNSC
0	0.0156160855168928	0.0135703928568842	0.259005818581595	1.44619663408824e-25	TCGA-BB-7864	0	1527	HNSC
0	0.0129995252823795	0.011966003536484	0.0855105294964832	9.90244152375636e-31	TCGA-BB-7866	0	1368	HNSC
0	0.00522706006537892	0.00803284161635984	0.0917434754043604	3.63807224346147e-08	TCGA-BB-7870	0	2016	HNSC
0	0.0301645544247502	0.0395484281305131	0.176176021988018	9.4522005844849e-35	TCGA-BB-7871	1	428	HNSC
0	0.0183897053373684	0.00860873059860427	0.103052981162747	1.55346861612953e-16	TCGA-BB-7872	0	1168	HNSC
0	0.0270964214725536	0.0160028683237912	0.269715479821085	2.22266519315627e-28	TCGA-BB-8596	0	2161	HNSC
0	0.00499705662118696	0.00786750805612256	0.11369200069028	4.09641299367965e-35	TCGA-BB-8601	1	440	HNSC
0	0.0268966889008052	0.0296156690224912	0.399177858849506	0	TCGA-BB-A5HU	0	782	HNSC
0	0.0476473010808313	0.102668179022143	0.638891257750697	4.55043664946907e-25	TCGA-BB-A5HY	1	230	HNSC
0	0.0114691871368006	0.0185583941641449	0.150587535004434	2.78569157235773e-26	TCGA-BB-A5HZ	1	438	HNSC
0	0.019068791098395	0.0277884882112954	0.296852965431318	9.15448625820922e-24	TCGA-BB-A6UM	0	393	HNSC
0	0.0425302592081696	0.0417575976507206	0.418894448992506	1.16976500192105e-38	TCGA-BB-A6UO	1	212	HNSC
0	0.0118627984661997	0.00939583335016679	0.103687368900063	1	TCGA-C9-A47Z	1	191	HNSC
0	0.0103516099959909	0.0111864097702766	0.12590845246513	4.55547295578115e-14	TCGA-C9-A480	0	386	HNSC
0	0.0284902216327905	0.0232051452749117	0.246056325270934	1.60428323634482e-34	TCGA-CN-4722	0	1483	HNSC
0	0.0697838324349686	0.0407295738226961	0.426591808504105	6.9241488218149e-33	TCGA-CN-4723	0	1699	HNSC
0	0.00761561614982659	0.00930384932493641	0.122190468918918	1.98578996377744e-36	TCGA-CN-4725	0	1157	HNSC
0	0.026080678739992	0.0191870471251528	0.262480789883113	5.61524381104575e-26	TCGA-CN-4726	1	79	HNSC
0	0.0309214347285057	0.0327911574200933	0.348944193507813	1.70825657628713e-14	TCGA-CN-4727	0	1560	HNSC
0	0.0279451509484736	0.0149853345181707	0.188346350342435	5.36381397111777e-24	TCGA-CN-4728	0	1724	HNSC
0	0.0223352256540456	0.0117958997057681	0.37497566669213	3.43150227611365e-22	TCGA-CN-4729	0	392	HNSC
0	0.00848849407311843	0.0126109798679783	0.153263661602071	1.78121169344073e-14	TCGA-CN-4730	0	817	HNSC
0	0.0293663100263571	0.0156354853360677	0.216929779345002	1.33998232093049e-14	TCGA-CN-4731	1	243	HNSC
0	0.0106314876687693	0.00991980325029057	0.110781209683469	0	TCGA-CN-4733	0	1586	HNSC
0	0.0094523954807596	0.0130440425154001	0.197305623838088	6.24615974560278e-29	TCGA-CN-4734	0	1690	HNSC
0	0.0389640079352059	0.0355014586523251	0.241827565443027	4.3216777875701e-27	TCGA-CN-4735	0	1737	HNSC
0	0.0145565625030998	0.0168688414019595	0.157835553548346	7.92223976926299e-33	TCGA-CN-4736	1	209	HNSC
0	0.0151086881708738	0.0189349088336612	0.21930056485223	2.02348852757328e-29	TCGA-CN-4737	0	625	HNSC
0	0.01231808555887	0.0102815867402068	0.154177507649648	5.04999389345161e-33	TCGA-CN-4738	1	436	HNSC
0	0.0109781944197303	0.0120803787264083	0.0993565362889831	4.35688226314541e-21	TCGA-CN-4739	1	1302	HNSC
0	0.0334772173617497	0.0253081551204394	0.175820180113585	1.6446436677397e-31	TCGA-CN-4740	1	224	HNSC
0	0.0174349167898292	0.0117160623229301	0.119281176729732	9.91865817849774e-39	TCGA-CN-4741	1	1716	HNSC
0	0.0325539074057098	0.0205365222509752	0.34325040919387	4.62152089907698e-37	TCGA-CN-4742	1	397	HNSC
0	0.044350375610269	0.0395327500818412	0.374756198266627	3.96139905550748e-17	TCGA-CN-5355	0	1278	HNSC
0	0.0169058242190003	0.0281264207389211	0.308528563547299	3.78621994867601e-10	TCGA-CN-5356	0	1409	HNSC
0	0.0226368494450698	0.0265337861372752	0.212887757393908	4.47680331357618e-37	TCGA-CN-5358	1	145	HNSC
0	0.0212179578712403	0.0189278925994318	0.298014639972597	5.3214832713977e-13	TCGA-CN-5359	1	356	HNSC
0	0.010199477697159	0.0117296477557206	0.101609829827254	5.67322740660416e-33	TCGA-CN-5360	0	2169	HNSC
0	0.0879364136646704	0.0552549756000747	0.396407697719616	9.99137018037121e-26	TCGA-CN-5361	1	2062	HNSC
0	0.042083744463735	0.0526456032108845	0.391491870911235	3.18181942406542e-27	TCGA-CN-5363	1	53	HNSC
0	0.0145560521963186	0.0106866045061652	0.069215768330504	9.26948252600129e-28	TCGA-CN-5364	1	493	HNSC
0	0.00808177777016032	0.0233393276418613	0.273515464720677	6.68312857400683e-29	TCGA-CN-5366	1	276	HNSC
0	0.0147730076485509	0.0186372040714453	0.127754325214407	0	TCGA-CN-5367	1	352	HNSC
0	0.030359829592564	0.0319629845937214	0.30141438376399	5.86116059449943e-32	TCGA-CN-5369	1	380	HNSC
0	0.0378303078650754	0.040248224955547	0.259538114488315	3.40367868743872e-31	TCGA-CN-5370	1	123	HNSC
0	0.0106443966322124	0.0134976018471054	0.0969270528207414	2.51250863635971e-19	TCGA-CN-5373	0	1584	HNSC
0	0.00316142938677707	0.00440121196929897	0.0620013102448315	1.33636069528544e-25	TCGA-CN-5374	1	1369	HNSC
0	0.0178938615365212	0.0198189727972532	0.200141702702265	3.22437197650892e-30	TCGA-CN-6010	1	540	HNSC
0	0.0402555171068702	0.0406764040889789	0.441822591382519	1.25793507572332e-33	TCGA-CN-6011	0	933	HNSC
0	0.0121095274955776	0.0137118706816317	0.0985183508655838	1.06526870472316e-33	TCGA-CN-6012	0	1460	HNSC
0	0.0207184146560555	0.0194261834887557	0.174759447171476	4.1538004447007e-28	TCGA-CN-6013	1	323	HNSC
0	0.0167425708223558	0.0194914436867243	0.131290052471355	3.32025619954972e-39	TCGA-CN-6016	0	1443	HNSC
0	0.0105347959792028	0.0210399886939488	0.116972125570144	5.23159782156908e-37	TCGA-CN-6017	1	853	HNSC
0	0.0217679845213303	0.0299452043803024	0.207651895621016	9.3448999907739e-34	TCGA-CN-6018	1	580	HNSC
0	0.0230006464595842	0.0202848564404051	0.144600243668976	3.50877349538776e-33	TCGA-CN-6019	0	1038	HNSC
0	0.0358230388382727	0.0387216838084388	0.294605446015219	1.24026449581705e-37	TCGA-CN-6020	1	205	HNSC
0	0.00481501120938655	0.00481542786248417	0.0617570646115526	2.56164325861918e-34	TCGA-CN-6021	1	276	HNSC
0	0.10505587420591	0.0939865208418959	0.442465557194346	0	TCGA-CN-6022	1	101	HNSC
0	0.0103553204495214	0.0178138025003126	0.131524528802013	2.16775340598999e-26	TCGA-CN-6023	0	1584	HNSC
0	0.0185363377723075	0.0355297496626951	0.220700569042471	5.69180196222158e-34	TCGA-CN-6024	1	156	HNSC
0	0.0196338703959486	0.0188333956048239	0.150961473461726	1.01586988257995e-26	TCGA-CN-6988	0	318	HNSC
0	0.0262360873176262	0.0302777313689637	0.337400886009176	0	TCGA-CN-6989	1	436	HNSC
0	0.0145089722234225	0.0143190807627722	0.193058873667965	1.00112778659392e-34	TCGA-CN-6992	0	1066	HNSC
0	0.0360773872901099	0.013991616447744	0.214355153802299	0	TCGA-CN-6994	0	1183	HNSC
0	0.0234894663218392	0.0278504810167343	0.273975059362616	0	TCGA-CN-6995	1	112	HNSC
0	0.00907008540928053	0.00998222261921279	0.0952479883779329	8.53059345757661e-20	TCGA-CN-6996	1	350	HNSC
0	0.0188437393690407	0.0201710524281307	0.134014938845661	6.5887723055269e-10	TCGA-CN-6997	1	279	HNSC
0	0.00622912027011575	0.00648074940317312	0.0511583417111746	8.17772433947539e-06	TCGA-CN-6998	1	244	HNSC
0	0.0123330728426713	0.0134646457819025	0.1451731247723	1.23433602452162e-30	TCGA-CN-A497	0	1065	HNSC
0	0.0106935754755924	0.0104136682107718	0.129787797196516	4.48814671567992e-34	TCGA-CN-A498	1	186	HNSC
0	0.0184739472706224	0.030473944348876	0.215013846069218	4.21227367087195e-17	TCGA-CN-A499	0	717	HNSC
0	0.0885409612034872	0.0500050135142145	0.333796948580237	4.17707173777035e-39	TCGA-CN-A49A	1	344	HNSC
0	0.0249996985373038	0.0383601250533396	0.287364737650178	8.77550224990796e-20	TCGA-CN-A49B	0	904	HNSC
0	0.00719217172488654	0.0124998938237082	0.114290409834053	8.13708651510388e-29	TCGA-CN-A49C	0	645	HNSC
0	0.0104342908582636	0.0145367419467022	0.116029601400929	2.32914357962452e-38	TCGA-CN-A63T	0	225	HNSC
0	0.00427555483496359	0.00905596411165282	0.110048705497583	1.0396770212255e-22	TCGA-CN-A63U	0	964	HNSC
0	0.0475749324275166	0.0498109764894572	0.427686518555748	7.09897175648028e-29	TCGA-CN-A63V	0	679	HNSC
0	0.0122704724219688	0.0150450487099039	0.0995191307868125	4.35126043526086e-32	TCGA-CN-A63W	1	377	HNSC
0	0.0331332976616349	0.0330599023332567	0.249329135027809	1.76561854508198e-29	TCGA-CN-A641	0	367	HNSC
0	0.0289673760668194	0.0627122427823767	0.51717960619178	8.53111622984121e-27	TCGA-CN-A642	1	82	HNSC
0	0.00993785453402512	0.00815430518929716	0.0720668744986041	4.15314321561971e-13	TCGA-CN-A6UY	0	713	HNSC
0	0.0157003151562881	0.0123811323040265	0.0640828960051611	6.16774750606937e-27	TCGA-CN-A6V1	0	603	HNSC
0	0.0148655814323713	0.0147461688490186	0.15357909663486	6.21166826141392e-26	TCGA-CN-A6V3	0	742	HNSC
0	0.0189226395987029	0.0194586724486365	0.115114210680633	6.61450441618961e-34	TCGA-CN-A6V6	0	635	HNSC
0	0.00342331344192898	0.00717239206732192	0.0282233804050347	7.96005624579266e-05	TCGA-CN-A6V7	0	594	HNSC
0	0.00839948365830087	0.0107336794096722	0.0957016106642622	5.80935392277995e-35	TCGA-CQ-5323	0	1466	HNSC
0	0.0514528203001184	0.0334127837364719	0.480546360215873	4.1727185453844e-19	TCGA-CQ-5324	0	1593	HNSC
0	0.0117294655957754	0.0253050356563257	0.108331318666175	1.58597839153511e-36	TCGA-CQ-5325	1	204	HNSC
0	0.0426588240044393	0.0433375198105872	0.436217906196027	2.48578275388555e-22	TCGA-CQ-5326	1	89	HNSC
0	0.00485851992098926	0.0138055645866422	0.08557042994281	1.64176018009714e-31	TCGA-CQ-5327	0	1660	HNSC
0	0.0193144250786412	0.0316255616383868	0.324901567549523	4.49392712833485e-31	TCGA-CQ-5329	0	2143	HNSC
0	0.0123394205888092	0.0135864529055496	0.135962099972131	7.1503956742444e-36	TCGA-CQ-5330	0	1897	HNSC
0	0.00928997498890169	0.0103321412131818	0.131500036974041	1.48238256059033e-29	TCGA-CQ-5331	0	1399	HNSC
0	0.0132099190421497	0.0208780307273647	0.311402373470413	1.88219352364952e-24	TCGA-CQ-5332	1	317	HNSC
0	0.00877769612116718	0.0158122638572215	0.0888864775635683	9.61309887583062e-22	TCGA-CQ-5333	1	176	HNSC
0	0.0451519343767527	0.0266907167399241	0.367094209194397	1.14300340484692e-30	TCGA-CQ-5334	1	50	HNSC
0	0.0142382039200346	0.0127007970223149	0.149843773761297	4.02648662755523e-31	TCGA-CQ-6218	0	1253	HNSC
0	0.0290729735814324	0.0185401714484679	0.160317309128947	0	TCGA-CQ-6219	1	195	HNSC
0	0.00383131075468875	0.00721640041412956	0.102211335321804	0.000970201566815376	TCGA-CQ-6220	1	985	HNSC
0	0.201202501359	0.165326864714691	0.861364464707659	2.78794451784044e-34	TCGA-CQ-6221	0	1000	HNSC
0	0.00601107676698408	0.010947509533516	0.0346766457056048	1.63123136653439e-28	TCGA-CQ-6222	0	2016	HNSC
0	0.0133730285806013	0.0110293731603757	0.0738160139329796	7.56688959484271e-35	TCGA-CQ-6223	0	1428	HNSC
0	0.0180173679047046	0.018117364345355	0.151254337621445	1.63912489808675e-32	TCGA-CQ-6224	0	1721	HNSC
0	0.0304183914874929	0.0161762477899441	0.0970565339161205	6.83004553991478e-34	TCGA-CQ-6225	1	180	HNSC
0	0.0192139940144109	0.0311254780022117	0.269910719970807	7.98099832375678e-32	TCGA-CQ-6227	1	129	HNSC
0	0.0224685162198441	0.0269129962555605	0.244395778681071	7.71169369843707e-19	TCGA-CQ-6228	1	273	HNSC
0	0.00428170947065744	0.00931408552975033	0.104137975076424	5.01362747484469e-30	TCGA-CQ-6229	0	1179	HNSC
0	0.0051584551924567	0.0070451982966191	0.0778398693888277	1.93967932528327e-35	TCGA-CQ-7063	1	1160	HNSC
0	0.0137938390163712	0.0156231222971083	0.125847306982511	5.86652462719606e-11	TCGA-CQ-7065	1	230	HNSC
0	0.0247231268958593	0.0190300230986447	0.143333297760239	1.10098430978072e-34	TCGA-CQ-7067	0	509	HNSC
0	0.0158132116581703	0.0325390104843559	0.148812660286274	5.34488460435245e-11	TCGA-CQ-7068	1	1148	HNSC
0	0.011722632435368	0.0128384292303236	0.326666025280646	1.49809813497354e-25	TCGA-CQ-7069	0	1274	HNSC
0	0.0113003810708432	0.0152397049029362	0.177542374713924	3.98119510691686e-07	TCGA-CQ-7071	0	1311	HNSC
0	0.0779634385001947	0.0418076055073259	0.285784638293183	2.60373653360363e-37	TCGA-CQ-7072	0	2359	HNSC
0	0.0131979027078968	0.0162836397144828	0.16000653577813	6.79631689683564e-32	TCGA-CQ-A4C6	0	1353	HNSC
0	0.0260861188714319	0.0283309683681785	0.399286119902797	1.49671161559208e-38	TCGA-CQ-A4C7	1	207	HNSC
0	0.0303312049937154	0.0275010649938541	0.222598192060345	5.99791012888812e-25	TCGA-CQ-A4C9	1	287	HNSC
0	0.0378272758166674	0.0350626955641598	0.204483315319332	9.24906419780046e-36	TCGA-CQ-A4CA	0	NA	HNSC
0	0.0246572460424934	0.0277711140253351	0.288902021839268	0	TCGA-CQ-A4CB	0	893	HNSC
0	0.0447560321614611	0.059423496399084	0.506901156653062	0	TCGA-CQ-A4CD	0	1022	HNSC
0	0.00576440942877104	0.00540888845045112	0.0580599679520949	5.25969098015543e-30	TCGA-CQ-A4CE	0	897	HNSC
0	0.0521291895119528	0.0238339301305243	0.413910099226761	0.00451979041099548	TCGA-CQ-A4CG	1	350	HNSC
0	0.0261814905876758	0.0271136189873576	0.342986186614266	3.68789935063421e-31	TCGA-CQ-A4CH	1	210	HNSC
0	0.0291886773909339	0.0268475310814943	0.39377625966121	2.71800673656384e-34	TCGA-CQ-A4CI	1	517	HNSC
0	0.00914181924317593	0.0121658167349184	0.128830241156816	1.32889599496957e-28	TCGA-CR-5243	0	2562	HNSC
0	0.0374804228888614	0.0343486470736046	0.25719823651794	3.58451803736921e-20	TCGA-CR-5247	0	358	HNSC
0	0.0077701118776292	0.00853731299326132	0.069939585107327	4.79698093707867e-35	TCGA-CR-5248	1	936	HNSC
0	0.00514661186003239	0.00761279073692039	0.0654968949271779	3.53471611120073e-25	TCGA-CR-5249	0	1152	HNSC
0	0.0189911212761202	0.0150864427969874	0.17047193502112	2.24438490976068e-34	TCGA-CR-5250	0	799	HNSC
0	0.0271654393421481	0.011844880660357	0.127409613385199	6.23183600275326e-28	TCGA-CR-6467	0	1777	HNSC
0	0.00862249780247451	0.0109937513926237	0.0460916872004454	9.98229230957834e-28	TCGA-CR-6470	0	1521	HNSC
0	0.0125104523126046	0.00733906998125491	0.135823083701592	2.22613026309412e-33	TCGA-CR-6471	1	498	HNSC
0	0.0225714984718007	0.0165558766635045	0.0333358493700869	1.46986156761337e-26	TCGA-CR-6472	0	1050	HNSC
0	0.0350070713058598	0.0192577040899438	0.254616181272362	4.02634423140341e-18	TCGA-CR-6473	0	1125	HNSC
0	0.0747800064815405	0.0422444231956983	0.539214939852272	1.25798822716835e-25	TCGA-CR-6474	1	220	HNSC
0	0.0403508221419883	0.0305312797669029	0.323499667531949	3.36913685310169e-38	TCGA-CR-6477	0	514	HNSC
0	0.0293307268287707	0.0391429016806679	0.207311961756344	2.1097851407308e-22	TCGA-CR-6478	1	183	HNSC
0	0.0125752242150842	0.0118092110374161	0.121044726253093	2.99688667837472e-06	TCGA-CR-6480	0	362	HNSC
0	0.0054858451987024	0.00751397420031683	0.0666499831573262	5.73250428682136e-27	TCGA-CR-6481	0	311	HNSC
0	0.0220573492538574	0.0145983140833524	0.124616479798957	1.85351949237658e-34	TCGA-CR-6482	0	345	HNSC
0	0.0174191122550501	0.0130499279706955	0.17194400772601	5.99513295331575e-28	TCGA-CR-6484	0	354	HNSC
0	0.00449990658385372	0.0166466365768473	0.0814897782344338	4.09906848390595e-21	TCGA-CR-6487	0	234	HNSC
0	0.0211625995541506	0.0197037758589114	0.180218049572667	2.9888084099177e-31	TCGA-CR-6488	0	379	HNSC
0	0.0204071300043765	0.0324891628715588	0.2232892876281	0	TCGA-CR-6491	1	499	HNSC
0	0.0316116165698778	0.018297905373445	0.220376682921711	4.5219135370707e-35	TCGA-CR-6492	0	479	HNSC
0	0.0212588617277953	0.0305442778800814	0.365986167044589	1.80539601046803e-08	TCGA-CR-6493	1	247	HNSC
0	0.012941342884071	0.0103225316626924	0.105055184893693	7.67264191096511e-33	TCGA-CR-7364	0	1435	HNSC
0	0.0131873939191644	0.0127327653935523	0.197043793204861	4.07230905244633e-28	TCGA-CR-7365	0	1191	HNSC
0	0.0175136594191014	0.0166141054314961	0.17368470144556	3.70663514131795e-28	TCGA-CR-7367	0	1440	HNSC
0	0.0118079209336467	0.00767812844262925	0.100468579749821	4.4899848577954e-24	TCGA-CR-7368	0	1245	HNSC
0	0.0105230725898683	0.00779608697281862	0.123219113632917	1.89115301138057e-25	TCGA-CR-7369	1	1090	HNSC
0	0.0151330274222167	0.0123409175980155	0.126882526389492	3.00959533650123e-39	TCGA-CR-7370	0	105	HNSC
0	0.0167622398820162	0.0141271127003769	0.154741844710676	3.72019607261673e-33	TCGA-CR-7371	1	94	HNSC
0	0.011300410824103	0.0136897290683368	0.126293607390587	1.75452085525994e-28	TCGA-CR-7372	0	759	HNSC
0	0.0384823395049797	0.0373044348692693	0.383116486715028	4.5184733860961e-24	TCGA-CR-7373	0	889	HNSC
0	0.0133390642188605	0.0134766916848529	0.129438666676868	0	TCGA-CR-7374	0	30	HNSC
0	0.0183935253900209	0.0198972970647719	0.17758106398752	3.82454911424304e-33	TCGA-CR-7376	0	972	HNSC
0	0.0301150758227462	0.0170122811074824	0.098760032131792	0	TCGA-CR-7377	1	279	HNSC
0	0.0258627527420013	0.0333713343588108	0.3948464623343	2.21667488619821e-24	TCGA-CR-7379	0	1036	HNSC
0	0.014043312040328	0.01618423316882	0.250976142387113	9.48808956749425e-13	TCGA-CR-7380	1	561	HNSC
0	0.052136687437477	0.0565334838059248	0.408089610341602	7.69989426233676e-37	TCGA-CR-7382	1	614	HNSC
0	0.0133809214979329	0.0171095415422338	0.191154721975586	0	TCGA-CR-7383	1	454	HNSC
0	0.00368975555841498	0.00703421381802519	0.0544140678806581	2.28832432031636e-30	TCGA-CR-7385	0	997	HNSC
0	0.0310517353800659	0.0199984273143421	0.19471509106865	3.76761911115387e-29	TCGA-CR-7386	1	1028	HNSC
0	0.0375666128865555	0.0208889039732611	0.270128360377715	7.55305446255214e-33	TCGA-CR-7388	1	334	HNSC
0	0.0186837896026181	0.0134698679865436	0.138213836294273	1.5225065394782e-35	TCGA-CR-7389	0	392	HNSC
0	0.0230808919984432	0.0237749322012644	0.244684794336415	1.42325934575638e-05	TCGA-CR-7390	0	1508	HNSC
0	0.00913170835135057	0.00912616914238462	0.0890929905693996	1.51316141678635e-35	TCGA-CR-7391	0	913	HNSC
0	0.0284081274568393	0.0140942962046526	0.176889210354252	1.48500229551244e-30	TCGA-CR-7392	0	1425	HNSC
0	0.0140023812696144	0.00869900819207322	0.109937597469778	2.25932351705143e-26	TCGA-CR-7393	0	993	HNSC
0	0.00363381978024328	0.00792174383492284	0.0769953663227422	1.32444509922349e-24	TCGA-CR-7394	0	1346	HNSC
0	0.00499993345520129	0.0074372067336607	0.115173347677443	3.00841752707642e-29	TCGA-CR-7395	0	930	HNSC
0	0.0452719570922797	0.0347257206029251	0.301396277073105	3.12015116727582e-24	TCGA-CR-7397	0	754	HNSC
0	0.0161601908551388	0.00999621590954491	0.139526947588529	2.23305582030511e-31	TCGA-CR-7398	0	156	HNSC
0	0.0317235513154072	0.0298699665295319	0.222726462524714	1.44124791408844e-37	TCGA-CR-7399	0	181	HNSC
0	0.0195153332411893	0.016139226863937	0.151471737504237	3.51109517313776e-30	TCGA-CR-7401	0	1077	HNSC
0	0.0253278602801118	0.0169550737738241	0.151190161799997	4.81496109330212e-22	TCGA-CR-7402	0	911	HNSC
0	0.00933310968038955	0.0108188437061065	0.0816815021984433	4.47392601634782e-26	TCGA-CR-7404	1	234	HNSC
0	0.0172233081103478	0.0161503855732047	0.11237796777494	0	TCGA-CV-5430	1	783	HNSC
0	0.0513907021887861	0.0579215255549674	0.390321609893835	2.37027816928342e-21	TCGA-CV-5431	1	522	HNSC
0	0.00701334491150365	0.010579681848547	0.121903765445635	8.10186827352768e-37	TCGA-CV-5432	0	3930	HNSC
0	0.031700492054931	0.0729205347338392	0.321419874631574	6.96714009405557e-36	TCGA-CV-5434	1	1859	HNSC
0	0.0223811784037856	0.0210368597085125	0.160476254361545	6.92169226947888e-18	TCGA-CV-5435	1	284	HNSC
0	0.0184755157256412	0.0158718727087854	0.192071879907811	2.98047523337379e-38	TCGA-CV-5436	1	584	HNSC
0	0.0307191253950706	0.0235541573971667	0.208960590012737	1.71532789750017e-07	TCGA-CV-5439	1	211	HNSC
0	0.0167848478506834	0.0182829648490322	0.0946274630992515	3.36470068564798e-26	TCGA-CV-5440	0	3270	HNSC
0	0.00198714900162261	0.00691943648632634	0.064048139133478	1.84637968662648e-32	TCGA-CV-5441	0	2886	HNSC
0	0.00297086881697789	0.00543218552018824	0.108497188997379	0.000214982399484143	TCGA-CV-5442	0	2327	HNSC
0	0.00678386170968223	0.0115179231131323	0.0996689350125477	3.14668450113603e-33	TCGA-CV-5443	0	2784	HNSC
0	0.0157361013580937	0.0228963855525284	0.161682905391486	1.0138189149253e-32	TCGA-CV-5444	0	2437	HNSC
0	0.0573289725085992	0.0641803663505829	0.400830852470491	4.6969284199535e-31	TCGA-CV-5966	1	545	HNSC
0	0.00540460968571783	0.00870261813405283	0.0718611114871934	8.51519585401622e-32	TCGA-CV-5970	1	406	HNSC
0	0.0440711973889504	0.0310718264130836	0.220407328681446	4.23955473946357e-37	TCGA-CV-5971	0	701	HNSC
0	0.0170285042843093	0.0172745672109981	0.128088504553681	9.69347638601903e-07	TCGA-CV-5973	0	2641	HNSC
0	0.0100166018793209	0.0114587574181943	0.0910181879370471	2.09371213312981e-35	TCGA-CV-5976	0	1478	HNSC
0	0.00869139372882338	0.0245640965217151	0.321170568229004	0.00520813744515181	TCGA-CV-5977	0	1840	HNSC
0	0.0205713997465339	0.0252009617046662	0.194027309914601	7.16301533504473e-34	TCGA-CV-5978	1	215	HNSC
0	0.0112705392244611	0.021939236220501	0.259611397040104	1.74890815767761e-35	TCGA-CV-5979	0	1315	HNSC
0	0.0518025691188693	0.0375406897742064	0.382493195162234	8.95272633805178e-10	TCGA-CV-6003	0	1665	HNSC
0	0.0142779731836277	0.0179225578775861	0.128414360110617	2.38627962583332e-23	TCGA-CV-6433	0	641	HNSC
0	0.0148690718624999	0.0210297736180878	0.234385913082359	7.39458355658584e-11	TCGA-CV-6436	0	1899	HNSC
0	0.0463571076389187	0.0345139251868683	0.170692858806334	2.59460559884119e-29	TCGA-CV-6441	1	95	HNSC
0	0.0257214073757179	0.0298862176144316	0.237445813625599	1.36882838883838e-34	TCGA-CV-6933	1	2741	HNSC
0	0.0254743385167216	0.0308801999404574	0.282632702120284	2.97278922340085e-37	TCGA-CV-6934	1	65	HNSC
0	0.107087646262272	0.0624690971127633	0.304577491685093	3.90244587515625e-21	TCGA-CV-6935	1	295	HNSC
0	0.039587772456399	0.0634822924398745	0.441274531452157	8.14836089028868e-37	TCGA-CV-6936	1	157	HNSC
0	0.0155706259493602	0.0113306017454611	0.261115131611325	3.83683191760373e-29	TCGA-CV-6937	1	624	HNSC
0	0.00727255508753945	0.00765387343275269	0.081006875027283	1	TCGA-CV-6938	1	144	HNSC
0	0.0239498380675398	0.0166227638473875	0.125214276816682	4.90683599950974e-23	TCGA-CV-6939	1	666	HNSC
0	0.0103847003073131	0.0181603130067646	0.142702671503366	2.30570884733e-30	TCGA-CV-6940	1	804	HNSC
0	0.00791074123866838	0.0131639665878695	0.195858334009488	7.42975699527624e-30	TCGA-CV-6941	1	342	HNSC
0	0.012176676399346	0.0160070657337706	0.172305356317118	3.94591317126299e-23	TCGA-CV-6942	0	4282	HNSC
0	0.0177151299639164	0.0127926015482712	0.094883088672572	2.03745085669127e-32	TCGA-CV-6943	1	602	HNSC
0	0.0463835798904998	0.0500476930516545	0.354484567458071	1.59099079368337e-27	TCGA-CV-6945	1	366	HNSC
0	0.00713193191748296	0.014891878524301	0.116791583543135	2.40788702449002e-38	TCGA-CV-6948	1	1289	HNSC
0	0.0185390333580716	0.0220675299712783	0.194611385579192	3.94259494843063e-12	TCGA-CV-6950	1	258	HNSC
0	0.00929404955915372	0.0147690698813172	0.0931958569931446	7.96806568184583e-33	TCGA-CV-6951	1	915	HNSC
0	0.00910973693578977	0.00950438283817113	0.12853560775308	3.56849886815636e-36	TCGA-CV-6952	1	185	HNSC
0	0.0152325988054141	0.0145348375461974	0.121041673021631	5.48677099411128e-21	TCGA-CV-6953	1	1521	HNSC
0	0.0202134923423051	0.0142615674070617	0.183033528369504	1.98382468492939e-14	TCGA-CV-6954	1	2002	HNSC
0	0.00661468914542145	0.00504215089215732	0.0607192250557393	1.1244054334843e-26	TCGA-CV-6955	1	334	HNSC
0	0.0174747818148883	0.0212327597647932	0.20620320884667	1	TCGA-CV-6956	1	217	HNSC
0	0.018210093139679	0.0234166345512499	0.173500798353168	3.66052620284896e-16	TCGA-CV-6959	1	103	HNSC
0	0.0143391144448299	0.0109136136432406	0.157594574996347	0.927813529968262	TCGA-CV-6960	1	862	HNSC
0	0.0365045124618956	0.0253756148021666	0.268081907416795	2.02799638135079e-19	TCGA-CV-6961	1	76	HNSC
0	0.0274457850767204	0.0251763797546572	0.396068117563041	2.2408652979682e-22	TCGA-CV-6962	1	126	HNSC
0	0.0131911658402986	0.018970034201925	0.268087831687501	3.16079479553196e-34	TCGA-CV-7089	1	1972	HNSC
0	0.0427492220609395	0.0372715980744282	0.393972714072841	3.16288499297573e-13	TCGA-CV-7090	0	5252	HNSC
0	0.0168121337152466	0.0161428617722623	0.209182375708845	1.66705993358686e-32	TCGA-CV-7091	0	3381	HNSC
0	0.00521569433862816	0.00857673524242187	0.0741096956608574	8.14015407569103e-23	TCGA-CV-7095	1	572	HNSC
0	0.0189605404477598	0.0574603367862589	0.203324638553628	1.38254989796436e-21	TCGA-CV-7097	1	385	HNSC
0	0.0164226495444709	0.0212642408393806	0.197949460648487	8.02373135110317e-18	TCGA-CV-7099	1	243	HNSC
0	0.074005285551999	0.0423065231173061	0.269772120201904	0	TCGA-CV-7100	1	274	HNSC
0	0.013324415731762	0.0154135181701405	0.145827009235699	5.70956604662653e-35	TCGA-CV-7101	1	160	HNSC
0	0.0313768692140208	0.0403017446104417	0.275760391679349	3.7734268743425e-38	TCGA-CV-7102	1	56	HNSC
0	0.0071974202823708	0.00821377114236199	0.0814810805204352	6.60644403083478e-39	TCGA-CV-7103	1	1591	HNSC
0	0.00803540991402401	0.010724721956769	0.0559797426107633	0	TCGA-CV-7104	1	393	HNSC
0	0.0711380400428153	0.0413989890676342	0.352574512799336	1.06170677316918e-33	TCGA-CV-7177	1	663	HNSC
0	0.0421616704804497	0.0379666605860337	0.292392057753699	2.11713349592688e-26	TCGA-CV-7178	1	2166	HNSC
0	0.00885419595481157	0.0112094630008733	0.0871418408372391	2.71595242610596e-28	TCGA-CV-7180	1	327	HNSC
0	0.00834362236296869	0.00832308154210977	0.130847614008864	1.96047390300126e-32	TCGA-CV-7183	0	3981	HNSC
0	0.0607343943718919	0.0984591954418345	0.626405345909237	5.96289015313989e-33	TCGA-CV-7235	0	2347	HNSC
0	0.107204475085308	0.0629692138410418	0.421350367561985	2.38921809326222e-26	TCGA-CV-7236	1	144	HNSC
0	0.0323963242240405	0.0243604548532993	0.181630765246256	4.11584830995785e-29	TCGA-CV-7238	0	2727	HNSC
0	0.00401853107442838	0.00449490235919592	0.064025430097894	3.33402545956991e-25	TCGA-CV-7242	0	1095	HNSC
0	0.0269374234472694	0.0240104756128423	0.350216832497934	1.28182608004882e-33	TCGA-CV-7243	0	954	HNSC
0	0.0116821467993022	0.0142028144067803	0.146906980739795	1.17329585073479e-15	TCGA-CV-7245	0	797	HNSC
0	0.0339262671804259	0.0432484703511947	0.227604890893547	2.28969177023813e-18	TCGA-CV-7247	1	577	HNSC
0	0.0200424123244798	0.0222861961110449	0.247247489786712	6.8394603313099e-33	TCGA-CV-7248	1	521	HNSC
0	0.00355748174486419	0.0085680615427567	0.110082161793062	3.87215580075161e-26	TCGA-CV-7250	1	111	HNSC
0	0.0162155534199324	0.0255897343052932	0.422880815054104	1.32607196292026e-33	TCGA-CV-7252	1	151	HNSC
0	0.013442744408617	0.0333283482254401	0.253688978682783	5.85006876274718e-10	TCGA-CV-7253	1	361	HNSC
0	0.0490519194164318	0.0261420342101155	0.303669385779983	5.71877625516851e-31	TCGA-CV-7254	1	1459	HNSC
0	0.0204886159142628	0.0290665244664629	0.294218712807014	8.89053196361633e-36	TCGA-CV-7255	1	64	HNSC
0	0.0159807425569434	0.0151436231904288	0.175310430105547	0	TCGA-CV-7261	0	1512	HNSC
0	0.0165276968918712	0.0281724541706453	0.21788432226998	1.04178303887008e-26	TCGA-CV-7263	1	560	HNSC
0	0.0240919120840873	0.025644862108331	0.0840289499571942	2.92559017679368e-33	TCGA-CV-7406	1	1748	HNSC
0	0.0346729549876504	0.0232855298995384	0.239643156186966	4.07698438731952e-37	TCGA-CV-7407	1	1081	HNSC
0	0.0130891621032051	0.0128035978839299	0.0874155907041698	6.4561782412147e-27	TCGA-CV-7409	1	543	HNSC
0	0.0122987527110451	0.0160634911641768	0.104003320452592	1.99268031648234e-36	TCGA-CV-7410	1	6417	HNSC
0	0.0121829582791555	0.0103647033126605	0.0965866257118211	1.93415454775215e-33	TCGA-CV-7411	1	2717	HNSC
0	0.0361878855472704	0.0392538032997078	0.329032110703212	2.39827141025386e-30	TCGA-CV-7413	1	294	HNSC
0	0.0101544956593578	0.0112046350414206	0.0562269296196522	4.10415430407677e-28	TCGA-CV-7414	1	14	HNSC
0	0.0356008494907994	0.0560057240300196	0.465373939412794	3.95356304142299e-25	TCGA-CV-7415	1	695	HNSC
0	0.0447497500014944	0.0151494913300665	0.410246883181621	1.25631427105162e-33	TCGA-CV-7416	1	763	HNSC
0	0.0165170257496249	0.0201808259882483	0.196154197266966	8.70853553417561e-36	TCGA-CV-7418	1	494	HNSC
0	0.019354186769281	0.0247996430260049	0.227486034049784	1.47968381494261e-19	TCGA-CV-7421	1	2	HNSC
0	0.00699265809591079	0.0202724451005831	0.142322091104798	1.80154195038501e-36	TCGA-CV-7422	1	733	HNSC
0	0.038201358022628	0.037431589495032	0.389716753404511	0	TCGA-CV-7423	1	3059	HNSC
0	0.0388201610119314	0.0286809302824509	0.275988972804557	2.52549318901285e-32	TCGA-CV-7424	1	453	HNSC
0	0.00889259482323123	0.0116602106104169	0.139045805121001	1.65940543457897e-28	TCGA-CV-7425	1	1718	HNSC
0	0.0100483730224284	0.00842059585913863	0.0868417654934	1.57770704397562e-19	TCGA-CV-7427	1	3282	HNSC
0	0.0158742718241727	0.0207238227090046	0.245532780948662	1.73447938352072e-33	TCGA-CV-7428	1	1671	HNSC
0	0.0471486836503268	0.0641972783873176	0.461310472061123	0	TCGA-CV-7429	1	107	HNSC
0	0.0343437415899889	0.0275444981831408	0.177270169651867	1.48738568121455e-27	TCGA-CV-7430	1	495	HNSC
0	0.0292226341199712	0.0251586463952102	0.344688638079378	5.02534157949958e-13	TCGA-CV-7432	1	2570	HNSC
0	0.0569865488583552	0.0406512787969583	0.333691042797655	3.00929976850055e-30	TCGA-CV-7433	1	445	HNSC
0	0.00850215164689886	0.035414629857547	0.177594858364842	0	TCGA-CV-7434	1	218	HNSC
0	0.0111586818386866	0.0157128539243643	0.140848893346026	1.40618419047573e-18	TCGA-CV-7435	1	4680	HNSC
0	0.0287393303924979	0.0392256069387234	0.191033947894977	0	TCGA-CV-7437	1	506	HNSC
0	0.0236624858837834	0.0236491360928688	0.194758117196741	6.66846309896281e-28	TCGA-CV-7438	1	194	HNSC
0	0.0654112281954623	0.0380969281968715	0.265893756795973	0.998241305351257	TCGA-CV-7440	1	675	HNSC
0	0.0188642792174619	0.0143973319962006	0.118277194891564	5.91565122025413e-18	TCGA-CV-7446	1	1093	HNSC
0	0.0208978602449035	0.0232146368971458	0.238482155524617	2.58795162373079e-30	TCGA-CV-7568	1	927	HNSC
0	0.00347712660460609	0.00437286135964709	0.0203895688945286	0.996686041355133	TCGA-CV-A45O	0	851	HNSC
0	0.0100252912320241	0.010461304334577	0.109492837606506	6.76926789020246e-35	TCGA-CV-A45P	1	639	HNSC
0	0.00362281400745235	0.0129296110638356	0.0511914406056165	0.999659419059753	TCGA-CV-A45Q	1	5152	HNSC
0	0.0132867019945256	0.014269508971841	0.122396687577466	2.14157381655135e-27	TCGA-CV-A45R	0	5480	HNSC
0	0.0210603140567195	0.0217553068496746	0.170285643378144	6.00435504768794e-36	TCGA-CV-A45T	1	4856	HNSC
0	0.0410387408250274	0.0117724183218835	0.179729789433101	4.71288187663455e-32	TCGA-CV-A45U	1	1064	HNSC
0	0.0106344446741035	0.0130825631831028	0.140885718444592	3.89310945632336e-28	TCGA-CV-A45V	1	32	HNSC
0	0.0100534346350159	0.0151707684389461	0.108427170302709	3.17400823166541e-22	TCGA-CV-A45W	1	1398	HNSC
0	0.0351198713684401	0.0220264977282198	0.126467500423902	1.39133505591561e-25	TCGA-CV-A45X	1	198	HNSC
0	0.0174253396946385	0.0104856881180449	0.138506102245873	8.77937309973391e-38	TCGA-CV-A45Y	1	2318	HNSC
0	0.0108958488633568	0.00645604988528611	0.0754963137328254	8.20305547511719e-39	TCGA-CV-A45Z	1	1466	HNSC
0	0.012596787332696	0.0144735301508705	0.0706863841534264	1.3722490360733e-32	TCGA-CV-A460	1	1425	HNSC
0	0.00923674375159002	0.0123387541598846	0.0575671306362924	2.31886624513945e-25	TCGA-CV-A461	1	2064	HNSC
0	0.00402486837863	0.00601108283529608	0.0671349310969494	4.05480485943394e-37	TCGA-CV-A463	1	23	HNSC
0	0.0268048924373528	0.0135494858457812	0.183118057495837	0	TCGA-CV-A464	1	28	HNSC
0	0.00792393520243983	0.00684877341989602	0.0466293163072377	1.04795475070222e-38	TCGA-CV-A465	1	215	HNSC
0	0.0108655921220162	0.0167259662760524	0.116249979391263	2.68540097527978e-32	TCGA-CV-A468	1	464	HNSC
0	0.0316399166139883	0.0257069846672566	0.433926476166591	1.19929693593209e-31	TCGA-CV-A6JD	1	182	HNSC
0	0.0456723387471471	0.0230576612311159	0.374902483500356	1.31843206613802e-23	TCGA-CV-A6JE	0	1075	HNSC
0	0.0164527324679287	0.0124401111109669	0.0541620908069765	3.82503362317266e-09	TCGA-CV-A6JM	1	107	HNSC
0	0.016040630772994	0.0189647797442104	0.130893790834032	1.57157172460718e-22	TCGA-CV-A6JN	0	906	HNSC
0	0.0132049875803485	0.0183337183670888	0.221714705770172	0	TCGA-CV-A6JO	1	127	HNSC
0	0.0290670981535341	0.0114374908194656	0.158065564440651	3.44940182783975e-38	TCGA-CV-A6JT	0	852	HNSC
0	0.0286192236701808	0.0246678381610739	0.188192925560353	0.0161656010895967	TCGA-CV-A6JU	0	110	HNSC
0	0.00665180100363986	0.00756372526447639	0.0639660398538038	2.44636722241154e-29	TCGA-CV-A6JY	0	646	HNSC
0	0.0267391476176561	0.0241918464130636	0.186318016878126	2.49848424087615e-29	TCGA-CV-A6JZ	1	393	HNSC
0	0.0253456200237831	0.0140911309760377	0.132081558369742	1.8736435945508e-28	TCGA-CV-A6K0	1	146	HNSC
0	0.0339394330252721	0.0344982089492759	0.245414428722779	1.15152874815591e-30	TCGA-CV-A6K1	1	401	HNSC
0	0.0188805657560684	0.0117213873414009	0.131709436316251	4.87787639818632e-21	TCGA-CV-A6K2	1	134	HNSC
0	0.00836983149846877	0.00992161816000029	0.0922158895607184	2.85640004878017e-27	TCGA-CX-7082	1	11	HNSC
0	0.0101321204013335	0.0195686868175772	0.183226906145505	6.53807700978203e-31	TCGA-CX-7085	1	92	HNSC
0	0.0210700114081026	0.0205261653471065	0.220683447992934	9.03172629192997e-32	TCGA-CX-7086	0	573	HNSC
0	0.0161781176569837	0.0273162350866246	0.206262902065102	1.58991370871033e-31	TCGA-CX-7219	0	1045	HNSC
0	0.0206553463593253	0.0275940005649075	0.26363817952304	2.23384686922849e-32	TCGA-CX-A4AQ	0	1555	HNSC
0	0.0112298982864667	0.0122252452029009	0.126641811830246	1.36633433975151e-27	TCGA-D6-6515	1	195	HNSC
0	0.014340404614276	0.0129723370517918	0.122337039690061	2.76138977903113e-33	TCGA-D6-6516	0	773	HNSC
0	0.0226191862085385	0.0115706877290419	0.127368665141686	4.63789328809588e-29	TCGA-D6-6517	1	161	HNSC
0	0.0207662491978909	0.0176442359348159	0.104518741687901	3.27848777856646e-14	TCGA-D6-6823	0	701	HNSC
0	0.0223161830223195	0.0141695591915583	0.159547418011058	5.22779531186615e-34	TCGA-D6-6824	0	77	HNSC
0	0.00404125137188544	0.00810216890702128	0.0561686891202637	0	TCGA-D6-6825	0	491	HNSC
0	0.0231434005786381	0.0350088150326909	0.376913108915249	8.96923706576004e-25	TCGA-D6-6826	1	348	HNSC
0	0.00880417370141336	0.0154497121662454	0.102780223926771	2.39294715585774e-27	TCGA-D6-6827	0	568	HNSC
0	0.0601171274968259	0.0419961596196252	0.339499044145053	8.38799498306995e-28	TCGA-D6-8568	0	759	HNSC
0	0.0327197734048159	0.021605217602145	0.222251869576953	3.84891675967066e-26	TCGA-D6-8569	0	770	HNSC
0	0.0135536971297363	0.0317047910030185	0.214662229922349	1.40398738488442e-17	TCGA-D6-A4Z9	0	539	HNSC
0	0.025090214158911	0.0194429564958523	0.187868514263173	4.72435035216948e-31	TCGA-D6-A4ZB	0	376	HNSC
0	0.0134186103150109	0.0117692021714362	0.134684354013402	3.39651397205572e-19	TCGA-D6-A6EK	0	875	HNSC
0	0.0387882734320329	0.0501323561586932	0.293240508551174	3.36315109165919e-24	TCGA-D6-A6EM	1	232	HNSC
0	0.0253024091787752	0.0302418472878543	0.321870804269332	5.63019822189728e-17	TCGA-D6-A6EN	0	687	HNSC
0	0.00635983875855996	0.0117386436459108	0.0939345746046942	0.161458745598793	TCGA-D6-A6EO	0	759	HNSC
0	0.148929253967418	0.0718030032315159	0.414614644576215	2.93393274087544e-22	TCGA-D6-A6EP	0	424	HNSC
0	0.02302752294754	0.0170681410984213	0.172554879908307	3.230128711491e-18	TCGA-D6-A6EQ	0	368	HNSC
0	0.0130100122841812	0.0199314245278196	0.0845512412965508	1	TCGA-D6-A6ES	0	389	HNSC
0	0.00680983562893206	0.00844520144207979	0.072574316371588	9.28456967159325e-18	TCGA-D6-A74Q	0	710	HNSC
0	0.0217583484626171	0.0121993378442859	0.13395308358731	1.55222383333992e-32	TCGA-DQ-5624	0	1778	HNSC
0	0.0108406899284124	0.0149147797016429	0.0705056256968129	6.16236603434467e-33	TCGA-DQ-5625	1	1058	HNSC
0	0.0239612916510932	0.0216213548443142	0.171538707153243	1.3692653222559e-29	TCGA-DQ-5629	1	941	HNSC
0	0.0157297222307152	0.0117739655995237	0.127269908077267	5.22690065046258e-33	TCGA-DQ-5630	0	1030	HNSC
0	0.0461718499706777	0.038420926415081	0.469579812702882	1.62495356982006e-34	TCGA-DQ-5631	1	447	HNSC
0	0.0379805696501242	0.0329556215606485	0.246004857101571	6.57529251238419e-24	TCGA-DQ-7588	1	79	HNSC
0	0.00701655939468566	0.00777787944658554	0.0934646310515669	1.48887981445691e-18	TCGA-DQ-7590	0	1413	HNSC
0	0.0102033766387438	0.0117116561704935	0.0660414372844156	1.59221529074013e-37	TCGA-DQ-7591	0	622	HNSC
0	0.00789019953282517	0.0109673148372713	0.0729224906165667	1.364947176672e-29	TCGA-DQ-7592	0	1143	HNSC
0	0.0214437521236662	0.0144878030370128	0.113525378523115	2.07602661399183e-33	TCGA-DQ-7593	0	1224	HNSC
0	0.0154993462460211	0.00832984224350524	0.0873231580520856	1.76191293549836e-27	TCGA-DQ-7594	1	1084	HNSC
0	0.0142598709220358	0.00826265300013841	0.0803575976501149	5.49302008186127e-33	TCGA-DQ-7595	0	1190	HNSC
0	0.0190985411319776	0.0144046187933121	0.121968724354069	4.45081966345563e-14	TCGA-DQ-7596	1	137	HNSC
0	0.012105871765501	0.0156889806731855	0.224105337253026	8.08951109884201e-23	TCGA-F7-7848	0	1131	HNSC
0	0.0929794357079271	0.0475270369734429	0.415453080967024	2.09761913852387e-22	TCGA-F7-8298	0	995	HNSC
0	0.0163929074350682	0.00947831802629893	0.0702602582342313	1.17203398439448e-38	TCGA-F7-8489	0	658	HNSC
0	0.00902625168207988	0.0188869679318191	0.122055452736198	1.96042662377212e-27	TCGA-F7-A50G	0	616	HNSC
0	0.02912064965725	0.0307696068853031	0.430549421033203	4.83842838418704e-18	TCGA-F7-A50I	0	92	HNSC
0	0.0300522251355377	0.0241134295500725	0.202560087549042	1.00258875617633e-32	TCGA-F7-A50J	0	947	HNSC
0	0.0154961156724479	0.0171504450382951	0.158391084163068	2.31174355569951e-36	TCGA-F7-A61S	1	213	HNSC
0	0.0317233709204088	0.0144022846809978	0.150410596955391	1.14293853636666e-29	TCGA-F7-A61V	0	759	HNSC
0	0.0119854350825223	0.016396057695058	0.181034585864392	6.24282707867417e-36	TCGA-F7-A61W	0	14	HNSC
0	0.0329591914481676	0.0248419465328215	0.19581010989582	1.44940921535347e-35	TCGA-F7-A620	0	543	HNSC
0	0.033729098818192	0.0383263617949077	0.28841737756805	0.999874472618103	TCGA-F7-A622	1	359	HNSC
0	0.0368260152932051	0.0290770748549853	0.211639254873602	7.05919236608959e-22	TCGA-F7-A623	0	616	HNSC
0	0.117405928386986	0.182301947942436	0.829359976507004	4.04305725917808e-34	TCGA-F7-A624	0	378	HNSC
0	0.00735413785544951	0.00600500554651615	0.0873976603261504	1.19009797944097e-27	TCGA-H7-7774	1	252	HNSC
0	0.0239754535982089	0.0396385855949869	0.522453609638364	4.42737874661837e-16	TCGA-H7-8501	0	461	HNSC
0	0.0325955743520444	0.0805846697890942	0.481338718458257	1.93861393604777e-09	TCGA-H7-8502	0	458	HNSC
0	0.00642502374824896	0.0103016513829255	0.0912883498624933	7.37876208618996e-26	TCGA-H7-A6C4	1	235	HNSC
0	0.0124527979460017	0.0180190500400338	0.174489045971772	1.75866614957173e-31	TCGA-H7-A76A	0	637	HNSC
0	0.0874855496903588	0.0553300921886665	0.393816634107168	1.5192610302203e-38	TCGA-HD-7229	1	162	HNSC
0	0.058342340095369	0.0311128744920829	0.424682616757433	4.67495017233695e-20	TCGA-HD-7753	0	866	HNSC
0	0.0268947347816062	0.0123488519923481	0.106878958884392	4.60700116944324e-10	TCGA-HD-7754	0	783	HNSC
0	0.0242237791895781	0.0189145167842885	0.226105906187315	3.80084578493749e-31	TCGA-HD-7831	1	667	HNSC
0	0.015126334305244	0.0211769995357694	0.2121346640897	9.72258298176376e-13	TCGA-HD-7832	0	836	HNSC
0	0.0198994465389939	0.0261577531227227	0.361840434218152	2.14796095706955e-37	TCGA-HD-7917	1	836	HNSC
0	0.0279678566258518	0.021421459746997	0.0729166050691404	1.73628694755124e-10	TCGA-HD-8224	1	171	HNSC
0	0.0141631775870263	0.0164783857872093	0.0700119165841864	6.26616233363456e-28	TCGA-HD-8314	0	670	HNSC
0	0.0130982413027772	0.0151387947078876	0.169884731772404	5.76033916608599e-36	TCGA-HD-8634	1	385	HNSC
0	0.0160153612562021	0.0179888491520618	0.170454751595096	7.12599684832374e-36	TCGA-HD-8635	0	695	HNSC
0	0.0105947998767631	0.0282547643405257	0.319936723721481	2.30683576774027e-06	TCGA-HD-A4C1	0	11	HNSC
0	0.106499562559837	0.105509020689673	0.631117759151349	0	TCGA-HD-A633	1	419	HNSC
0	0.0612547581585198	0.0472385319448158	0.276994750852612	1.72100204691495e-32	TCGA-HD-A634	1	130	HNSC
0	0.0134224793007743	0.0238756944876275	0.173776565780254	2.28981274540271e-19	TCGA-HD-A6HZ	0	111	HNSC
0	0.0198595279027106	0.0148870184951132	0.233298488933941	0.999983191490173	TCGA-HD-A6I0	0	210	HNSC
0	0.0159992775670063	0.0208598982113088	0.37514034784519	1.41431827102927e-18	TCGA-HL-7533	0	1057	HNSC
0	0.0240351930862164	0.0184847718376308	0.260334658917339	4.46216108809654e-28	TCGA-IQ-7630	0	485	HNSC
0	0.0568780260575264	0.02919615671659	0.280658328941455	3.21577674676938e-28	TCGA-IQ-7631	0	1172	HNSC
0	0.00442648814512592	0.0102761424250086	0.0706361727238262	2.1430872415529e-18	TCGA-IQ-7632	0	441	HNSC
0	0.014812361702352	0.028908162998104	0.291215417666067	4.21819065439114e-32	TCGA-IQ-A61E	0	1147	HNSC
0	0.0513410938355413	0.0538848914080451	0.309689090951254	1.49568730296052e-34	TCGA-IQ-A61G	1	249	HNSC
0	0.0292325810485803	0.0240523865515798	0.201096293853725	0	TCGA-IQ-A61H	0	1138	HNSC
0	0.0225023048012968	0.0151793150627358	0.115627749739604	5.53159205675907e-38	TCGA-IQ-A61I	1	2	HNSC
0	0.00976173810479724	0.00738494137710962	0.0748773601497736	2.50514817515085e-27	TCGA-IQ-A61J	0	1021	HNSC
0	0.175133794079316	0.136210909804355	0.799403002674387	6.92718315844345e-34	TCGA-IQ-A61O	1	421	HNSC
0	0.0370443731565119	0.0294486526007717	0.18875540539647	4.52247471394118e-31	TCGA-IQ-A6SG	0	579	HNSC
0	0.023315874698003	0.0262103986361972	0.21585885420477	7.70012244977869e-39	TCGA-KU-A66S	1	389	HNSC
0	0.0151969765845745	0.0204301334319965	0.158889838547848	0	TCGA-KU-A66T	1	552	HNSC
0	0.00732331777677792	0.00787404568355208	0.0992778981425471	3.33758772244544e-33	TCGA-KU-A6H7	0	586	HNSC
0	0.0207190572467624	0.0217651868733492	0.103147355319467	4.27894255766212e-28	TCGA-KU-A6H8	1	110	HNSC
0	0.0230283409501326	0.0127225413498952	0.12962629317611	3.52554187457716e-27	TCGA-MT-A51W	0	437	HNSC
0	0.016656836663912	0.0157805051844504	0.184958234529345	2.70626814889512e-16	TCGA-MT-A51X	0	242	HNSC
0	0.0204408962931178	0.0113687630413169	0.109016239555318	3.07492834770339e-26	TCGA-MT-A67A	0	914	HNSC
0	0.0289890985040256	0.0246847099830685	0.21502169668454	1.41279985898211e-30	TCGA-MT-A67D	0	56	HNSC
0	0.0064656685950254	0.0230704509718855	0.288826784523434	4.61514079585233e-23	TCGA-MT-A67F	0	384	HNSC
0	0.0991491613989834	0.0535391878340734	0.644083491946283	3.77541609583772e-22	TCGA-MT-A7BN	1	179	HNSC
0	0.0133153211630085	0.0150089836702753	0.163100180746287	1.16356462599778e-32	TCGA-MZ-A5BI	1	217	HNSC
0	0.024655043025323	0.0181098472885367	0.139170841668391	0	TCGA-MZ-A6I9	1	246	HNSC
0	0.0277457624845049	0.0189295076496661	0.20967410924396	0	TCGA-MZ-A7D7	1	339	HNSC
0	0.00911777070858252	0.00793570163821234	0.0402768260941229	8.19001896929768e-31	TCGA-P3-A5Q5	0	910	HNSC
0	0.0474607898388562	0.0299878127852193	0.285395665402714	2.46856802673907e-20	TCGA-P3-A5Q6	1	280	HNSC
0	0.056869046078436	0.0436468515150937	0.522301252914467	1.31233517634417e-31	TCGA-P3-A5QA	1	1601	HNSC
0	0.0134250811053907	0.00788398473895299	0.0827819774486706	1.20366792775473e-26	TCGA-P3-A5QE	0	1559	HNSC
0	0.0105536880643933	0.0113186387113809	0.0848869787868768	0.000183915879460983	TCGA-P3-A5QF	1	140	HNSC
0	0.0477817958438348	0.0541041482864486	0.563289547739345	1.99112547763048e-18	TCGA-P3-A6SW	0	1120	HNSC
0	0.0135690295846167	0.023023972529958	0.24961023556338	3.66127178740786e-28	TCGA-P3-A6SX	1	1430	HNSC
0	0.0649350094699392	0.0300714937011125	0.495547589274549	1.92819329725788e-27	TCGA-P3-A6T0	1	365	HNSC
0	0.00560757703529965	0.0143859972606638	0.219212037868325	8.89723774815352e-31	TCGA-P3-A6T2	0	2298	HNSC
0	0.0227213300067174	0.0250389359892374	0.284802786668586	1	TCGA-P3-A6T3	1	242	HNSC
0	0.0300192391610399	0.0285061443529528	0.182366973964717	3.75182731586534e-37	TCGA-P3-A6T4	1	62	HNSC
0	0.0332619658679416	0.0257885222302799	0.269502209267652	2.11339424756937e-29	TCGA-P3-A6T5	1	335	HNSC
0	0.0599516509267393	0.0404528403937808	0.260512495497505	4.1405189835398e-32	TCGA-P3-A6T6	1	273	HNSC
0	0.0120656078386836	0.0220219055444261	0.206088532717527	1	TCGA-P3-A6T7	1	487	HNSC
0	0.0746209962494552	0.0287931464529901	0.268704674952873	9.01502780692936e-33	TCGA-P3-A6T8	0	400	HNSC
0	0.0385323367321913	0.0216751792706694	0.148204262073223	2.51851112872715e-30	TCGA-QK-A64Z	1	553	HNSC
0	0.0104408327555006	0.0119476164600614	0.063968677536279	1.45276822796656e-29	TCGA-QK-A652	0	645	HNSC
0	0.00905376242435096	0.0122942110448566	0.101112126489246	5.94573812935796e-34	TCGA-QK-A6IF	1	502	HNSC
0	0.0183936081357956	0.0318977273114701	0.397623110661661	9.78744320832836e-13	TCGA-QK-A6IG	1	142	HNSC
0	0.0314553046795686	0.0336496045947169	0.176703814138452	4.07951189562324e-26	TCGA-QK-A6IH	1	228	HNSC
0	0.0245408767794614	0.0211065922823189	0.150344630068251	1.23007327387055e-14	TCGA-QK-A6II	1	176	HNSC
0	0.0193996473477151	0.0142752148679496	0.124890648594435	8.36814454350377e-29	TCGA-QK-A6IJ	0	387	HNSC
0	0.00799447528418132	0.00946392090602491	0.0643062104870021	2.08899281830753e-24	TCGA-QK-A6V9	0	833	HNSC
0	0.0121818795128684	0.026124696461773	0.29864514558669	0.000132174493046477	TCGA-QK-A6VB	1	613	HNSC
0	0.0916194855506702	0.0556507858817133	0.279700811086621	1.46845932945944e-20	TCGA-QK-A6VC	0	600	HNSC
0	0.0105066850875714	0.0207154012048865	0.192540710276093	5.81597365125834e-31	TCGA-QK-A8Z7	0	392	HNSC
0	0.0220268434204798	0.0243348888943514	0.199994608148782	1.20481381303914e-30	TCGA-QK-A8Z9	1	205	HNSC
0	0.0650541197129553	0.0566427070180206	0.439416088319435	1.67219568978606e-37	TCGA-QK-A8ZA	1	371	HNSC
0	0.0270036592474393	0.0188190143791275	0.168607440438164	7.68061473078692e-31	TCGA-QK-A8ZB	0	542	HNSC
0	0.0149113058219588	0.0120530172889144	0.126604140390231	3.69937800617591e-26	TCGA-QK-AA3J	0	466	HNSC
0	0.148901989795325	0.0994364106425939	0.762372736350788	2.2241947381771e-33	TCGA-QK-AA3K	0	253	HNSC
0	0.0340522486982464	0.03668632047173	0.464105488076201	0	TCGA-RS-A6TO	1	338	HNSC
0	0.0655530962976532	0.0493706337878585	0.371447428455821	5.85504369805594e-30	TCGA-RS-A6TP	0	516	HNSC
0	0.0161372418434011	0.0188411661600749	0.264275382486716	2.03097651912293e-27	TCGA-T2-A6WX	1	209	HNSC
0	0.029835483679367	0.0160835756969336	0.122516104667084	0.00235168170183897	TCGA-T2-A6WZ	1	229	HNSC
0	0.0101010518701557	0.0123031263894017	0.0932486205910642	7.4140963072182e-31	TCGA-T2-A6X0	0	216	HNSC
0	0.0130312150653328	0.0133288762767289	0.146727686609252	1.89732732683738e-29	TCGA-T2-A6X2	0	987	HNSC
0	0.0285471002722307	0.0390740418927271	0.283128351253482	2.11043345969176e-18	TCGA-T3-A92M	1	417	HNSC
0	0.0254502857233556	0.0116145438624131	0.198927166284722	1.04317174354931e-32	TCGA-TN-A7HI	0	412	HNSC
0	0.0333753808063487	0.0207937017969485	0.241725391441588	1.19441680060499e-30	TCGA-TN-A7HJ	0	403	HNSC
0	0.0238974703307014	0.0282216898026603	0.206887599619175	1.2138816552597e-18	TCGA-TN-A7HL	0	619	HNSC
0	0.0370014639118092	0.0176879713787571	0.193783218925473	9.00334265839822e-33	TCGA-UF-A718	0	1971	HNSC
0	0.00566496859469477	0.0139742067050662	0.14702938244603	3.05340132779449e-39	TCGA-UF-A719	0	1663	HNSC
0	0.040385410652954	0.0537023024014148	0.282986788246039	3.3180921192497e-31	TCGA-UF-A71A	1	86	HNSC
0	0.0205259387115865	0.025222664244496	0.242431522218757	5.82632830870011e-10	TCGA-UF-A71B	0	1506	HNSC
0	0.0206377788653574	0.0174371700781762	0.177028826085538	2.0027877995663e-26	TCGA-UF-A71D	0	1461	HNSC
0	0.0186426284066515	0.0207486897874411	0.213479984649326	3.867742654164e-33	TCGA-UF-A71E	1	1504	HNSC
0	0.0358336615252295	0.0225906949013391	0.245961277091993	1.77385294883717e-31	TCGA-UF-A7J9	0	1358	HNSC
0	0.0370951430310312	0.0241125442239017	0.323521717506421	1.88636638038319e-35	TCGA-UF-A7JA	0	2265	HNSC
0	0.0159671742927475	0.0218451010577723	0.14757054008382	1.31173092086101e-05	TCGA-UF-A7JC	1	229	HNSC
0	0.143337838172994	0.14195236286654	0.533540435173621	7.91949410833306e-32	TCGA-UF-A7JD	1	739	HNSC
0	0.050539956026787	0.0227376595858111	0.205336867337402	2.23883979321641e-15	TCGA-UF-A7JF	0	1686	HNSC
0	0.0412819495840038	0.0481788489707023	0.384548306863973	3.68895090802314e-18	TCGA-UF-A7JH	0	896	HNSC
0	0.0778167247781172	0.039334127001959	0.2389508702281	4.7322874890725e-38	TCGA-UF-A7JJ	0	549	HNSC
0	0.0179747964562182	0.0172136091133958	0.191868917144788	4.45812501398163e-37	TCGA-UF-A7JK	1	341	HNSC
0	0.00995009311593518	0.0149101068876641	0.22989371222519	2.91262410583425e-21	TCGA-UF-A7JO	1	525	HNSC
0	0.05596009674605	0.033624597145293	0.171421042207372	2.28310204679344e-22	TCGA-UF-A7JS	1	519	HNSC
0	0.0336011205001114	0.0635510882949677	0.421612686490179	1.21729128590504e-31	TCGA-UF-A7JT	1	718	HNSC
0	0.0771299087630003	0.0345292065935364	0.385794662240502	7.02204140352031e-24	TCGA-UF-A7JV	1	55	HNSC
0	0.0164499874781232	0.0104913911873806	0.0779858604442767	1.39134780489391e-22	TCGA-UP-A6WW	0	518	HNSC
0	0.0419466100212962	0.0269163611617005	0.273076416086813	1.49663748012143e-23	TCGA-WA-A7GZ	1	625	HNSC
0	0.0478576175220869	0.0334644252355388	0.233865848257138	2.75074718149068e-35	TCGA-WA-A7H4	0	443	HNSC
0	0.0147981054404007	0.0206850923713359	0.153499984134552	5.25068735170497e-31	TCGA-2K-A9WE	0	214	KIRP
0	0.0271576949384632	0.0242521030591548	0.218590192231033	1.81751664884591e-34	TCGA-2Z-A9J1	0	2298	KIRP
0	0.0946123305589215	0.109673002808903	0.589424958267093	1.530881219263e-35	TCGA-2Z-A9J2	0	1795	KIRP
0	0.0441118944668632	0.0848182568985803	0.377827339652287	2.42271228879616e-30	TCGA-2Z-A9J3	1	790	KIRP
0	0.00766739042597726	0.0181985937181739	0.165386910193531	1.67107830225043e-31	TCGA-2Z-A9J5	0	3050	KIRP
0	0.0178979013628264	0.0307660895688987	0.226206159183751	7.0571230960645e-36	TCGA-2Z-A9J6	0	1731	KIRP
0	0.0354981376228254	0.0284003623426516	0.326254276737884	4.51000642403715e-29	TCGA-2Z-A9J8	1	506	KIRP
0	0.0444650019221877	0.0299322240220077	0.377311235640759	5.92294501838903e-33	TCGA-2Z-A9J9	0	2294	KIRP
0	0.0318921080068192	0.0396751243854677	0.263931516399751	7.69837043601999e-21	TCGA-2Z-A9JD	0	1060	KIRP
0	0.0628476330684063	0.0712821336236576	0.413895638001261	1.35398150488664e-33	TCGA-2Z-A9JE	0	1728	KIRP
0	0.0313148172738632	0.0247235443504604	0.193825708419156	6.34967667455427e-30	TCGA-2Z-A9JG	0	1662	KIRP
0	0.0374230952485535	0.0459982676489393	0.258922036141421	2.67511757529201e-23	TCGA-2Z-A9JI	1	286	KIRP
0	0.0303292432997864	0.0275815072308891	0.21997246169901	9.61009751432525e-36	TCGA-2Z-A9JJ	0	1213	KIRP
0	0.234576354633984	0.1409451921629	0.730341033906345	5.63712785742618e-36	TCGA-2Z-A9JK	1	324	KIRP
0	0.0147067663891385	0.0224029967375077	0.118738341239856	1.32848080798448e-35	TCGA-2Z-A9JL	0	1006	KIRP
0	0.0215656315755875	0.018361264024617	0.112449046559494	8.19608429551687e-38	TCGA-2Z-A9JM	0	934	KIRP
0	0.00750251861402383	0.0105234772542799	0.0827140243615841	5.84578635554249e-36	TCGA-2Z-A9JN	0	740	KIRP
0	0.0372949566890155	0.0401530635194016	0.574774527136313	1.83559828331723e-26	TCGA-2Z-A9JO	0	949	KIRP
0	0.0251712263737977	0.0395533765820575	0.356025375776996	2.20627500270806e-30	TCGA-2Z-A9JP	0	893	KIRP
0	0.0398089715197562	0.0372314751140711	0.326590139917865	4.73826801720412e-30	TCGA-2Z-A9JQ	1	600	KIRP
0	0.0140271380074233	0.019711859557859	0.217175863619562	1.07567207772786e-28	TCGA-2Z-A9JR	0	161	KIRP
0	0.0167193874538256	0.0171553635976643	0.228132061787208	2.1324646779849e-30	TCGA-2Z-A9JS	1	492	KIRP
0	0.0118149138749174	0.0184821332474094	0.173666005250957	1.77893508111352e-31	TCGA-2Z-A9JT	0	684	KIRP
0	0.0124258058696706	0.0206896537372844	0.202579284558122	1.11641527125472e-37	TCGA-4A-A93W	0	4	KIRP
0	0.0297509406024386	0.0376713393667539	0.501895202330544	2.29503128906079e-36	TCGA-4A-A93Y	0	352	KIRP
0	0.066252300120593	0.0685405875729903	0.526177250307097	1.51085893945087e-29	TCGA-5P-A9JU	0	373	KIRP
0	0.054020607349212	0.0549546459260838	0.604022378140356	1.68510843711519e-33	TCGA-5P-A9JV	0	2043	KIRP
0	0.0372204302966175	0.0385366256685551	0.23758149983946	0	TCGA-5P-A9JW	1	3228	KIRP
0	0.0237218968988226	0.0330509848511215	0.28303486039909	2.93480966423403e-27	TCGA-5P-A9JY	1	1508	KIRP
0	0.0111817379828487	0.0260582245397784	0.271939593110993	5.94794153841728e-33	TCGA-5P-A9JZ	0	2744	KIRP
0	0.0195949348429545	0.0350555840587995	0.270523503967431	0	TCGA-5P-A9K0	0	677	KIRP
0	0.0260462750628711	0.0419970034378828	0.444015127586129	1	TCGA-5P-A9K2	0	2392	KIRP
0	0.334095360101576	0.180665762221323	0.818060662781681	4.14086206258634e-34	TCGA-5P-A9K3	1	17	KIRP
0	0.0361829610865251	0.0573264679004375	0.342085143309539	2.15242250319181e-30	TCGA-5P-A9K4	0	2184	KIRP
0	0.017610492280859	0.031271468739135	0.262990316674378	7.78789903448802e-36	TCGA-5P-A9K6	0	1914	KIRP
0	0.0151660713220164	0.0184553490719078	0.348564549045747	4.11422008063461e-27	TCGA-5P-A9K8	0	1309	KIRP
0	0.0518286260638361	0.0747832168053897	0.498616591577961	6.83509428241184e-36	TCGA-5P-A9K9	1	548	KIRP
0	0.0156522106983593	0.0219173297916771	0.17775461041276	1.97114386522368e-33	TCGA-5P-A9KA	0	395	KIRP
0	0.0445048270127917	0.0437587736607033	0.162174685856181	1.4762828395299e-28	TCGA-5P-A9KC	0	377	KIRP
0	0.0338788657501963	0.0446529887276285	0.378601969481919	1.18937541162291e-36	TCGA-5P-A9KE	0	824	KIRP
0	0.0115555255290596	0.0167026557128072	0.0897013065134938	4.4842314979984e-25	TCGA-5P-A9KF	1	728	KIRP
0	0.0177030974798485	0.0091573969382052	0.124158474198631	1.94438687373122e-09	TCGA-5P-A9KH	0	2051	KIRP
0	0.0180931553455444	0.0235611334506107	0.176027110215012	1.71522986786021e-11	TCGA-A4-7286	0	554	KIRP
0	0.0352886763977391	0.0429532239530422	0.381918171683699	9.16771993132637e-34	TCGA-A4-7287	1	234	KIRP
0	0.0260177533765317	0.0650316040566454	0.347897339684985	0.708285689353943	TCGA-A4-7288	0	1857	KIRP
0	0.0272213505915219	0.0232154373351945	0.123814216614108	6.69675982467072e-28	TCGA-A4-7583	0	3	KIRP
0	0.0119303530264615	0.0248939167241409	0.154363472938991	5.77639665639907e-38	TCGA-A4-7584	0	650	KIRP
0	0.0812173240464399	0.0769370903619334	0.456740572617596	5.97727842717332e-27	TCGA-A4-7585	1	1070	KIRP
0	0.0367474407288823	0.0377755701808705	0.356795261154136	4.78412565050201e-31	TCGA-A4-7732	0	582	KIRP
0	0.0231854537674225	0.029096338074289	0.211568612309611	5.33140480022317e-37	TCGA-A4-7734	0	27	KIRP
0	0.0319404887188539	0.0335900510667159	0.641443275251823	3.74753153252953e-32	TCGA-A4-7828	0	238	KIRP
0	0.0612990692663763	0.0608125980984747	0.681746545766119	1.43135272906052e-37	TCGA-A4-7915	0	7	KIRP
0	0.0176732905528467	0.0215693799070695	0.158567503366076	3.90210663065156e-27	TCGA-A4-7996	1	493	KIRP
0	0.028699221534752	0.0408204073251959	0.245723074146447	6.19261031674203e-30	TCGA-A4-7997	0	927	KIRP
0	0.129931956677361	0.130602104787265	0.754990203581498	2.75469765879991e-26	TCGA-A4-8098	0	896	KIRP
0	0.0239787365945365	0.0380312394697943	0.245526967692451	0	TCGA-A4-8310	0	780	KIRP
0	0.0220708978508626	0.0224244528508613	0.219063919694966	3.89694557644717e-19	TCGA-A4-8311	0	729	KIRP
0	0.0113725862055633	0.013545882665531	0.126835585596462	1.23538578799668e-31	TCGA-A4-8312	0	708	KIRP
0	0.00914256459929235	0.0150797149832349	0.114400548804296	7.9477769904791e-28	TCGA-A4-8515	0	709	KIRP
0	0.0159270641808557	0.0305850721942176	0.19157555319555	1.06363986444556e-34	TCGA-A4-8516	0	23	KIRP
0	0.0154397954214513	0.0305254070306225	0.343685850748689	5.24237244934431e-27	TCGA-A4-8517	0	597	KIRP
0	0.0113900185370412	0.0182361013502721	0.170058921358585	1.61887652594115e-28	TCGA-A4-8518	0	600	KIRP
0	0.0140600131851845	0.0155408276907424	0.227396816100159	4.11959522050864e-10	TCGA-A4-8630	0	436	KIRP
0	0.0107289974723398	0.0228811546838845	0.154363435229053	1.12962946453241e-25	TCGA-A4-A48D	0	379	KIRP
0	0.00926583026987114	0.0126841609959092	0.18881314415931	9.21416789206855e-28	TCGA-A4-A4ZT	0	516	KIRP
0	0.0161963943089062	0.0163043578032721	0.152146575296269	0	TCGA-A4-A5DU	0	496	KIRP
0	0.00934462608784931	0.0115656906984827	0.122339992496003	0	TCGA-A4-A5XZ	0	479	KIRP
0	0.0515775254626929	0.065555991536287	0.668195446445139	1.11616284467128e-24	TCGA-A4-A5Y0	0	252	KIRP
0	0.0380980856873196	0.0882902729638333	0.39572709753898	0	TCGA-A4-A5Y1	1	296	KIRP
0	0.0496598839571073	0.0359319225887921	0.324957119709224	1.32795375833231e-35	TCGA-A4-A6HP	0	379	KIRP
0	0.0135317661623071	0.020395013273021	0.156231651369559	2.80693687330791e-36	TCGA-A4-A772	0	0	KIRP
0	0.0724801663668873	0.0968995240809156	0.438090037189228	7.85530587161177e-27	TCGA-A4-A7UZ	0	0	KIRP
0	0.00263676776369796	0.00568829680459958	0.0272667047869565	3.4412456497219e-35	TCGA-AL-3467	0	2135	KIRP
0	0.0167821840165463	0.0290164650250934	0.294239559990769	1.16874026938753e-21	TCGA-AL-3468	1	2331	KIRP
0	0.0258944745721579	0.0215893604672186	0.383141714501561	0.230551958084106	TCGA-AL-3471	1	1500	KIRP
0	0.0310039182157228	0.0518496876919545	0.433780301360944	2.70958538446461e-30	TCGA-AL-3472	0	2029	KIRP
0	0.140757860970247	0.112268981188841	0.572158972185978	0	TCGA-AL-3473	0	1906	KIRP
0	0.133706160119548	0.0742529042336015	0.562097885914402	1.08099635995968e-33	TCGA-AL-7173	1	332	KIRP
0	0.0848685278883284	0.108073349380415	0.742258011821517	0.991098463535309	TCGA-AL-A5DJ	1	1498	KIRP
0	0.017944404923553	0.0317492991493186	0.265647593325696	1.84846574828881e-32	TCGA-AT-A5NU	0	67	KIRP
0	0.0129535642592691	0.0268130222225634	0.180009543769943	2.33783978648163e-16	TCGA-B1-5398	0	1251	KIRP
0	0.0144468365221778	0.0186706513800177	0.262085900826805	1.61045866836622e-33	TCGA-B1-7332	0	1141	KIRP
0	0.0414643633738246	0.0465822388199663	0.321029402454095	1.70880505617002e-28	TCGA-B1-A47M	1	408	KIRP
0	0.0451194639687576	0.0343897016481723	0.290484918492171	2.59305856787997e-24	TCGA-B1-A47N	0	1110	KIRP
0	0.0467411965038681	0.0425690933832244	0.465544778337847	0.00012415015953593	TCGA-B1-A47O	0	842	KIRP
0	0.0355944864108887	0.0323146651394352	0.404392130106798	9.27533074534339e-33	TCGA-B1-A654	0	616	KIRP
0	0.0192571891072297	0.0211874760841906	0.209711229319799	0	TCGA-B1-A655	0	510	KIRP
0	0.0689754963128953	0.0556953772019219	0.385263708262149	2.78452512416004e-32	TCGA-B1-A656	0	618	KIRP
0	0.00711719354073615	0.013799233388679	0.106498438950269	4.42277600388513e-21	TCGA-B1-A657	0	641	KIRP
0	0.0118698642018404	0.0163816134159455	0.184288439013441	5.25483437741059e-06	TCGA-B3-3925	0	1029	KIRP
0	0.0180231497372023	0.031941944616963	0.209855063613205	2.58875194742871e-22	TCGA-B3-3926	0	883	KIRP
0	0.00741349081608917	0.0185871912825398	0.156844607949609	3.97735095703205e-21	TCGA-B3-4103	0	930	KIRP
0	0.0576968357301271	0.0594592714315668	0.727640657614936	3.4091998668551e-32	TCGA-B3-4104	0	1049	KIRP
0	0.0184511236178321	0.0275203685928333	0.219455289711147	4.11648073720333e-27	TCGA-B3-8121	0	379	KIRP
0	0.0128940984197159	0.020648812179355	0.182094761485188	0	TCGA-B3-A6W5	0	309	KIRP
0	0.0204021833152851	0.0250323011281534	0.212724935517546	8.40394338162422e-21	TCGA-B9-4113	1	1536	KIRP
0	0.0267722753501335	0.0382866014228998	0.3519339353857	1.53050947134068e-25	TCGA-B9-4115	0	803	KIRP
0	0.0690540478176156	0.0508523621841712	0.327589576294232	1.59051513863999e-30	TCGA-B9-4116	0	627	KIRP
0	0.017008512381095	0.0212950543569903	0.251925663407386	5.18935540977588e-24	TCGA-B9-4117	0	14	KIRP
0	0.0433366006071017	0.0370783039273518	0.294314581375934	3.55716758762065e-34	TCGA-B9-4617	0	35	KIRP
0	0.0120738919513588	0.0226154870050724	0.245906745861659	1.82575688508629e-13	TCGA-B9-5155	0	665	KIRP
0	0.01052646512777	0.0257919958405647	0.176107431505441	4.77000175568164e-39	TCGA-B9-5156	0	1338	KIRP
0	0.01720699289107	0.0236357304858728	0.228746937980622	2.68052334479298e-14	TCGA-B9-7268	0	671	KIRP
0	0.124937963038329	0.16844413496615	0.851689391681648	6.99238819742555e-34	TCGA-B9-A44B	0	361	KIRP
0	0.0209423321697109	0.0320322964834564	0.236557087151944	1.00785277548185e-26	TCGA-B9-A5W7	1	564	KIRP
0	0.0450207879180079	0.0304500665438373	0.177110381960583	2.21825216542995e-28	TCGA-B9-A5W8	0	524	KIRP
0	0.0120085695690004	0.0246502790309637	0.30951208147027	0	TCGA-B9-A5W9	0	5	KIRP
0	0.100756759916141	0.1892187821417	0.896449194843031	1.56460090723331e-32	TCGA-B9-A69E	0	452	KIRP
0	0.0115339932824027	0.0211121750368738	0.127049570573646	2.08901152308359e-29	TCGA-B9-A8YH	0	532	KIRP
0	0.0211413190939649	0.017680687687802	0.077253495101621	3.84576162419856e-26	TCGA-B9-A8YI	0	374	KIRP
0	0.11448486480259	0.170166440949188	0.766087280728004	7.49528782410195e-15	TCGA-BQ-5875	0	2639	KIRP
0	0.037667126905746	0.0488672657184345	0.256416643149602	3.27459153542931e-12	TCGA-BQ-5876	0	586	KIRP
0	0.0471066015895637	0.0246890509205303	0.28049747025161	9.49291035413241e-38	TCGA-BQ-5878	1	1022	KIRP
0	0.0557277752510201	0.0910661385071549	0.512386073647407	1.85217327620133e-15	TCGA-BQ-5879	1	130	KIRP
0	0.0316257791859559	0.0275385949592207	0.268314205222698	1.27101042867011e-20	TCGA-BQ-5880	1	972	KIRP
0	0.0164662571764315	0.0196273726111633	0.19309405509495	3.46465883352146e-16	TCGA-BQ-5881	0	1454	KIRP
0	0.0648526949849573	0.0588374306621623	0.691299878627527	2.64655617893382e-37	TCGA-BQ-5882	1	340	KIRP
0	0.00541118434533727	0.0110345820075296	0.156885404019529	7.82382385036884e-25	TCGA-BQ-5883	0	1242	KIRP
0	0.00565148271143101	0.0109683461762243	0.132958739467916	1.30180898982014e-17	TCGA-BQ-5884	0	792	KIRP
0	0.143453332203236	0.0538672016387433	0.723389104024965	0	TCGA-BQ-5885	0	921	KIRP
0	0.0134303695261979	0.0375751648750379	0.191686555287009	4.05147770072553e-16	TCGA-BQ-5886	0	792	KIRP
0	0.0794124643957407	0.0553331809781121	0.563382160717298	2.03995966928484e-35	TCGA-BQ-5887	0	771	KIRP
0	0.0499833475731928	0.0524723507465942	0.306966564072653	7.73305307727152e-26	TCGA-BQ-5888	0	403	KIRP
0	0.111097591329101	0.135464504813326	0.595124652143687	0	TCGA-BQ-5890	0	233	KIRP
0	0.0437188279807035	0.0895600012356338	0.721217596453438	3.41774009865808e-18	TCGA-BQ-5891	0	29	KIRP
0	0.0719462923269776	0.0459027232974691	0.521792542218298	2.27637155521483e-29	TCGA-BQ-5892	0	364	KIRP
0	0.0925405097903026	0.0608927157037909	0.463319830809797	4.6332546688177e-09	TCGA-BQ-7044	0	3760	KIRP
0	0.0123331993941363	0.029977444455078	0.36575155069055	1.71135099592657e-26	TCGA-BQ-7045	1	1468	KIRP
0	0.00633215196954729	0.0189070263983244	0.142255444498869	6.35991460990932e-35	TCGA-BQ-7046	0	2948	KIRP
0	0.0421396974402758	0.05501776879598	0.759409135123115	5.52531844218904e-34	TCGA-BQ-7048	1	229	KIRP
0	0.0253765865614111	0.0322824359128025	0.319207198466483	4.05401419078843e-38	TCGA-BQ-7049	1	1364	KIRP
0	0.0148718884684534	0.0144504906527573	0.27735750901211	6.68743661578746e-37	TCGA-BQ-7050	0	1864	KIRP
0	0.0335598543283035	0.0569125888118206	0.352719473654642	1.47734087837436e-37	TCGA-BQ-7051	0	1533	KIRP
0	0.0160744949095573	0.0186117754568518	0.193618429019073	1.02811100686943e-34	TCGA-BQ-7053	0	1516	KIRP
0	0.0211495899552185	0.0318192936361213	0.422354988174432	8.35404836661132e-36	TCGA-BQ-7055	0	799	KIRP
0	0.0309208000049971	0.0479419592041907	0.39338365584345	1.8484817937867e-30	TCGA-BQ-7056	1	143	KIRP
0	0.0925508047560863	0.162344743597391	0.793940939326753	4.60002744691954e-37	TCGA-BQ-7058	1	50	KIRP
0	0.0143532674804063	0.0135039491243321	0.127897606911121	6.6166449908441e-28	TCGA-BQ-7059	0	232	KIRP
0	0.00593610653367764	0.0173034591456432	0.128407116611846	1.27830602548108e-32	TCGA-BQ-7060	0	214	KIRP
0	0.138561926302595	0.120131083071427	0.772991425849947	4.28922506169446e-34	TCGA-BQ-7061	0	218	KIRP
0	0.00652685454726498	0.0115720652562988	0.16026853416768	8.60983605214462e-36	TCGA-BQ-7062	0	116	KIRP
0	0.152276355426978	0.101999282453286	0.688959365397596	0	TCGA-DW-5560	0	1486	KIRP
0	0.0454903950335219	0.0354475848043209	0.303085186185849	2.10368481469485e-30	TCGA-DW-5561	0	414	KIRP
0	0.0102531063105751	0.0159012139518143	0.183217845562101	1.9199566480326e-36	TCGA-DW-7834	0	3950	KIRP
[truncated: 5,468 more rows]
