# Supplementary material for: PLUS: Predicting cancer metastasis potential based on positive and unlabeled learning
Source: PLoS Comput Biol. 2022 Mar 29;18(3):e1009956. doi: 10.1371/journal.pcbi.1009956 (PMC8992993; doi:10.1371/journal.pcbi.1009956)
Supplement: S3 Table — (CSV) [file pcbi.1009956.s003.csv]

MGC12982
C9orf171
CAST
MBP
FOXD2
SRD5A2
MYCNOS
MGC16025
CHADL
VWA3A
DNM2
HOXB9
DAPL1
SNCA
APBA2
INPP5F
DNAH9
RGS3
C2orf65
TRIB3
LRRC66
LPAR3
TSPAN12
CSDAP1
NHEDC1
ALS2
SATB2
ANGPT2
GDPD3
C7orf23
FSTL3
IGFBP2
TPSG1
FAM75C1
SLC13A5
ITPKA
ADAM21
TMEM43
LRP11
HS6ST1
C6orf192
PPIAL4C
NETO2
ANKRD34B
NQO1
NLGN4X
ESYT2
CXCR7
FAM19A3
MGST1
FARP1
CAMP
KDM4D
ATP6V1B2
C2CD2
DIRC2
EXTL3
DUSP5P
FGF5
S1PR3
EDNRA
MPL
C2orf50
CD36
C6orf114
EREG
ZNF320
METRNL
LRRC8D
BAP1
SPTB
B3GNT9
CHIT1
TMED10
ZBTB49
ZNF534
PPP2R2B
ENPP3
MAPK14
FOXP2
PF4V1
LOC550643
DGCR6
ANKRD19
LOC100132354
NEU1
RNF208
MTMR6
LOC100128191
BFSP2
PRKCZ
PYY2
B3GALT1
C3orf45
FHDC1
LRRC16B
HEATR2
LOC284009
PITX1
C9orf131
LRRIQ4
PCID2
RECQL
ST3GAL4
FOXD1
SUN1
APCDD1L
SFRS6
RPH3AL
RASD2
SERAC1
ART3
ALAD
CSNK1A1P
SHISA3
GARS
EIF1AD
IL20RB
TMEM156
PKP4
CMAS
B4GALT6
ADCY6
KCNK9
BCAS2
PPIL2
GOLGA8C
KCNA3
NUDT5
SYCP2L
RPGRIP1L
LEMD2
TMEM39A
ARHGAP1
ARRDC3
HIST1H3G
ASNS
TRMT61B
LAMP2
RPL39L
KBTBD2
PIM3
GNPTAB
PDK4
TDRD3
ZDHHC14
CALML6
NIPSNAP3A
AP2A1
ZSCAN5A
SLC28A3
PSORS1C3
F3
PANX2
FAF1
DENND4C
TLE1
TXNIP
ITGBL1
OXR1
WDR45L
TAF13
AKR1B1
MRPL44
ASNSD1
TRIM6
NTRK1
TMSB15B
C14orf68
C19orf20
LOC729991
HIST1H3A
TRPC1
KIAA0391
HEBP1
AMY2A
NSMCE4A
EIF4EBP2
NAT6
MACROD1
TOMM70A
DNAH11
CHMP1B
VSIG2
TRPC3
XCL1
DYSFIP1
SLC35D3
ENPP2
SNX11
CYP19A1
