# Supplementary material for: PLUS: Predicting cancer metastasis potential based on positive and unlabeled learning
Source: PLoS Comput Biol. 2022 Mar 29;18(3):e1009956. doi: 10.1371/journal.pcbi.1009956 (PMC8992993; doi:10.1371/journal.pcbi.1009956)
Supplement: S4 Table — (CSV) [file pcbi.1009956.s004.csv]

pathway name	enrichment p-value (cutoff=0.005)
GO_RESPONSE_TO_OXYGEN_CONTAINING_COMPOUND	4.42E-05
GO_RESPONSE_TO_EXTERNAL_STIMULUS	8.42E-05
GO_RESPONSE_TO_MECHANICAL_STIMULUS	0.000118592
GO_RESPONSE_TO_BIOTIC_STIMULUS	0.000145901
GO_RESPONSE_TO_NITROGEN_COMPOUND	0.000229805
GO_POSITIVE_REGULATION_OF_CALCIUM_ION_TRANSPORT_INTO_CYTOSOL	0.000301733
GO_NUCLEAR_MEMBRANE_PART	0.000491423
GO_NEGATIVE_REGULATION_OF_G_PROTEIN_COUPLED_RECEPTOR_PROTEIN_SIGNALING_PATHWAY	0.00051459
GO_CELLULAR_RESPONSE_TO_OXIDATIVE_STRESS	0.000538613
GO_REGULATION_OF_DEFENSE_RESPONSE_TO_VIRUS_BY_HOST	0.000719857
GO_RESPONSE_TO_ACID_CHEMICAL	0.000727784
GO_RESPONSE_TO_FATTY_ACID	0.000877868
GO_RESPONSE_TO_WATER	0.00095571
GO_RESPONSE_TO_MONOAMINE	0.00095571
GO_POSITIVE_REGULATION_OF_CALCIUM_ION_TRANSPORT	0.001032079
GO_CHEMOKINE_MEDIATED_SIGNALING_PATHWAY	0.001050883
GO_RESPONSE_TO_OXIDATIVE_STRESS	0.001183981
GO_SECRETORY_GRANULE_MEMBRANE	0.001222673
GO_RECEPTOR_METABOLIC_PROCESS	0.00136563
GO_RESPONSE_TO_FOLLICLE_STIMULATING_HORMONE	0.001399895
GO_STORE_OPERATED_CALCIUM_CHANNEL_ACTIVITY	0.001399895
GO_POSITIVE_REGULATION_OF_CYTOKINE_PRODUCTION_INVOLVED_IN_IMMUNE_RESPONSE	0.00142842
GO_POSITIVE_REGULATION_OF_RELEASE_OF_SEQUESTERED_CALCIUM_ION_INTO_CYTOSOL	0.00142842
GO_RECEPTOR_INTERNALIZATION	0.00142842
GO_RESPONSE_TO_INORGANIC_SUBSTANCE	0.001450803
GO_RESPONSE_TO_MOLECULE_OF_BACTERIAL_ORIGIN	0.001478672
GO_RESPONSE_TO_ENDOGENOUS_STIMULUS	0.001532961
GO_RESPONSE_TO_HYDROPEROXIDE	0.001626397
GO_POSITIVE_REGULATION_OF_ERK1_AND_ERK2_CASCADE	0.001683533
GO_CARGO_RECEPTOR_ACTIVITY	0.001891228
GO_REGULATION_OF_HOMEOSTATIC_PROCESS	0.002048051
GO_AGING	0.002363986
GO_REGULATION_OF_DEFENSE_RESPONSE_TO_VIRUS	0.002378018
GO_RESPONSE_TO_BACTERIUM	0.002391276
GO_XENOPHAGY	0.002436423
GO_OLIGOSACCHARIDE_METABOLIC_PROCESS	0.002448429
GO_RECEPTOR_MEDIATED_ENDOCYTOSIS	0.002468944
GO_POSITIVE_REGULATION_OF_INTERLEUKIN_10_PRODUCTION	0.002530645
GO_REGULATION_OF_CALCIUM_ION_TRANSPORT_INTO_CYTOSOL	0.00290057
GO_REGULATION_OF_RESPONSE_TO_EXTERNAL_STIMULUS	0.003268706
GO_RESPONSE_TO_PEPTIDE	0.003407158
GO_REPRODUCTION	0.003456239
GO_SCAVENGER_RECEPTOR_ACTIVITY	0.003691724
GO_POSITIVE_REGULATION_OF_CALCIUM_ION_IMPORT	0.00388146
GO_MANGANESE_ION_TRANSPORT	0.004095724
GO_REGULATION_OF_RAC_PROTEIN_SIGNAL_TRANSDUCTION	0.004095724
GO_SYNAPTIC_TRANSMISSION_DOPAMINERGIC	0.004095724
GO_POSITIVE_REGULATION_OF_CYTOSOLIC_CALCIUM_ION_CONCENTRATION_INVOLVED_IN_PHOSPHOLIPASE_C_ACTIVATING_G_PROTEIN_COUPLED_SIGNALING_PATHWAY	0.004095724
GO_NEGATIVE_REGULATION_OF_INTERLEUKIN_2_PRODUCTION	0.004095724
GO_REGULATION_OF_DEFENSE_RESPONSE	0.004341281
