# Supplementary material for: PLUS: Predicting cancer metastasis potential based on positive and unlabeled learning
Source: PLoS Comput Biol. 2022 Mar 29;18(3):e1009956. doi: 10.1371/journal.pcbi.1009956 (PMC8992993; doi:10.1371/journal.pcbi.1009956)
Supplement: S5 Table — (CSV) [file pcbi.1009956.s005.csv]

Gene	Correlation with PLUS predicted metastasis potential
SRGAP3	-0.484832767
GPM6B	-0.479181213
CHST10	-0.468079256
CASKIN1	-0.453769169
NAT8L	-0.449377065
ZNF589	-0.443110539
CADM4	-0.442745901
PHF21B	-0.431365019
CTNNA2	-0.430095323
THTPA	-0.428863089
CNKSR2	-0.428814224
ATP6V0E2	-0.42693355
PABPC1L2A	-0.422858554
CA14	-0.422345495
LOC100303728	-0.420562674
NISCH	-0.419654158
CSPG5	-0.417250551
RAB39B	-0.416635036
KIF1A	-0.414306815
UNC80	-0.410638482
GRIA2	-0.409888576
PAK7	-0.40906717
DLGAP1	-0.406872712
CUX2	-0.4060482
NKIRAS1	-0.398540205
C12orf76	-0.398466618
IPO13	-0.397594009
LHFPL1	-0.397532629
FAM69B	-0.397417862
KIAA1737	-0.396579711
SLAIN1	-0.395275778
EMID2	-0.394881782
SGSM2	-0.394170394
CRTC1	-0.392830389
RIMS4	-0.391515858
LASS1	-0.391145884
LOH12CR2	-0.390402561
BSN	-0.390329013
CTNND2	-0.390044508
WNK3	-0.389564017
ENHO	-0.388564318
SYNGR1	-0.387707459
MAPK4	-0.386850677
TTLL1	-0.386699093
RND2	-0.38646201
GSX1	-0.386090236
NICN1	-0.385237779
C21orf131	-0.385221742
DDX25	-0.384881369
ADCYAP1R1	-0.384638014
XKR4	-0.384617217
FAM53C	-0.383899789
PTPRS	-0.383698443
D4S234E	-0.383564475
LRRTM1	-0.382098558
PRRT3	-0.381994218
FOXN4	-0.381693294
FBN3	-0.380724715
GRIK5	-0.379842656
ZNF425	-0.378892163
MED12L	-0.378284792
GDF1	-0.377604864
SDR39U1	-0.376750743
ZNF542	-0.376055739
C6orf168	-0.375865014
HDHD2	-0.375741354
CNP	-0.375554585
C20orf132	-0.375191253
NCDN	-0.374996228
KCNH3	-0.373958422
USP20	-0.373911897
PLA2G6	-0.373542311
USP19	-0.373415334
GNG7	-0.373179452
ERBB4	-0.372999944
CALN1	-0.372826246
ERC2	-0.37271867
SALL2	-0.372527689
FOXRED2	-0.372430958
ITPKB	-0.372210954
SFRS13B	-0.372025108
SOX2OT	-0.371118637
ATXN10	-0.37038471
KCNIP1	-0.370040053
FAM181B	-0.369983655
LOC100286844	-0.369346893
PABPC1L2B	-0.369010611
FAM189A2	-0.368710812
ASTN1	-0.368643957
LOC285370	-0.368378738
SLC15A2	-0.36811365
CHRNA2	-0.368017839
PACSIN1	-0.367941571
JPH4	-0.367393052
OR2L13	-0.366357191
VANGL2	-0.366026525
CAMK2B	-0.364771157
MOAP1	-0.363976612
MAPK8IP1	-0.363617145
DKFZP434H168	-0.363604846
MPPED2	-0.363094758
ZNF582	-0.362643351
OPRK1	-0.362482862
NEUROD6	-0.362472036
DNAH9	-0.362289643
C9orf4	-0.361948182
LGI3	-0.361700008
CECR6	-0.361551206
FBXO10	-0.360716311
SNCA	-0.360593928
TMOD1	-0.36031242
RIT2	-0.35970228
WDR49	-0.358975965
PRR18	-0.358392219
ZMYM3	-0.358178313
CRYGA	-0.357491338
GLT25D2	-0.357333091
PMP2	-0.357124579
ELMO2	-0.357122347
TCTE1	-0.356835275
PACRG	-0.356780977
C1orf64	-0.356685381
C18orf16	-0.356661316
BMPR1B	-0.356540166
C2orf42	-0.356288701
RXRG	-0.356286718
MYH6	-0.355831903
COQ10A	-0.355027362
CHADL	-0.355021959
SNRPN	-0.354536418
FAM154B	-0.35423459
ASCL1	-0.354140462
NUDT10	-0.353956135
LOC342346	-0.353901798
PPM1E	-0.353575683
KDM4D	-0.352942118
ING5	-0.352890135
LOC728723	-0.352794724
NEIL2	-0.352588905
CNTN1	-0.351981721
FEZF2	-0.351564858
SLC7A3	-0.351501017
LOC401431	-0.350620005
ADD2	-0.350345289
APBA2	-0.350202281
MMD2	-0.350052722
CADM2	-0.34947705
TBC1D14	-0.34937095
SLC6A11	-0.348925455
TNRC6C	-0.348847548
C1orf228	-0.348671005
C3orf71	-0.348636773
ZNF157	-0.348372272
FAM193A	-0.348325334
HOMER2	-0.348200139
DHX30	-0.348177607
GMPR	-0.348006738
DCAKD	-0.346955286
NT5M	-0.346716041
C9orf9	-0.346599737
ZNF667	-0.346562555
LYRM5	-0.346234446
C9orf171	-0.345906987
USP46	-0.345888531
TCEAL5	-0.34586542
SLCO1A2	-0.345830708
PAPSS1	-0.34566158
C1orf194	-0.345445651
ALK	-0.345386041
PATZ1	-0.345332869
AMN1	-0.345090311
ADHFE1	-0.345083943
C6orf118	-0.344988667
SEZ6	-0.344845395
STRADA	-0.344824994
RSPH4A	-0.344100162
GREB1	-0.344019212
ST3GAL6	-0.343647956
BEX4	-0.343512092
LRTOMT	-0.343394812
MPPED1	-0.3432614
REEP2	-0.342834538
LRFN1	-0.342832313
CNTFR	-0.34243807
SH3GL3	-0.342116235
MBP	-0.341902737
PTGDS	-0.341802937
LOC100128811	-0.341599295
GPR27	-0.341500069
GKAP1	-0.341432725
RIC3	-0.3412137
GCDH	-0.341115645
DTNB	-0.341107177
WDR6	-0.340999342
BAP1	-0.340886133
SFRS14	-0.340851428
GSG1L	-0.340360547
EPM2A	-0.339974213
METTL6	-0.339633232
LOC146481	-0.339586753
ZNF610	-0.339564396
SOX5	-0.339555604
ZNF280B	-0.339387784
ZSCAN1	-0.33900817
RAC3	-0.338706839
LASS4	-0.338531161
SEC22C	-0.33845966
CAND2	-0.338407719
CRISPLD1	-0.33827143
SLC4A3	-0.337405785
ATP5S	-0.337377341
SRPK2	-0.337247218
GABRG3	-0.337077398
ZNF397OS	-0.33644789
SGEF	-0.335918989
YPEL1	-0.334969494
LONRF2	-0.334962698
CADM1	-0.334434041
FAM169A	-0.334387964
C3orf39	-0.334326937
SDK2	-0.334140052
KIAA1409	-0.334104693
SNN	-0.333840128
CLASP2	-0.3334548
RHCE	-0.333249949
SELV	-0.332519536
AP3B2	-0.332286072
TMEM178	-0.332214994
DTX3	-0.332046469
ZNF709	-0.332022887
BTRC	-0.331737046
NEFH	-0.331723778
ADAL	-0.331221667
LOC645323	-0.331054548
ZNF772	-0.330970856
LOC200726	-0.330389611
GRIK2	-0.330151768
ATRNL1	-0.330117948
NHEDC1	-0.330117305
ZNF497	-0.329919297
FAM181A	-0.32988943
BEX1	-0.329697231
HTR5A	-0.329508747
ZNF271	-0.329421259
TMEM151B	-0.329157226
MDH1B	-0.328844126
KCNQ5	-0.32864113
NAP1L2	-0.328505687
ACAD8	-0.328099095
MTMR3	-0.327966819
HS3ST4	-0.327810709
RAB6B	-0.327761742
EML5	-0.327624522
LRTM2	-0.32757959
FAM123A	-0.32750546
ARNT2	-0.327325759
C8orf12	-0.32695509
ZNF24	-0.326635984
B3GAT1	-0.326601506
NEURL4	-0.326405271
MTOR	-0.326103631
C2orf71	-0.326050684
FXR2	-0.326009499
NPY	-0.325865772
SLC25A33	-0.325861518
LOC286002	-0.325128175
CHRNA4	-0.325120897
SRR	-0.324984616
PROK1	-0.324603876
ZFP28	-0.324597721
PIAS2	-0.324485633
TECTA	-0.324438467
MSI1	-0.324323148
C7orf41	-0.324149895
PHLPP1	-0.323994692
FAM19A4	-0.323774059
SNORD115-26	-0.32370038
AKAP3	-0.323642916
MYH7	-0.323635057
GNMT	-0.32350182
MAP6D1	-0.323417761
PCYT1B	-0.323414628
FAM120C	-0.323055423
FBLL1	-0.322767442
HHATL	-0.322734015
NPAS3	-0.322696792
GABRA5	-0.322636945
ZKSCAN2	-0.322618398
MYCNOS	-0.322553015
ICA1L	-0.322165176
KCNC2	-0.322158753
C3orf34	-0.321939739
NRSN1	-0.321858976
CACNA1B	-0.321342826
SIX6	-0.321260025
ZNF512B	-0.321252776
PAR-SN	-0.321142461
GPLD1	-0.320890525
TMCC2	-0.3205862
VAX2	-0.320508606
KIAA1908	-0.320352495
RAB3A	-0.320311696
LRRC4	-0.320095369
KIF6	-0.320051988
LANCL2	-0.319977843
ACTL6B	-0.319939715
TCEA2	-0.319644243
ALDH6A1	-0.319557987
ZNF839	-0.319551322
STAR	-0.319387554
LOC100130522	-0.31909455
ARHGEF4	-0.318942599
TUBB2B	-0.318924429
CDH22	-0.318815318
YSK4	-0.31869939
GRIK1	-0.318566649
DUSP28	-0.3185563
LOC730811	-0.31855367
SLC32A1	-0.31831767
FGF17	-0.318247848
ASB3	-0.318123793
ADARB2	-0.318105821
KCNC1	-0.317922471
CLUL1	-0.317890474
ZBTB3	-0.317873036
EPHA5	-0.317872077
ZNF512	-0.317560149
FAM22D	-0.317461217
PIKFYVE	-0.317386761
SLC23A2	-0.317366069
ZBTB8B	-0.317317058
FMN2	-0.317308055
RBM5	-0.317163602
C13orf36	-0.317008927
OSGEPL1	-0.316986647
LRIG1	-0.316908541
DMRTC1	-0.316840786
FBXO44	-0.316820087
SBK1	-0.316526196
PPM1B	-0.316501257
MYST2	-0.316449123
EPM2AIP1	-0.316161344
KCNG4	-0.315915454
BDNFOS	-0.315754166
ABI2	-0.315554636
IP6K1	-0.315219759
ZNF428	-0.315212724
WDR48	-0.315211321
IPW	-0.315159616
FLRT1	-0.315021492
ROPN1	-0.314619671
MEGF10	-0.314559532
RPS6KC1	-0.314493971
GAL3ST3	-0.314422501
CTXN2	-0.314239996
CPLX3	-0.314204989
SPOCK3	-0.314171985
DPYSL4	-0.314147854
SPTBN4	-0.314145975
CEND1	-0.314030613
VPS26B	-0.313815507
ARL8A	-0.313802714
PAQR6	-0.313551889
CBS	-0.313315983
OLFM2	-0.313184133
NLGN3	-0.313157679
TRIM62	-0.31308388
C1QTNF4	-0.313059609
ADRBK2	-0.312870612
PNMAL1	-0.312781706
OR2L2	-0.312763434
CNTN2	-0.312723735
SNX32	-0.312688691
TECPR2	-0.312299914
HRH3	-0.312287386
SCNN1D	-0.312230356
TRIM37	-0.312216436
PKNOX2	-0.312197938
KCTD1	-0.312171384
NGFRAP1	-0.312152588
HDAC4	-0.312098529
FAM171A2	-0.312012204
VAMP2	-0.311639792
ARHGAP36	-0.311545805
ANKFY1	-0.31153099
SIK3	-0.311324253
CELSR2	-0.311273618
FAM40A	-0.311249525
DIRAS1	-0.311049946
HEPN1	-0.31086636
DPP6	-0.310829068
ACTR3B	-0.310629469
RESP18	-0.310614965
SLC25A18	-0.310304189
SORCS1	-0.310147445
CA10	-0.310117125
KLC1	-0.310107002
RFPL1S	-0.309956371
GTF2IP1	-0.309799893
MTHFD2L	-0.309777028
ZNF132	-0.30964812
CMTM5	-0.309561521
SHANK1	-0.309423202
C7orf51	-0.309182484
MAST1	-0.309063454
C6orf134	-0.308959633
TNRC6B	-0.308821394
ELAC1	-0.308605273
C14orf86	-0.308558045
MED9	-0.308524327
SEC61A2	-0.308518711
GPR158	-0.308487837
CASP9	-0.308063303
FAM71F1	-0.307862731
3-Sep	-0.307512452
USP22	-0.307440873
KAT2B	-0.307388497
PRLHR	-0.307354922
TAS1R1	-0.307057776
BBS5	-0.307050812
ZNF167	-0.306911276
GNRHR2	-0.30687753
TF	-0.30676805
MAG	-0.306717285
CCDC13	-0.306713049
ZNF540	-0.30668868
C9orf96	-0.306471448
LCNL1	-0.306342693
ATP6V1G2	-0.306264645
ZNF549	-0.306256056
MYEF2	-0.305964774
GPR37	-0.305735434
PEBP4	-0.305577225
DNAJC28	-0.305564632
CCDC160	-0.305532915
PDZD4	-0.30532815
C1orf114	-0.305238662
BMP7	-0.305193263
ST8SIA5	-0.305111608
ADAM11	-0.304969578
TMEM170B	-0.304953131
C22orf39	-0.304832689
RABEP1	-0.304534166
STXBP5L	-0.304516109
PPM1K	-0.304512341
NPY2R	-0.30446502
TMEM175	-0.304120765
PHC1	-0.303794713
TCEAL2	-0.303699641
GATS	-0.303617789
C14orf135	-0.303593302
C1orf128	-0.303227118
SNAP91	-0.303048804
CARNS1	-0.302996847
QRICH1	-0.302917325
SLC25A29	-0.302794742
SAPS2	-0.302514026
GPR75	-0.302492498
CECR2	-0.302467343
CNTNAP4	-0.302420551
KLF15	-0.302232589
MAP2	-0.3022075
TATDN3	-0.302098717
FZD3	-0.302051526
LOC26102	-0.301966882
RPRD1A	-0.301771546
YLPM1	-0.30169483
SALL3	-0.301401696
ZNF471	-0.301199946
FDXACB1	-0.301195166
LRRC24	-0.301112815
POLN	-0.301066048
MGC16025	-0.301047828
VPS39	-0.301022079
KNCN	-0.300911756
MGC21881	-0.300871832
SUSD4	-0.300710794
SLC17A6	-0.300678972
PDYN	-0.300675849
C9orf45	-0.300428063
HRK	-0.300378219
MGC3771	-0.300320838
PCCB	-0.300247604
WDR7	-0.299972252
GDF11	-0.299910285
PITPNA	-0.299896584
DYNLL2	-0.299802184
CNTN3	-0.299791075
FAM69C	-0.299724682
C20orf26	-0.299679358
ZNF708	-0.299579926
LOC283856	-0.299565859
ZIC3	-0.299493988
MEIG1	-0.299454441
SNURF	-0.29924292
PLP1	-0.299242454
SNCB	-0.29919926
C12orf53	-0.299050985
VSTM2B	-0.298740311
LOC339674	-0.29852733
CDH18	-0.298511134
CRHR1	-0.298003408
RORB	-0.297624975
IGSF11	-0.297479235
RFPL2	-0.297120331
MAPK8IP2	-0.297113194
RPAIN	-0.297027857
ZSWIM2	-0.297007474
ZNF516	-0.296964137
ARFGAP2	-0.296915978
SSPO	-0.296856295
GDF9	-0.29683947
DEAF1	-0.296814357
TSPYL4	-0.296806129
ROPN1B	-0.29673309
ZNF177	-0.296612804
GPR12	-0.296515059
FLJ26850	-0.296383081
PRRT4	-0.296312568
CCDC106	-0.296230473
C19orf36	-0.295950989
CDH20	-0.295624913
TNKS	-0.295592213
SLC1A2	-0.295540473
FECH	-0.295503079
JMY	-0.295452791
TCEAL6	-0.295441512
C3orf18	-0.295438587
ZSCAN21	-0.295433894
SPINK8	-0.295424304
FAM22A	-0.295380968
HTR1A	-0.295313147
ASRGL1	-0.295223375
APH1B	-0.295147025
C3orf62	-0.295123534
CELF6	-0.295091802
USP11	-0.294988466
LOC219347	-0.294810669
GRK4	-0.294542973
POLDIP3	-0.294487037
GPSM1	-0.294443548
NELL1	-0.294409378
ADAM21	-0.294335848
CHGA	-0.294293332
GATAD2B	-0.294259817
CHRNB2	-0.294170364
CHST9	-0.294056917
SLIT1	-0.294012679
ZNF713	-0.293910016
C3orf75	-0.293896822
VN1R2	-0.293829008
PTPRZ1	-0.293806204
NTN1	-0.293785667
LHFPL4	-0.293746894
LECT1	-0.293707277
KIAA1529	-0.293567827
CACNA1G	-0.29355015
MGC16275	-0.293523202
ASTN2	-0.293401785
C21orf34	-0.293144114
RGR	-0.293031309
LOC400657	-0.292955531
ATP2B2	-0.292878799
CHL1	-0.292808828
CCNA1	-0.292727274
IGSF5	-0.292626618
ARVCF	-0.292521664
PRSS54	-0.292446418
GSTA4	-0.292329635
DCAF11	-0.292198363
DDX24	-0.292195606
LOC400752	-0.292182619
PTCHD2	-0.291948215
PCDH8	-0.29187313
ZNF10	-0.291530781
LOC644172	-0.291461256
LOC284440	-0.291443681
EFNB3	-0.291424165
C12orf51	-0.291363356
CIRBP	-0.291317814
TUBB4	-0.291282919
NRCAM	-0.291120323
TIAM1	-0.291077619
VWA3A	-0.291058475
ZNF649	-0.291029341
PCSK2	-0.290983065
SPAG8	-0.290793392
PLEKHB1	-0.290741616
SEC14L5	-0.290712519
ZNF559	-0.290700715
ZNF843	-0.290699096
C2orf80	-0.290686678
SOX2	-0.290666628
REV3L	-0.290196103
ZFR2	-0.290173228
SHISA7	-0.290157571
HEPACAM	-0.290135382
ZCCHC17	-0.290025389
ELP3	-0.289997511
LOC400027	-0.289975507
NCOA1	-0.289967165
ZNF625	-0.289894554
QDPR	-0.289881798
REC8	-0.289879646
PPP4R4	-0.289804408
SNTG1	-0.289790771
PSTK	-0.289704499
LOC285796	-0.289667278
CUL9	-0.289591957
BAT2	-0.289451233
WBP1	-0.28942377
KIAA1467	-0.289380284
LAMB2L	-0.289298353
ZBBX	-0.289276001
CHD6	-0.289113868
LOC653501	-0.288903351
NPPA	-0.288728863
TECPR1	-0.288721664
CDO1	-0.288689613
BRSK1	-0.288599869
NDP	-0.288378491
MAP6	-0.288298267
NKX6-2	-0.288280872
DMRTC1B	-0.288240997
PLK1S1	-0.288103537
BAI1	-0.287941432
HSDL1	-0.287933189
ZNF853	-0.287856749
TM7SF2	-0.287725308
SNORD116-20	-0.28760645
NELL2	-0.287569395
EVI5L	-0.287557515
SLITRK2	-0.287539697
BZRAP1	-0.287506403
PARP1	-0.287491405
NTSR2	-0.287429303
NEK1	-0.287315633
RNF150	-0.287132301
C1orf173	-0.287067649
PRPSAP2	-0.286894101
FAM124A	-0.286890085
LRRTM4	-0.286551008
C2orf63	-0.286511271
PGAM2	-0.286471964
ST8SIA3	-0.286295387
ZC3H7B	-0.286243805
GPR98	-0.286223186
DLGAP2	-0.286135752
FBXO36	-0.286111877
EXD2	-0.286033769
FAM107A	-0.286027376
PTPN23	-0.286011787
S100B	-0.285985414
NUDT11	-0.285748708
DLG2	-0.285723167
AFF3	-0.285711358
LOC728606	-0.285655887
C2orf77	-0.285518317
OLFM3	-0.285492744
ZNF346	-0.285454258
CLGN	-0.285328989
ZNF775	-0.285217504
SPTBN2	-0.285101252
SFTPC	-0.285055641
UBE2O	-0.285047542
FLJ37453	-0.284974007
FLJ37307	-0.284871665
PHF12	-0.28479445
C2orf86	-0.284776752
DBX2	-0.284635859
WDR82	-0.284393186
CTSF	-0.284261874
C1orf96	-0.284257472
PAIP2B	-0.284180605
MYH10	-0.284154787
AKIRIN1	-0.284137971
11-Mar	-0.284101102
LPPR2	-0.284077758
GNAO1	-0.284016707
ZNF569	-0.284006739
ZNF30	-0.284000993
MPP2	-0.283962109
NSL1	-0.283956847
POMT1	-0.283932707
AK5	-0.283906638
TRO	-0.283899511
ZNF287	-0.283793584
RBM23	-0.28377968
HSF2	-0.283757826
RBM4B	-0.283479967
TXNDC6	-0.283469497
GPR62	-0.283395903
CDH10	-0.283216529
TMEM132C	-0.283124647
MEGF8	-0.283027022
TNPO2	-0.282971008
PSD	-0.282950866
C22orf46	-0.282950029
PHYHD1	-0.282779453
C6orf52	-0.282731636
TMEM17	-0.282706384
WDR37	-0.282680567
GPR123	-0.282668907
CLCN6	-0.28263745
ARIH2	-0.282582168
GTF3C1	-0.282575551
NAP1L5	-0.282480465
RMST	-0.282418165
RTN1	-0.282348038
SEC11C	-0.282113032
GALNTL5	-0.282099211
NGRN	-0.28192087
ZNF324	-0.281691343
NRG2	-0.281543647
KIF5C	-0.281347842
WDFY2	-0.281333467
OSBPL6	-0.281267366
CA11	-0.281050303
CCDC154	-0.281028408
LRRN1	-0.28083977
VPS53	-0.28065017
LRRC3B	-0.280633881
ATP5A1	-0.280471299
LOC728392	-0.280456259
ZNF285	-0.280346546
SYT17	-0.280323878
CTXN1	-0.280056684
RAMP1	-0.280043149
BAT2L1	-0.280033499
TMEFF2	-0.280005652
EXTL1	-0.279969004
BAIAP3	-0.279896588
ELP2P	-0.279805433
GDPD1	-0.279769664
NCRNA00171	-0.279585496
C7orf55	-0.279554511
NPTXR	-0.279482108
OPHN1	-0.279457513
TUBGCP5	-0.279286615
NTNG1	-0.278977264
TEKT1	-0.278762074
DLL3	-0.278550986
PNMA1	-0.278540765
SH3BGR	-0.278457133
CACNB4	-0.278260492
FAM123C	-0.278257965
GPR162	-0.278129429
RSPH10B2	-0.278086924
RING1	-0.278047248
C21orf67	-0.277988486
LGI1	-0.277945693
KIAA1045	-0.277894346
TUBB2A	-0.277851734
ZSCAN18	-0.277624182
ZNF333	-0.277544351
KIAA2022	-0.277281248
PAR4	-0.277264549
AGXT2L1	-0.277230119
GABRA1	-0.277157609
ING4	-0.277097409
RIMKLB	-0.27704799
LRP1B	-0.276857483
SECISBP2L	-0.276843071
LYRM2	-0.276782327
MIMT1	-0.276751649
TET1	-0.276701206
FNDC5	-0.276690155
HAP1	-0.276637871
SYT3	-0.276459913
FRAT1	-0.276401886
PTPRT	-0.276358026
GRM7	-0.276245737
BACH2	-0.276220864
KCNH1	-0.276220808
SLC26A11	-0.276144616
ST3GAL3	-0.276076696
ZNF490	-0.276069589
POLR3H	-0.275859825
ACYP2	-0.275850299
SLC27A6	-0.275830782
KBTBD6	-0.275811335
LANCL1	-0.275629777
LIX1	-0.275489499
MAGED1	-0.275451122
CHST8	-0.27524325
LOC150568	-0.275232545
EXOC7	-0.275210079
MYT1L	-0.275116126
C15orf59	-0.2751141
KLHL22	-0.275078512
MYO16	-0.275049492
TCP10L	-0.274956469
KCNN2	-0.274944795
UBTF	-0.274640134
CCKBR	-0.274601933
TTYH1	-0.274601783
EML6	-0.274594653
CNOT4	-0.274515677
HDAC9	-0.274436535
ADIG	-0.274369775
RPRM	-0.274261974
LOC254559	-0.274215749
AQP6	-0.273926297
ZIC1	-0.273765953
CGRRF1	-0.273708747
SNORD116-4	-0.273695087
RBM4	-0.273659456
FNBP1	-0.27365631
SLC24A5	-0.273651718
GPR6	-0.273627105
ZNF677	-0.273606126
ZFYVE20	-0.273450488
CCDC157	-0.273409568
AASDH	-0.273295631
C2orf64	-0.273276898
PARP11	-0.273272532
RGMA	-0.273184346
LRRN2	-0.273101385
BRF1	-0.272945196
FRMPD1	-0.272918247
LOC643923	-0.27290282
KIF1B	-0.272841266
DTX1	-0.272782433
COLQ	-0.272659019
SERPINI2	-0.272615061
SCN2B	-0.272596766
OR7A5	-0.272565409
TRH	-0.272544922
TPI1P2	-0.272510597
PHF21A	-0.272477863
ALS2	-0.272441742
C8orf34	-0.272386645
TEKT2	-0.272353691
UNK	-0.272335184
FLJ40852	-0.272186768
SCAPER	-0.272148272
C6orf81	-0.272086201
C11orf71	-0.272047865
LCMT2	-0.271965446
QRICH2	-0.271957647
CABIN1	-0.271809809
CXorf1	-0.271797733
FAM134A	-0.271770284
TIGD7	-0.271626651
EPX	-0.27156297
SLC27A1	-0.271546396
ZNF554	-0.271438546
C6orf225	-0.271389114
PRIMA1	-0.271375394
C14orf178	-0.271372695
C14orf102	-0.27131301
PIP4K2B	-0.271268407
SP4	-0.271198144
NOX3	-0.27119593
CACNG1	-0.271123382
VPS13D	-0.271084146
ZNF470	-0.270981135
EID2B	-0.270977061
SMG6	-0.270938922
PHF23	-0.270853888
TUB	-0.270844522
ZNF862	-0.270810205
TSC22D4	-0.270804324
SEZ6L	-0.270748505
DISC1	-0.270695444
SYT14	-0.270684243
CCBL1	-0.270681452
NTN3	-0.27056664
CSMD3	-0.270560909
TMEM25	-0.270198838
HFM1	-0.270156558
LOC100129387	-0.270031254
CASQ1	-0.270011896
SLC48A1	-0.27000386
KCNA2	-0.269976539
KIAA0652	-0.269959485
TSC2	-0.269937006
ENDOU	-0.269870115
ARPP21	-0.269868255
KATNAL2	-0.269854518
RFX3	-0.269839
SCG3	-0.269781024
ABHD14A	-0.269780807
ZNF671	-0.269774271
ABHD8	-0.269442344
PLEKHM3	-0.269417534
KCNQ2	-0.26930695
CNIH2	-0.269294631
MTMR15	-0.269187624
FAM120B	-0.269122674
ZNF568	-0.268990928
CHRM1	-0.268965976
PTPRA	-0.268957047
PGBD1	-0.268856758
EDC3	-0.268847148
KIAA0317	-0.268796955
MORN4	-0.268792058
IL11RA	-0.268717294
ZNF445	-0.268665791
ARMC5	-0.268596312
DPF2	-0.268576758
CYB5D2	-0.26853456
PNMA3	-0.268527668
PCDH9	-0.268524809
ZNF212	-0.268523883
MGAT4C	-0.268458948
MAGEL2	-0.268372192
DLG4	-0.26833116
LOC157627	-0.268319019
EFR3B	-0.268308748
DPY19L2P4	-0.268290008
SYT6	-0.268217023
FAM161B	-0.268163445
DPY19L3	-0.268086116
GATSL3	-0.268056658
ZNF594	-0.267981214
LOC285375	-0.267964241
FAM66C	-0.267948683
FBXO11	-0.267915828
TBC1D17	-0.267754587
WDR19	-0.267579261
AASS	-0.267551538
C9orf72	-0.267536986
NRL	-0.267491301
SLC6A15	-0.267414187
IFLTD1	-0.267408154
MAP9	-0.267322292
TTC18	-0.267257679
FAM19A2	-0.267211658
UBL7	-0.267161454
KIAA1967	-0.267142233
C9orf156	-0.267058247
OBSL1	-0.267002227
TNK2	-0.266948447
MATR3	-0.266931671
PIGH	-0.266690274
C15orf33	-0.266687163
MAGED4B	-0.266563226
GRID2	-0.266463128
ADAMTS13	-0.266377189
BHLHB9	-0.26623043
C12orf34	-0.26611814
C16orf46	-0.266088029
RAB2B	-0.26595653
ZNF529	-0.265951768
NLGN4X	-0.265942495
PSAT1	-0.265815758
LONRF1	-0.265794434
TMEM38A	-0.265501631
ARHGEF3	-0.265485066
DSTYK	-0.265308717
TSTD2	-0.265295552
FGFBP3	-0.265238749
C14orf126	-0.265189272
ALMS1P	-0.265187799
IFT172	-0.265043014
CLASP1	-0.264968636
DAPL1	-0.264950964
PRRT1	-0.264945644
CHD8	-0.264944034
RGAG1	-0.264926045
ATG4B	-0.264849953
DIS3L	-0.264807198
ZNF660	-0.264793847
GPR155	-0.264771579
PTN	-0.264584785
FAM179A	-0.264524354
EMILIN3	-0.264470751
MYLK3	-0.264449993
MRFAP1L1	-0.264150194
MORN5	-0.26385487
C1orf192	-0.263834646
LARS2	-0.263782459
CN5H6.4	-0.26376821
TOP2B	-0.26363978
BRD3	-0.263468739
PI4KA	-0.263341933
FAM18A	-0.263290147
WASF3	-0.263257111
MYO5A	-0.263221631
YWHAE	-0.263064384
SF1	-0.262858251
MKRN2	-0.262662576
NOS1	-0.262600602
C21orf128	-0.262569439
ZFYVE9	-0.262480543
BCHE	-0.262314056
HMX1	-0.262283705
CPEB3	-0.262254222
SCRT1	-0.262210779
RALYL	-0.262165431
FBXO15	-0.262133206
NCRNA00087	-0.262099068
SOX10	-0.262095662
SMARCD3	-0.261984342
PCYOX1L	-0.261929175
GUSBL2	-0.261871163
GPR22	-0.261848337
WNT7A	-0.261833191
LOC148189	-0.261799638
GPT2	-0.261760371
GCAT	-0.261758616
ZMAT1	-0.261654485
SNX1	-0.261506665
ANAPC2	-0.261455778
SF4	-0.261226848
TAF6L	-0.261034807
C3orf72	-0.261030711
PODXL2	-0.260860143
RRAGD	-0.260639308
RGAG4	-0.26058285
TBC1D5	-0.260580045
ZNF197	-0.260567873
MGAT5B	-0.260539837
PI4KB	-0.26052792
RCBTB1	-0.260442824
IP6K2	-0.260303921
USP54	-0.260239076
AQP4	-0.260162711
RHBDD2	-0.260140539
ADCK1	-0.260081219
ABAT	-0.260013614
GAS7	-0.25995096
KPNA5	-0.259944604
RIMS2	-0.259940345
CDH7	-0.259902656
CCDC62	-0.259790516
DMAP1	-0.259778026
HCN2	-0.2597457
MPDZ	-0.259654544
MTA3	-0.259506198
SLC10A4	-0.259500939
C9orf37	-0.259473745
TAB1	-0.259464103
SLC35A5	-0.259328685
GDAP1	-0.259327842
RFX4	-0.259289494
MORC1	-0.25920054
NME5	-0.259182117
ZNF76	-0.259124021
LOC440040	-0.259119276
AP4S1	-0.259031018
CDK2AP1	-0.258585669
TSGA14	-0.258461751
CCDC136	-0.258451698
ERCC3	-0.258422603
WDR25	-0.258387301
ROGDI	-0.258338955
ZNF599	-0.258271827
PELP1	-0.258139259
RTP1	-0.258083354
POMT2	-0.258082113
MESTIT1	-0.25798229
FAM161A	-0.257943128
OR4N4	-0.257925347
INSM1	-0.257919825
MTMR9	-0.257823887
C22orf23	-0.257761755
PDHB	-0.257741316
ZNF382	-0.257681184
ST8SIA1	-0.257576687
ZNF821	-0.257528891
METTL3	-0.257328279
FICD	-0.257273634
RNF175	-0.257160414
PEX5L	-0.257124699
CSMD1	-0.257104518
RAF1	-0.256979994
CDC42EP4	-0.256963032
MAGED4	-0.256934075
FAM66A	-0.256880165
LOC100128788	-0.2567543
A2BP1	-0.256683677
BEX2	-0.256665302
FAM125B	-0.256661947
WASF1	-0.256521948
NCALD	-0.256413521
CYTSB	-0.256344056
IFT27	-0.256324739
KCNN1	-0.256319975
CCDC108	-0.256287281
KATNB1	-0.256049304
FGF22	-0.25593569
TTLL9	-0.255926353
ZFP3	-0.255910276
RRAGB	-0.255818669
SCD5	-0.255815263
MRFAP1	-0.255783073
ATRN	-0.255732593
ZNF793	-0.255697514
CX3CR1	-0.255586561
CPSF7	-0.255548465
RAB26	-0.255528732
SLC25A42	-0.255521214
KLHDC3	-0.25552001
ZFP2	-0.255496282
OR52A4	-0.255368163
CASC3	-0.255342641
GCK	-0.255319963
KHDC1	-0.2552189
VN1R1	-0.25514903
ZKSCAN5	-0.254984829
PCDH15	-0.254972527
HTR3B	-0.254913546
GLB1L3	-0.254912765
SFXN5	-0.254906174
CACNG3	-0.254868945
ABCC8	-0.254785587
ATCAY	-0.254754078
RALGDS	-0.254692913
TAGLN3	-0.254691302
PAR5	-0.254690027
LYPD1	-0.254670866
GPR61	-0.254504285
AIF1L	-0.254499314
SERF1A	-0.254340319
COL9A2	-0.254338673
C16orf92	-0.254300209
ZNF786	-0.254178151
GPR137C	-0.254110655
LOC338758	-0.254035005
ZNF606	-0.254029469
NCRNA00092	-0.253836583
SLC25A4	-0.253733263
PHACTR1	-0.253701684
TMEM59L	-0.253614663
ATP1B2	-0.253593996
BBS4	-0.253523226
BCAS3	-0.253508201
SESN3	-0.253469362
TRIM41	-0.253348575
WDR5B	-0.253293966
BPIL1	-0.253236149
ELOVL2	-0.253144903
CPEB1	-0.253142772
C20orf117	-0.253099673
CECR4	-0.253049547
STARD7	-0.253019758
IVD	-0.252921493
SULT4A1	-0.252905522
ZBTB22	-0.252832201
FBXW12	-0.252792326
HGFAC	-0.252726684
SYNPR	-0.25262688
ACCN3	-0.252583788
MAGEF1	-0.252513727
FAM195B	-0.252298993
TMEM206	-0.2522647
TTYH2	-0.252142695
ANKRD6	-0.252028876
TRIM46	-0.252012284
C4orf39	-0.251973551
ATP2B3	-0.251963914
ZER1	-0.251957555
DNAJC27	-0.251909095
MGC23284	-0.251888967
FNTB	-0.251849887
INA	-0.251813225
CRHBP	-0.251729042
NOL4	-0.25170329
C8orf46	-0.251612226
TCEAL3	-0.251599176
AMIGO3	-0.251548176
FAM66E	-0.251520517
NFIX	-0.251333474
KBTBD10	-0.251299601
SLC11A2	-0.251120443
LOC150622	-0.251062131
SHBG	-0.251041102
HSPA1L	-0.250981909
GSTZ1	-0.250970828
C3orf45	-0.250963333
NCRNA00181	-0.250957284
USP51	-0.250920819
TTC19	-0.250908765
DOCK3	-0.250888534
TMEM232	-0.250879082
PIK3R1	-0.250874764
CHD3	-0.250865977
C11orf46	-0.250815373
ZNF418	-0.250696688
ZNF746	-0.250620204
KIF3A	-0.250612936
EFHB	-0.250580657
ASMTL	-0.250571923
CHODL	-0.250522774
DCTN1	-0.250522393
ZNF680	-0.250415627
CCDC121	-0.250391846
WBP2	-0.250384464
RNF123	-0.2503778
TSPYL3	-0.250323108
NEK4	-0.250268472
TBKBP1	-0.250221021
GK2	-0.250212788
DCAF8	-0.250154179
CYP2U1	-0.250105927
PLK5P	-0.250051948
HIPK2	-0.24991163
TUSC2	-0.249896985
SLC27A5	-0.249883099
MC4R	-0.249667198
C1orf101	-0.249629725
ZNF773	-0.249625859
SH3GL2	-0.249620802
SYNGAP1	-0.249554684
B4GALNT4	-0.249491795
PRR3	-0.249437864
RNF180	-0.249415049
C6orf217	-0.24939688
FAM168A	-0.24938887
ZNF493	-0.249364342
MAP2K5	-0.249280362
GGA1	-0.249280133
DNAJB2	-0.249271801
DNAJB5	-0.249257237
ZNF2	-0.249199475
LOC100302640	-0.24907172
C14orf148	-0.249032721
HTR1E	-0.248986752
NCAN	-0.24894312
MAGEE1	-0.248827401
SEC14L2	-0.248784284
APOO	-0.248783286
FXYD7	-0.248745764
CABP7	-0.248743039
EVL	-0.248739035
RHBDL3	-0.248676099
ZNF389	-0.24863799
HPR	-0.248523994
SV2A	-0.248477408
PEX12	-0.248408654
PLXNB1	-0.248344519
DPYSL5	-0.248302453
KCNJ11	-0.248200177
FAM135B	-0.248189248
TCERG1L	-0.248128266
MLLT1	-0.24812541
SMARCC2	-0.247978443
PC	-0.247937097
C17orf100	-0.247902924
KCNJ10	-0.247842616
LOC400940	-0.247828704
A2ML1	-0.247793684
SOX15	-0.247699119
ZNF510	-0.247553707
RP1-177G6.2	-0.247553117
IQCG	-0.247451069
RDH11	-0.247405675
FAIM2	-0.247292243
BTBD17	-0.247271696
ANGEL2	-0.247137624
ZCWPW1	-0.247031618
SOX12	-0.247023357
KCNAB3	-0.246964817
SNX22	-0.246942107
SCAMP5	-0.246816267
WDR47	-0.246810211
ZNF534	-0.24675093
TDH	-0.246594366
FADS2	-0.246539024
DZIP3	-0.246510433
KCTD2	-0.246489076
MYL6B	-0.246321154
CRYGD	-0.246278815
GABRG2	-0.246114463
PCDH11X	-0.246095588
FTSJD2	-0.246001014
DUSP26	-0.245985594
TMC1	-0.24598316
SYN2	-0.245910199
POU3F4	-0.245901166
WDR24	-0.245865217
RASGEF1C	-0.245864247
KCNIP2	-0.245793674
TTC3	-0.245784388
NCRNA00167	-0.245774366
METT10D	-0.245770762
CDK5R1	-0.245716619
ZNF658	-0.24565498
C16orf5	-0.245643242
LOC100128288	-0.245605272
ZNF227	-0.245604684
FAM54B	-0.245542639
LPHN1	-0.245504662
MTMR10	-0.245480776
ZNF18	-0.245452449
CDAN1	-0.245367168
CCDC163P	-0.245336778
C17orf108	-0.245107414
C20orf201	-0.245073927
C20orf103	-0.245063544
CACNG6	-0.244856694
APBB3	-0.244743602
IRGQ	-0.244729775
MOG	-0.244563786
IGSF8	-0.244504098
DHX57	-0.244503375
CSRP2BP	-0.244431609
VPS52	-0.244393241
LOC390595	-0.244389031
GALR3	-0.244268167
THAP9	-0.244227211
UCK1	-0.244153336
SNAP47	-0.24412355
STK33	-0.244070735
ZBTB49	-0.244048438
ATPAF1	-0.243967342
TSNAXIP1	-0.243929989
DNER	-0.243913855
POU3F2	-0.243907388
DNAI2	-0.243786496
LPPR1	-0.243769843
FBXW11	-0.243768311
ZNF414	-0.243743277
KLK14	-0.243666396
ACSBG1	-0.243520317
DHFRL1	-0.243469411
EIF4ENIF1	-0.243426315
KIF5A	-0.243382485
ACTR8	-0.243354601
HIST2H2BE	-0.243258234
ZNF501	-0.243255618
CETN4P	-0.243218915
CCDC159	-0.243060805
PAX1	-0.243047818
FOXL2	-0.242979093
C1QL2	-0.242942552
FBXO42	-0.242873981
CENPBD1	-0.242872511
RNF208	-0.242872046
LMO4	-0.242719127
ZNF491	-0.242708866
TERF2IP	-0.242650451
COL11A2	-0.242545706
HBZ	-0.242504679
DPF1	-0.242232965
LPPR3	-0.242152358
PLEKHH1	-0.242086297
SPHK2	-0.242082711
ZNF687	-0.242070346
NTN5	-0.242010251
LOC100240726	-0.242007991
ZNF532	-0.241949514
MAGEE2	-0.241761902
PHGDH	-0.241733068
SNORD115-13	-0.241713881
TPTE2P3	-0.241602419
KBTBD4	-0.241593287
HPCAL4	-0.241524462
ZNF609	-0.241405357
ERAS	-0.241307375
MXD4	-0.241297181
BAIAP2	-0.241192509
ZNF74	-0.241108032
FOXG1	-0.24109588
RYR1	-0.241014232
UNKL	-0.240935603
PCBP4	-0.240867669
HCN4	-0.240851367
PCDHA1	-0.240794837
C2orf65	-0.240772695
CRTAC1	-0.240764683
TRAM1L1	-0.240728086
CCT6B	-0.240709084
LOC92973	-0.240708642
EXTL2	-0.240651344
TSPYL2	-0.24063609
SLC7A14	-0.24058342
RNF25	-0.240535762
ABCC11	-0.24046151
BARHL1	-0.240448943
PECI	-0.240447997
SPAG6	-0.240446761
NRXN1	-0.240387044
FBXO2	-0.240345017
SNORD116-28	-0.240273798
TMEM35	-0.240253422
ADAD2	-0.239962018
LYNX1	-0.239951601
TACR1	-0.239917192
ZFYVE1	-0.239889784
MUM1	-0.239846
DACT2	-0.23979233
C14orf162	-0.239752995
LIN52	-0.239709706
EPN2	-0.239705591
ANKS1B	-0.239533789
CYTSA	-0.239389709
CFC1B	-0.23924005
TBCEL	-0.239237123
ATN1	-0.239233791
C16orf71	-0.239226941
TBC1D13	-0.239167612
ANKRD35	-0.23914354
AFF2	-0.239118036
DNAL1	-0.23898203
LOC729234	-0.238941773
RNF141	-0.238904518
C1orf95	-0.238852453
C2orf88	-0.238847092
EIF4E1B	-0.238835093
ZNF778	-0.238805373
CADPS	-0.238786166
GTF2IRD2P1	-0.238682782
ZNF235	-0.238441279
NACAD	-0.238315602
CD38	-0.238157733
KIDINS220	-0.238134974
UBE2E1	-0.238060045
MLC1	-0.238053206
HERC2	-0.237978607
OR2C1	-0.2378898
BRD8	-0.237834403
ZNF596	-0.237829108
RAB5B	-0.237805597
SLC38A3	-0.237692367
P2RX6	-0.237590002
C8orf37	-0.237586472
C10orf111	-0.237434916
OXCT1	-0.237331125
C13orf38	-0.237100579
S100A1	-0.237056599
UBE2E2	-0.237011259
DLEC1	-0.237008475
LOC283999	-0.236983912
CACHD1	-0.236971209
MYH3	-0.236933989
SAFB2	-0.236916306
C6orf162	-0.236905763
B3GALT1	-0.236855832
REPS1	-0.236852703
TP53BP2	-0.236828694
VPS37D	-0.236800985
STMN4	-0.236703649
AGBL4	-0.236657306
ZGLP1	-0.236637715
RGS8	-0.23661562
CYP1A1	-0.236585439
GPR179	-0.236551913
NAT6	-0.236550883
EFHA2	-0.236536957
CELF4	-0.236483827
DPH1	-0.236425086
PPOX	-0.236419346
ZSCAN23	-0.236362958
EFHC1	-0.236299653
OAZ2	-0.236273577
C1orf216	-0.23616405
CACNG2	-0.236137302
CYTH1	-0.236052373
RNF144A	-0.236033614
RBMXL1	-0.235961494
ZADH2	-0.235940124
RASD1	-0.235937849
APBB1	-0.23590693
ZNF187	-0.235859244
SPATS1	-0.235810434
GPR45	-0.235749458
EXTL3	-0.235696191
FBXO24	-0.235666686
MSI2	-0.235644033
TMEM121	-0.235610441
LDLRAD3	-0.23559306
LPIN1	-0.235590386
GLRB	-0.235545354
C1orf168	-0.235530421
BCR	-0.235497937
GATSL1	-0.235459597
HLTF	-0.235402934
IMP5	-0.235378744
MAGI2	-0.23535069
PLD6	-0.235333171
CEP68	-0.235195213
ZNF362	-0.235194585
LOC100133985	-0.235160956
GLDC	-0.235050245
TTC29	-0.234938449
LRRC48	-0.234931871
JAKMIP3	-0.234842903
RABL2A	-0.234722426
FRS3	-0.234717756
BEND4	-0.234701525
ATP13A5	-0.23462329
GTF2I	-0.234620652
CPNE6	-0.234590795
ROBO2	-0.234585848
5-Sep	-0.234575619
NAV3	-0.234539868
SMAD4	-0.234464559
NCAM2	-0.234428378
C17orf80	-0.234386547
CTNNBIP1	-0.234358719
DFNB31	-0.234291778
RLBP1	-0.234274202
GPR125	-0.234272333
HBQ1	-0.234219227
C14orf132	-0.23402585
KCNA4	-0.233973707
MECP2	-0.233875233
SOBP	-0.233737358
EPC2	-0.233722415
OPALIN	-0.233704481
ZNF721	-0.233696038
MGC2889	-0.233690167
RNF185	-0.233654061
SFRS5	-0.233578707
CPNE4	-0.233539844
GLIPR1L2	-0.233509465
GORASP1	-0.233478249
CASC1	-0.233414098
ACBD7	-0.233358653
PAIP2	-0.233357575
PLXNB3	-0.233267837
C2orf85	-0.23313517
USP47	-0.233095491
SPOCK2	-0.233075876
SOX6	-0.232983984
ZNF397	-0.232902832
TUT1	-0.232877664
KIAA0913	-0.23287107
BAALC	-0.232818674
KCNMB2	-0.232811686
ECT2L	-0.232809975
APC2	-0.232784712
TFCP2	-0.232641301
ANKRD20A3	-0.232549125
PFN2	-0.232393518
NAPB	-0.232388066
C10orf107	-0.232357008
AKAP6	-0.232348135
TCAP	-0.232326854
INCA1	-0.23222507
UTS2D	-0.232198725
VAMP1	-0.232187749
PCDHGC4	-0.232062263
HEY2	-0.23189893
FAM5B	-0.231893317
ZNF835	-0.231881727
PTOV1	-0.231880956
ZC3H10	-0.231871837
VPS45	-0.231782403
LRRTM3	-0.23172753
ALKBH4	-0.231650254
OPRL1	-0.231586289
RADIL	-0.231552575
MAN2A2	-0.231535948
CSRNP3	-0.231288703
ASF1A	-0.231262247
KDM4B	-0.231259437
FAM75C1	-0.2312565
ZDHHC15	-0.231232485
CHGB	-0.23118712
GNG3	-0.231151819
LRRC7	-0.23114571
CAMKV	-0.231109463
GALNTL1	-0.231093617
YJEFN3	-0.231066982
WDR16	-0.231024708
CCDC135	-0.231022604
C1orf157	-0.230986337
SMAP2	-0.230818731
APLP1	-0.230800272
USP6	-0.230756527
RIMS3	-0.230647657
SIAH3	-0.230610411
XKR7	-0.230521476
FAM200B	-0.23051345
C3orf47	-0.230290222
FAM200A	-0.230192941
CPLX2	-0.23018649
ZBTB47	-0.230175958
ZNF419	-0.230173098
RXRB	-0.230067242
RYR3	-0.23004612
TMEM74	-0.230000512
SPHKAP	-0.229985589
ZNF583	-0.229899827
EXOG	-0.22989444
TTC15	-0.229873627
SLC35B4	-0.22975056
PEX10	-0.22972332
ZNF142	-0.229684378
SF3A1	-0.229663119
SCARA3	-0.229624059
KLF1	-0.229577111
ANKRD24	-0.229507005
TEX2	-0.229477371
GPAM	-0.229416611
LMO1	-0.229317039
SLITRK5	-0.229275276
CACNG7	-0.229270491
SPRN	-0.229248791
KIRREL3	-0.229243026
PNMAL2	-0.228964094
FAM133A	-0.228928715
ZDHHC22	-0.228676176
STAC2	-0.22866776
CRB1	-0.228631616
CYP46A1	-0.228620377
LOC149134	-0.22857088
MATN1	-0.228539058
ZNF815	-0.228536065
SLC39A12	-0.228454041
METRN	-0.228429028
C15orf17	-0.228419687
PEG3	-0.228406625
PMS2	-0.228332709
BCDIN3D	-0.22832453
IRS4	-0.228308491
PLD4	-0.228296033
KCNH5	-0.22828823
TP53BP1	-0.228218339
DNAJC18	-0.228217927
LOC344595	-0.228209224
SETD5	-0.228199388
GPR101	-0.22813131
MGC16703	-0.22811642
ZFP82	-0.228099558
ASPRV1	-0.228059344
ZMYM4	-0.227982478
ZRANB1	-0.227907957
C21orf2	-0.227870308
JAKMIP1	-0.227864902
C13orf26	-0.227851606
KY	-0.227844806
HRASLS	-0.227795593
GNAZ	-0.227782837
MLL3	-0.227777917
LIFR	-0.227738037
KHDC1L	-0.227722675
SFRP5	-0.227599037
GPRC5B	-0.227581717
SLC25A44	-0.22757733
DNAI1	-0.227523487
FAM165B	-0.227518888
KCTD6	-0.22744582
SERPINA3	-0.227434484
GPC2	-0.227414163
TMEM218	-0.227367337
OR4N2	-0.227365979
RNF146	-0.227364055
MYRIP	-0.227316789
KIAA0226	-0.22731056
INSM2	-0.227303659
C6orf170	-0.227286936
ARF3	-0.227245401
EYA1	-0.227210954
ADAM21P1	-0.227154519
GRIK4	-0.227028439
PCMT1	-0.226996645
SYT4	-0.226973807
ZNF682	-0.226856804
FAM13B	-0.226821293
ZNF84	-0.226731825
ASB1	-0.226730563
ZNF500	-0.226703159
INHBC	-0.226644073
C22orf32	-0.22662991
GPR151	-0.226628131
SNAPC5	-0.226472408
RIPPLY2	-0.226431221
TMEM231	-0.226376139
C14orf23	-0.226162377
TROVE2	-0.226104425
ZNF547	-0.226033691
SNX31	-0.226028736
TKTL1	-0.225971765
ZNF517	-0.225915738
HS6ST1	-0.225871731
LRRN3	-0.225801853
FAM131A	-0.225799387
VSTM2A	-0.22568878
RNF20	-0.225645808
ZFP106	-0.225590404
ZIK1	-0.225547473
SHISA4	-0.225516339
SYNRG	-0.225280265
AMZ2P1	-0.225220416
FAM95B1	-0.225217894
FSTL5	-0.225171876
RGS12	-0.225075257
LRRC67	-0.22503039
GTPBP1	-0.224959515
RFPL1	-0.224938788
CA5A	-0.224934633
KLHL7	-0.224838951
FAM168B	-0.224771758
TAPT1	-0.224689895
CITED1	-0.224666544
KLHL1	-0.224625554
FAM155B	-0.224603976
PRMT10	-0.224552412
SLC35F3	-0.224515515
RALGAPA1	-0.224507103
GRIN3A	-0.224391698
SH2B1	-0.224344291
FLJ10038	-0.224287255
ZSWIM7	-0.224228502
STRC	-0.224225581
FLJ45244	-0.22418802
ZC3H14	-0.224171717
LOC100128239	-0.224040704
BCL7A	-0.224036359
SYT5	-0.223937262
LLGL1	-0.223920895
TAF9B	-0.223866654
DCTN4	-0.223853617
POU6F1	-0.223784263
MLH1	-0.223754753
ITPR2	-0.223747916
GSTM2	-0.22374007
SCN2A	-0.223640522
PRMT8	-0.223635155
NKAIN1	-0.223602402
TTLL13	-0.223589479
DKFZP434L187	-0.22352335
C6orf89	-0.223514637
DVL2	-0.22347032
LOC550112	-0.223420026
ALX3	-0.22338988
FLJ90757	-0.223359072
FBXO9	-0.22333433
NANOS1	-0.223157116
LOC400891	-0.223149437
MYST4	-0.223130752
TSHZ1	-0.223123186
AKAP7	-0.223072499
LMAN1L	-0.223060893
PEX19	-0.223060771
LRAT	-0.222985268
PART1	-0.222961807
C17orf69	-0.222862533
LOC100128164	-0.222847251
CCDC144C	-0.222818468
PSIP1	-0.222744557
FUZ	-0.222739123
VPS18	-0.222738821
C20orf194	-0.222689704
SLC22A17	-0.222624499
RFPL3S	-0.222624423
MTA1	-0.222600436
ESRRG	-0.222559111
ABHD1	-0.222541622
C2orf44	-0.222527196
GLUL	-0.222429594
KLHL32	-0.222424723
TMEM132B	-0.222409649
ST7OT1	-0.222262061
FAM180B	-0.222256382
ABCA2	-0.222111877
C14orf39	-0.222023401
OR2L1P	-0.221980835
FGF1	-0.221980695
KIAA1683	-0.221935956
PTBP2	-0.221904086
C21orf71	-0.221738804
CBR4	-0.221675647
EPB41L5	-0.221601407
ZNF275	-0.221552974
EPHA8	-0.221429338
TOM1L2	-0.221416115
KLHDC1	-0.221410318
LOC642852	-0.221372443
C14orf4	-0.221331496
ALDH5A1	-0.221299238
GCNT2	-0.221298918
TSPYL1	-0.221253087
CASD1	-0.221229996
SYT11	-0.221224763
CHD5	-0.22116822
SOX1	-0.221158146
DENND5A	-0.221145632
UST	-0.221124426
DET1	-0.221054221
GTF2IRD2	-0.221025217
YY1AP1	-0.220986375
KRBA2	-0.220984025
KCNJ9	-0.220878444
COL20A1	-0.220856195
SYT14L	-0.220832187
GPRASP2	-0.220803
CDK20	-0.220798769
SPATA3	-0.220754258
PORCN	-0.220681507
RNF187	-0.220500327
C5orf49	-0.220498653
FAM110B	-0.220494127
RAB4A	-0.220445146
CTNS	-0.220437661
APPBP2	-0.220332211
TP53AIP1	-0.220192838
LRRC47	-0.220182978
ITPK1	-0.22016904
OR2W3	-0.220097528
DDX6	-0.220038652
ADCY1	-0.220013354
BCL9	-0.220007954
KDM4A	-0.220004615
CDH12	-0.219983155
C21orf119	-0.219980609
ZNF136	-0.219931384
CDH19	-0.219926465
C6orf226	-0.219913129
SCRT2	-0.219905014
TMEM136	-0.219807229
PPP1R9A	-0.219640376
SCAP	-0.219626765
ZIM2	-0.219587078
TLE1	-0.219516104
MON1A	-0.219422008
CACNA2D3	-0.219389283
ATP6V0A1	-0.219315337
LCE1D	-0.219297059
ADRB2	-0.219254611
RNFT2	-0.219242057
THYN1	-0.219196921
KIAA1328	-0.219135936
ZNF181	-0.219070639
LOC90784	-0.219023163
C10orf75	-0.219011902
C10orf93	-0.218978744
LRP2BP	-0.218976708
CYP2E1	-0.218906128
IL25	-0.218896023
A1BG	-0.218845228
KLRAQ1	-0.218832181
SLC25A12	-0.218706625
ATP1A2	-0.21868464
GPR137	-0.218678817
TBC1D24	-0.218615474
FAM43B	-0.218572445
KGFLP2	-0.218558402
SHF	-0.218544895
EFCAB2	-0.218515527
ZNF483	-0.218511569
TSPAN7	-0.218499679
PALM	-0.218495919
SNPH	-0.218491717
EFCAB7	-0.218336253
MYCN	-0.218302069
LOC285696	-0.218081543
CCDC25	-0.218046065
NTRK3	-0.217996343
LOC284900	-0.21795384
CSTF2T	-0.217948889
FAM47E	-0.217890988
C4orf10	-0.217883522
PCDH10	-0.217845274
DGKK	-0.217808749
KIAA0114	-0.21779097
FAM70A	-0.217734042
MASP2	-0.217733234
BBS2	-0.217723044
LRRC50	-0.217596288
CCDC65	-0.217579461
FRMPD4	-0.217415812
ABCC12	-0.217264393
GARNL3	-0.217256276
HINT3	-0.217213968
BRMS1L	-0.21718334
VWC2L	-0.217086865
RPS6KA5	-0.217061811
UNC5D	-0.217058993
TTC9B	-0.217021741
RPRML	-0.217014079
ALDH9A1	-0.216997968
HSD11B1L	-0.216964226
RUNDC3A	-0.216960297
AP1B1	-0.216884131
FAM57B	-0.21682792
MAGEH1	-0.216795377
ZNF434	-0.216762433
KIAA1143	-0.21674224
ID4	-0.216688909
GABRG1	-0.216601901
PLD5	-0.216545415
MYT1	-0.216515467
RNF41	-0.21647521
CSNK1D	-0.21645395
GSTT2	-0.216373869
AKAP8L	-0.216190379
CORO2B	-0.216178188
C21orf33	-0.216152805
DBN1	-0.216123565
FGF12	-0.21608522
ZFAND3	-0.216050311
FXN	-0.216024288
PPP1R3F	-0.215989496
LOC401588	-0.215963119
SORL1	-0.215911476
GALNT13	-0.215906885
BICD1	-0.215852889
ZNF286B	-0.215852727
TATDN2	-0.215818256
THAP8	-0.215716873
CFLP1	-0.21570704
HTT	-0.215688335
CLEC16A	-0.215599274
C17orf86	-0.215595366
C2orf76	-0.215560239
KCND1	-0.215513541
TMPRSS5	-0.215437364
SENP3	-0.215350276
ZIC4	-0.215248803
GYG2	-0.21523926
EIF2B4	-0.215204665
NUP133	-0.215179579
TXNDC16	-0.215146754
WDR35	-0.215141924
CLVS2	-0.215102725
NXF1	-0.215098234
LRRC27	-0.215055162
SSBP2	-0.21504524
ZFP14	-0.21500148
C10orf90	-0.214995516
NUDT16L1	-0.214988737
KIAA0556	-0.214831302
ALS2CR12	-0.214783438
MAP3K12	-0.214749237
CRBN	-0.214732908
ZNF396	-0.214670559
MERTK	-0.214669628
ANKRD20B	-0.214632606
PPAN-P2RY11	-0.214597527
VPS33B	-0.214520846
DTNA	-0.214451336
C6orf192	-0.214338466
PMS2L2	-0.214301359
LOC121838	-0.214171366
LOC285401	-0.214106639
LRRC37B	-0.214095741
ATP8B2	-0.214071063
LSAMP	-0.214066175
ZNF404	-0.213998117
GAD2	-0.213990012
TMIE	-0.2139888
PCM1	-0.213981753
ALS2CR4	-0.213952036
ACVR2B	-0.213849162
C1orf187	-0.213750197
ANKRD45	-0.213744468
NCAM1	-0.213692651
NRSN2	-0.213644998
LCN9	-0.213637297
KIAA0232	-0.213628373
NCRNA00094	-0.213532819
DOM3Z	-0.213509624
ANKDD1A	-0.213429938
LOC375190	-0.213359819
C16orf62	-0.213333286
SUOX	-0.213317571
NAP1L3	-0.213262023
ZNF174	-0.213230487
PIGY	-0.21321702
MPI	-0.213158439
ACACA	-0.213113235
SHROOM2	-0.213019607
TMEM88B	-0.212972542
RNF165	-0.212941775
CNTN5	-0.212904601
HIST2H2BA	-0.21288789
LOC285780	-0.212748743
L3MBTL2	-0.2127055
ZCCHC18	-0.212686472
GABBR1	-0.212638586
MEGF9	-0.212601142
MARCKSL1	-0.212557419
PRKAR2B	-0.212547261
ELOVL5	-0.21249372
ALCAM	-0.212392806
KCTD8	-0.212384152
ASAP3	-0.21236048
CLUAP1	-0.212342136
DGCR6	-0.212336381
LRRC4C	-0.212316186
MYOZ1	-0.212304763
ATG2A	-0.212179808
IGSF1	-0.212131388
ADCY2	-0.21212957
ZNF740	-0.212117418
SMO	-0.212066154
MAL	-0.212012734
ZNF648	-0.212006512
LMTK3	-0.212001513
GTF2IRD2B	-0.211992297
PIN1	-0.211939432
SLC38A8	-0.211794257
IL17RD	-0.211745467
KCNK4	-0.211723311
FAM116B	-0.21167724
HDGFRP3	-0.211510438
NRXN2	-0.211505817
ADAMTS19	-0.211492184
TRDN	-0.211451008
HHLA3	-0.211442757
ANO4	-0.211376013
EIF1B	-0.211326646
SLC8A3	-0.211293553
[truncated: 18,281 more rows]
