# Supplementary material for: PLUS: Predicting cancer metastasis potential based on positive and unlabeled learning
Source: PLoS Comput Biol. 2022 Mar 29;18(3):e1009956. doi: 10.1371/journal.pcbi.1009956 (PMC8992993; doi:10.1371/journal.pcbi.1009956)
Supplement: S6 Table — (CSV) [file pcbi.1009956.s006.csv]

	hits	pathway_size	p.value	p.adj.fdr	p.adj.bonforroni	Genes_in_pathway
GO_IMMUNE_SYSTEM_PROCESS	367	1905	2.1691133867255e-39	1.28324747958681e-35	1.28324747958681e-35	TINAGL1;PPARG;FOXL1;PROCR;DLL4;ITGB1;SLC16A3;EPS8;THBS1;CD248;IL4R;MMP1;ELF4;ITGA1;IL32;COL1A1;HOXB6;TINAG;INHBA;COL1A2;EFNB1;ITGA5;BDKRB2;LIF;EPHA2;TRIM15;KLF6;RRAS;FSTL3;ANXA2;TNFSF11;CD70;TNIP1;LGALS3;TGFBR2;TNFRSF10A;GCNT3;IL7;MYO1E;CCL15;MYH9;CD97;ROD1;HOXB7;BCL10;HOXA3;VEGFA;MST1R;TMOD3;EFNB2;TNFSF9;PLSCR1;SEC23A;BMP4;PITX2;TICAM1;CASP10;THBD;CCRL1;DNM2;CD46;IRAK2;OAS1;IL10RB;TRIM31;SKAP2;L…
GO_EXTRACELLULAR_STRUCTURE_ORGANIZATION	108	299	4.93092001499933e-35	1.4585661404368e-31	2.9171322808736e-31	COL4A1;ITGB1;TGFBI;LOXL2;THBS1;LAMB1;COL5A2;COL3A1;COL5A1;NID2;MMP1;ITGA1;COL1A1;COL6A3;LOX;POSTN;COL1A2;COL4A2;SERPINH1;ITGA5;ACAN;BGN;COL8A1;ITGA2;ANXA2;MMP11;FBN1;ITGA11;MMP14;COL6A2;ERO1L;LAMA4;MYO1E;COL12A1;ADAMTS2;SERPINE1;ITGB6;SULF1;HSPG2;LUM;TIMP1;PLOD3;NID1;ITGA3;FN1;ELF3;GREM1;ADAMTS4;TNFRSF11B;OLFML2A;CTSS;PECAM1;BCL3;LAMB3;RIPK3;CD36;FOXC2;CRISPLD2;MMP3;TPSAB1;MYH11;FGB;COL10A1;FGA;A…
GO_VASCULATURE_DEVELOPMENT	137	468	6.99094249207985e-33	1.37861385943815e-29	4.13584157831444e-29	DLL4;COL4A1;ITGB1;TGFBI;HTATIP2;LOXL2;THBS1;COL3A1;COL5A1;ESM1;ACVRL1;COL15A1;GATA6;COL1A1;LOX;COL1A2;COL4A2;ITGA5;LIF;EPHA2;TNFRSF12A;SRPX2;COL8A1;ANXA2;PLAU;TGFBR2;MMP14;PDGFRB;ACTA2;MYO1E;ERRFI1;MYH9;SERPINE1;HOXA3;VEGFA;EREG;FAP;EFNB2;GJA5;HSPG2;BMP4;PITX2;DNM2;AHR;TCF21;ANG;KLF5;FN1;VEGFC;GREM1;SHC1;GPR4;NRP1;SHB;ADM;NOS3;PECAM1;EPHB4;MAPK14;FOSL1;ENPEP;FOXC2;PRDM1;E2F8;MCAM;BAK1;CAV1;EDN1;P…
GO_ANGIOGENESIS	100	292	2.57048574544537e-30	3.8017484175137e-27	1.52069936700548e-26	DLL4;COL4A1;ITGB1;TGFBI;HTATIP2;LOXL2;THBS1;ESM1;ACVRL1;COL15A1;COL4A2;ITGA5;EPHA2;TNFRSF12A;SRPX2;COL8A1;ANXA2;PLAU;TGFBR2;MMP14;PDGFRB;MYH9;SERPINE1;HOXA3;VEGFA;EREG;FAP;EFNB2;GJA5;HSPG2;BMP4;PITX2;TCF21;ANG;KLF5;FN1;VEGFC;GREM1;SHC1;GPR4;NRP1;SHB;NOS3;EPHB4;MAPK14;ENPEP;FOXC2;E2F8;MCAM;BAK1;CAV1;EDN1;ECM1;EFNA1;ANGPT2;MMRN2;EPHB2;HOXB3;CEACAM1;SH2D2A;CYR61;VAV3;CIB1;ADM2;HOXA7;FAM105B;C1GALT1;…
GO_CELLULAR_RESPONSE_TO_ORGANIC_SUBSTANCE	331	1824	3.84431207850299e-30	4.54859005128474e-27	2.27429502564237e-26	PPARG;DLL4;COL4A1;ITGB1;VDR;COL5A2;IL15RA;COL3A1;IL4R;PLVAP;ACVRL1;GATA6;PLP2;COL1A1;FHL2;IL22RA1;ADAMTS7;POSTN;INHBA;COL1A2;COL4A2;PAQR5;TNFRSF12A;BGN;KLF6;ITGA2;ASPN;FBN1;TRADD;TNFSF11;CCRL2;CD70;HNF4A;ABP1;PLAU;TGFBR2;TNFRSF10A;KRT8;STC1;PDGFRB;ERO1L;ERRFI1;CCL15;KDELR3;EHD4;SERPINE1;PLOD2;KRT18;FGFR4;VIL1;VEGFA;LMNA;MST1R;EREG;RALB;BMP4;TICAM1;CCRL1;DNM2;CAV2;IRAK2;OAS1;IQGAP3;PLOD3;RAP1B;IL1…
GO_DEFENSE_RESPONSE	241	1170	6.00608851088585e-30	5.92200327173345e-27	3.55320196304007e-26	PPARG;ITGB1;IGFBP4;THBS1;IL4R;ELF4;IL32;IL22RA1;BDKRB1;INHBA;TNFAIP6;BDKRB2;TRIM15;SDC1;CCRL2;TNIP1;LGALS3;TNFRSF10A;CCL15;VDAC1;SERPINE1;CD97;TEAD4;BCL10;ITGB6;AOC3;MST1R;PARP4;PLSCR1;TICAM1;CD46;IRAK2;OAS1;IL10RB;TRIM31;LTBR;CCL20;CD93;ASS1;REP15;RARRES2;CCL11;TNFRSF10B;ANG;TNFRSF4;C7orf68;HFE;ANO6;MICA;CCL13;HLA-F;NOD1;CD58;FN1;GBP2;ELF3;FADD;TRIM10;FCN3;CEBPB;TNFRSF11B;C4BPB;CPA3;RAET1G;PTGES…
GO_BLOOD_VESSEL_MORPHOGENESIS	113	363	7.07301774789742e-30	5.97771042808016e-27	4.18439729965611e-26	DLL4;COL4A1;ITGB1;TGFBI;HTATIP2;LOXL2;THBS1;COL3A1;ESM1;ACVRL1;COL15A1;COL4A2;ITGA5;EPHA2;TNFRSF12A;SRPX2;COL8A1;ANXA2;PLAU;TGFBR2;MMP14;PDGFRB;MYO1E;MYH9;SERPINE1;HOXA3;VEGFA;EREG;FAP;EFNB2;GJA5;HSPG2;BMP4;PITX2;TCF21;ANG;KLF5;FN1;VEGFC;GREM1;SHC1;GPR4;NRP1;SHB;ADM;NOS3;EPHB4;MAPK14;ENPEP;FOXC2;PRDM1;E2F8;MCAM;BAK1;CAV1;EDN1;PTGER4;NR2F2;ECM1;EFNA1;NEDD4;ANGPT2;MMRN2;FOXF1;EPHB2;HOXB3;CEACAM1;SH…
GO_REGULATION_OF_CELLULAR_COMPONENT_MOVEMENT	177	762	2.40167049723027e-28	1.77603533270179e-25	1.42082826616143e-24	DLL4;ITGB1;THBS1;ACTN4;LAMB1;MET;COL3A1;PLVAP;TPM1;ACVRL1;COL1A1;BDKRB1;POSTN;ITGA5;EPHA2;SRPX2;RRAS;IGFBP3;ITGA2;STK24;PLAU;DAB2;SNAI1;LGALS3;TGFBR2;MMP14;STC1;SDC4;PHLDA2;PDGFRB;LAMA4;SERPINE1;DSG2;ARHGAP18;VIL1;VEGFA;LMNA;EREG;SULF1;C9orf100;PARD6B;GJA5;BMP4;PITX2;TIMP1;STX4;CYGB;CCL20;MYO1C;PHLDB2;RARRES2;CCL11;ITGA3;ANO6;FN1;VEGFC;GREM1;FADD;LRRC15;NRP1;F2RL1;PLD1;SRC;VCL;MAPK14;SLK;ADAM9;DI…
GO_RESPONSE_TO_CYTOKINE	165	707	1.57406810976903e-26	1.03468743748817e-23	9.31218693739355e-23	IL15RA;COL3A1;IL4R;PLVAP;PLP2;COL1A1;IL22RA1;ADAMTS7;POSTN;TNFRSF12A;BGN;ASPN;TRADD;TNFSF11;CCRL2;CD70;TNFRSF10A;KRT8;CCL15;KRT18;MST1R;EREG;PLSCR1;TIMP1;CCRL1;IRAK2;OAS1;IL10RB;TRIM31;LTBR;CCL20;ASS1;TNFSF15;CCL11;TNFRSF10B;TNFRSF4;CLDN18;CCL13;HLA-F;CD58;FN1;GBP2;CEBPB;TNFRSF11B;PTGES;LRRC15;BIRC3;SRC;PSMB8;TNFRSF6B;IL23R;IL13RA1;FOSL1;ADAM9;TNFRSF9;IL17RE;CCL26;IL2RG;TNFRSF1A;CSDA;PAWR;HLA-H;I…
GO_EXTRACELLULAR_SPACE	249	1304	8.93153163411386e-26	5.28389411474176e-23	5.28389411474176e-22	TINAGL1;CLIC1;TGFBI;LOXL2;IGFBP4;PLBD1;THBS1;ACTN4;LAMB1;IL15RA;COL3A1;IL4R;AREG;COL15A1;IL32;COL1A1;COL6A3;LOX;POSTN;TINAG;INHBA;COL1A2;SERPINH1;LIF;SPINK1;SRPX2;FSTL3;IGFBP3;FUCA2;ANXA2;WISP1;FBN1;AMN;TNFSF11;CD70;ABP1;PLAU;LGALS3;ACE2;STC1;COL6A2;ACTA2;IL7;CTHRC1;CCL15;AIFM2;COL12A1;SERPINE1;CD97;VEGFA;EREG;SULF1;FAP;SERPINB1;TFPI;TNFSF9;HSPG2;BMP4;LUM;THBD;TIMP1;LGALS4;LRIG3;STX4;S100A11;CCL2…
GO_IMMUNE_RESPONSE	211	1033	1.24732309392367e-25	6.70833038513857e-23	7.37916342365242e-22	TINAGL1;PPARG;PROCR;THBS1;IL4R;ELF4;IL32;TINAG;BDKRB2;LIF;TRIM15;TNFSF11;CD70;LGALS3;TNFRSF10A;GCNT3;IL7;CCL15;CD97;BCL10;MST1R;TNFSF9;TICAM1;CCRL1;CD46;OAS1;IL10RB;TRIM31;LTBR;CCL20;ASS1;TNFSF15;CCL11;TNFRSF10B;ANG;TNFRSF4;HFE;MICA;CCL13;HLA-F;NOD1;CD58;GBP2;FADD;TRIM10;CTSC;FCN3;CEBPB;PRELID1;TNFRSF11B;CDH17;C4BPB;RAET1G;FRK;IL15;ADM;CTSS;F2RL1;SRC;CSF2;PSMB8;ULBP2;TNFRSF6B;FCAMR;IL23R;BCL3;PTK…
GO_CIRCULATORY_SYSTEM_DEVELOPMENT	171	781	3.45100943378691e-24	1.70134765085695e-21	2.04161718102834e-20	PPARG;FOXL1;DLL4;COL4A1;ITGB1;TGFBI;HTATIP2;LOXL2;THBS1;COL3A1;COL5A1;TPM1;ESM1;ACVRL1;COL15A1;GATA6;COL1A1;FHL2;LOX;COL1A2;COL4A2;MICAL2;ITGA5;LIF;EPHA2;TNFRSF12A;SRPX2;COL8A1;ANXA2;FBN1;PLAU;SNAI1;TGFBR2;MMP14;PPP1R13L;PDGFRB;ACTA2;MYO1E;ERRFI1;MYH9;SERPINE1;DSG2;HOXA3;VEGFA;LMNA;EREG;FAP;EFNB2;GJA5;HSPG2;BMP4;PITX2;DNM2;AHR;ADAM19;TCF21;ANG;ITGA3;KLF5;FN1;VEGFC;GREM1;SHC1;GPR4;BICC1;NRP1;SHB;A…
GO_ANCHORING_JUNCTION	123	484	1.62087391556011e-23	7.3762231418874e-21	9.58909008445362e-20	PROCR;SMAGP;ITGB1;ACTN4;VASP;ITGA1;FHL2;KRT80;LASP1;ITGA5;EPHA2;RRAS;ITGA2;SDC1;POF1B;ITGA11;PLAU;DAB2;MMP14;TES;SDC4;PDGFRB;MYO1E;MYH9;PLAUR;DSG2;CD97;LMO7;C19orf21;FAP;PDLIM1;EFNB2;HSPG2;DNM2;CAV2;CD46;CAP1;ARPC5;TPM4;PHLDB2;ITGA3;CD151;TGM2;PVR;ACTR3;IQGAP1;NRP1;FAT1;FBLIM1;YWHAZ;TGFB1I1;VCL;CNN1;PXN;MPZL1;ADAM9;CNN2;TNS4;PTPRK;NHS;ARPC1B;MCAM;RSU1;CAV1;NOX4;CTNNA1;MME;DPP4;ARPC2;LPP;CEACAM1;G…
GO_REGULATION_OF_CELL_ADHESION	144	617	2.30702667679176e-23	9.74883558564288e-21	1.36483698199e-19	ITGB1;TGFBI;S100A10;THBS1;ACTN4;IL4R;TPM1;ACVRL1;COL1A1;POSTN;EFNB1;ITGA5;EPHA2;FSTL3;COL8A1;ITGA2;STX3;TNFSF11;FXYD5;PLAU;LGALS3;TGFBR2;MMP14;SDC4;IL7;LAMA4;SERPINE1;LMO7;BCL10;VEGFA;EFNB2;TNFSF9;BMP4;DNM2;CD46;STX4;NID1;ASS1;PHLDB2;HFE;ITGA3;FN1;VEGFC;TGM2;GREM1;FADD;CEBPB;PRELID1;IL15;SRC;PRKG1;IL23R;SLK;CD55;ADAM9;RIPK3;CD36;FOXC2;RSU1;PAWR;IL1RL2;MUC1;CD209;CAV1;FGB;FGA;EMP2;CLDN7;PTGER4;EFN…
GO_REGULATION_OF_CELL_PROLIFERATION	263	1476	1.35982460021282e-22	5.36314822323937e-20	8.04472233485905e-19	PPARG;DLL4;ITGB1;VDR;THBS1;LAMB1;CD248;IL4R;TPM1;ITGA1;ESM1;AREG;ACVRL1;ASPH;GATA6;S100A6;INHBA;EFNB1;BDKRB2;LIF;IGFBP3;ITGA2;ANXA2;STX3;HNF4A;PLAU;LGALS3;TGFBR2;ACE2;TES;TNFRSF10A;PDGFRB;IL7;CTHRC1;ERRFI1;FGFR4;HOXA3;VEGFA;SP6;MST1R;EREG;SULF1;FAP;PTGIR;EFNB2;TNFSF9;BMP4;PITX2;TICAM1;TIMP1;CAV2;CD46;IQGAP3;STX4;TPD52L2;S100A11;TAX1BP3;SKAP2;AHR;LTBR;CCL11;TNFRSF10B;ANG;TNFRSF4;C7orf68;FN1;VEGFC;…
GO_POSITIVE_REGULATION_OF_LOCOMOTION	110	417	1.59559255591178e-22	5.8997034754838e-20	9.43952556077408e-19	ITGB1;THBS1;ACTN4;LAMB1;MET;PLVAP;COL1A1;BDKRB1;POSTN;ITGA5;SRPX2;ITGA2;STX3;PLAU;DAB2;SNAI1;LGALS3;TGFBR2;MMP14;PDGFRB;SERPINE1;VIL1;VEGFA;C9orf100;BMP4;STX4;CCL20;MYO1C;RARRES2;CCL11;ITGA3;ANO6;FN1;VEGFC;FADD;LRRC15;NRP1;F2RL1;SRC;MAPK14;ADAM9;DIAPH1;CCL26;FOXC2;MCAM;PAWR;P2RY6;FAM83H;EDN1;NOX4;CLDN7;PTGER4;SEMA3F;FOXF1;CYR61;GRB7;CIB1;PTGER3;GPR124;KIF20B;PYCARD;FAM115C;S100A14;ZC3H12A;CXCL1;S…
GO_INFLAMMATORY_RESPONSE	114	445	3.54572517646928e-22	1.23391236141131e-19	2.09765101439923e-18	IGFBP4;THBS1;IL4R;BDKRB1;TNFAIP6;BDKRB2;SDC1;CCRL2;TNIP1;TNFRSF10A;CCL15;CD97;ITGB6;AOC3;PARP4;PLSCR1;TICAM1;IRAK2;IL10RB;LTBR;CCL20;ASS1;RARRES2;CCL11;TNFRSF10B;TNFRSF4;HFE;ANO6;CCL13;NOD1;FN1;ELF3;CEBPB;TNFRSF11B;PTGES;REG3A;IL15;F2RL1;TNFRSF6B;IL23R;LXN;TNFRSF9;IL17RE;CCL26;TNFRSF1A;MS4A2;IL1RL2;UGT1A1;HRH1;FGA;NOX4;PTGDR;GSDMD;ECM1;TNFRSF10D;TSPAN2;RELB;MAPKAPK2;CASP4;IL2RA;TNFRSF1B;CYBA;LY75…
GO_REGULATION_OF_IMMUNE_SYSTEM_PROCESS	244	1344	4.8367978823379e-22	1.58969423732839e-19	2.8614496271911e-18	PPARG;ITGB1;THBS1;COL3A1;IL4R;PLVAP;COL1A1;BDKRB1;INHBA;COL1A2;EFNB1;LIF;TRIM15;FSTL3;ITGA2;TMEM176A;TNFSF11;TNIP1;TMEM176B;LGALS3;TGFBR2;MMP14;IL7;SERPINE1;TEAD4;BCL10;VEGFA;EREG;HOXB8;EFNB2;TNFSF9;PLSCR1;BMP4;TICAM1;CD46;IRAK2;STX4;SKAP2;AHR;ARPC5;CCL20;PLEKHA1;CD93;MYO1C;REP15;RARRES2;TNFRSF4;C7orf68;HFE;CLDN18;ANO6;MICA;HLA-F;NOD1;VEGFC;PVR;GREM1;SHC1;FADD;KLF10;ACTR3;FCN3;CEBPB;PRELID1;C4BPB…
GO_TISSUE_DEVELOPMENT	264	1501	7.49509118574365e-22	2.33373470815049e-19	4.43409594548594e-18	ANXA4;PPARG;FOXL1;DLL4;COL4A1;ITGB1;TGFBI;VDR;LOXL2;LAMB1;VASP;MET;COL3A1;COL5A1;TPM1;AREG;ACVRL1;GATA6;COL1A1;FHL2;POSTN;INHBA;COL4A2;EFNB1;MICAL2;SERPINH1;ITGA5;LIF;EPHA2;TRIM15;COL8A1;ITGA2;SDC1;ASPN;TNFSF11;MSC;PLAU;DAB2;SNAI1;LGALS3;TGFBR2;MMP14;PPP1R13L;CA9;STC1;TAGLN2;HOXB5;SDC4;PDGFRB;GCNT3;ACTA2;MYO1E;CTHRC1;ERRFI1;VDAC1;COL12A1;ETS2;DSG2;BCL10;VIL1;HOXA3;VEGFA;LMNA;EREG;SULF1;EFNB2;GJA5…
GO_CELLULAR_RESPONSE_TO_CYTOKINE_STIMULUS	138	599	9.5595769472504e-22	2.82772286099667e-19	5.65544572199333e-18	IL15RA;IL4R;PLVAP;PLP2;COL1A1;IL22RA1;ADAMTS7;POSTN;TNFRSF12A;BGN;ASPN;TRADD;TNFSF11;CCRL2;CD70;TNFRSF10A;KRT8;CCL15;KRT18;MST1R;EREG;CCRL1;IRAK2;OAS1;IL10RB;TRIM31;LTBR;CCL20;ASS1;TNFSF15;CCL11;TNFRSF10B;TNFRSF4;CLDN18;CCL13;HLA-F;CD58;FN1;GBP2;CEBPB;TNFRSF11B;LRRC15;BIRC3;PSMB8;TNFRSF6B;IL23R;IL13RA1;TNFRSF9;IL17RE;CCL26;IL2RG;TNFRSF1A;CSDA;PAWR;HLA-H;IL1RL2;IFITM2;EDN1;OSMR;FGB;FGA;ADAMTS12;OA…
GO_CYTOKINE_MEDIATED_SIGNALING_PATHWAY	113	446	1.41277191435561e-21	3.97998030729895e-19	8.35795864532779e-18	IL15RA;IL4R;PLVAP;PLP2;IL22RA1;TNFRSF12A;BGN;ASPN;TRADD;TNFSF11;CCRL2;CD70;TNFRSF10A;KRT8;CCL15;KRT18;MST1R;EREG;CCRL1;IRAK2;OAS1;IL10RB;TRIM31;LTBR;CCL20;TNFSF15;CCL11;TNFRSF10B;TNFRSF4;CLDN18;CCL13;HLA-F;GBP2;TNFRSF11B;LRRC15;BIRC3;PSMB8;TNFRSF6B;IL23R;IL13RA1;TNFRSF9;IL17RE;CCL26;IL2RG;TNFRSF1A;HLA-H;IL1RL2;IFITM2;OSMR;OASL;TNFRSF10D;HLA-B;IL1R2;IFITM3;PSMB9;IL2RA;IL3RA;HLA-A;TNFRSF1B;CIB1;LRR…
GO_RESPONSE_TO_OXYGEN_CONTAINING_COMPOUND	245	1367	2.64025754867383e-21	7.09989257179744e-19	1.56197636579544e-17	TRPA1;PPARG;COL4A1;ITGB1;VDR;EPS8;THBS1;HSD17B2;COL5A2;COL3A1;TPM1;AREG;ASPH;COL1A1;BDKRB1;POSTN;INHBA;COL1A2;LDHA;NQO1;KLF6;ITGA2;SLC10A3;SDC1;FBN1;STK24;HNF4A;ABP1;PLAU;TGFBR2;TNFRSF10A;CA9;KRT8;STC1;HSD11B2;COL6A2;PDGFRB;ERO1L;ERRFI1;SERPINE1;DSG2;GPX8;FGFR4;EREG;PTGIR;BMP4;GJB2;TICAM1;THBD;TIMP1;DNM2;CAV2;IRAK2;STX4;RAP1B;AHR;LTBR;CCL20;PLEKHA1;ASS1;AP3S1;TNFRSF10B;TNFRSF4;NOD1;HOXA2;FN1;CLDN…
GO_RESPONSE_TO_LIPID	178	881	3.71273291412409e-21	9.54979474780786e-19	2.19645279199581e-17	PPARG;ITGB1;VDR;THBS1;HSD17B2;IL4R;AREG;GATA6;COL1A1;FHL2;BDKRB1;LOX;POSTN;INHBA;LDHA;NQO1;PAQR5;ITGA2;SLC10A3;SDC1;HNF4A;PLAU;TGFBR2;MMP14;TNFRSF10A;CA9;STC1;HSD11B2;PDGFRB;ERRFI1;SERPINE1;DSG2;FGFR4;PTGIR;BMP4;GJB2;PITX2;TICAM1;THBD;IRAK2;AHR;LTBR;CCL20;ASS1;TNFRSF10B;TNFRSF4;HOXA2;FN1;CLDN4;PRKAA1;SHC1;AKR1C3;CEBPB;TNFRSF11B;PTGES;ESRRA;GNG12;IL15;ADM;SRC;NOS3;CSF2;FMO1;TGFB1I1;TNFRSF6B;IL23R;…
GO_CELL_SUBSTRATE_JUNCTION	103	395	9.28351870271126e-21	2.28838736021833e-18	5.49212966452398e-17	PROCR;ITGB1;ACTN4;VASP;ITGA1;FHL2;LASP1;ITGA5;EPHA2;RRAS;ITGA2;SDC1;ITGA11;PLAU;DAB2;MMP14;TES;SDC4;PDGFRB;MYH9;PLAUR;CD97;LMO7;C19orf21;FAP;PDLIM1;EFNB2;HSPG2;DNM2;CAV2;CD46;CAP1;ARPC5;TPM4;PHLDB2;ITGA3;CD151;TGM2;PVR;ACTR3;IQGAP1;NRP1;FAT1;FBLIM1;YWHAZ;TGFB1I1;VCL;CNN1;PXN;MPZL1;ADAM9;CNN2;TNS4;NHS;ARPC1B;MCAM;RSU1;CAV1;NOX4;CTNNA1;MME;DPP4;ARPC2;LPP;GRK5;REXO2;GRB7;SNTB2;ENG;CTTN;JUB;ACTB;CAPN…
GO_POSITIVE_REGULATION_OF_RESPONSE_TO_STIMULUS	308	1877	1.29305709696924e-20	3.05989031426802e-18	7.64972578567005e-17	DLL4;ITGB1;IGFBP4;EPS8;THBS1;ACTN4;PRKCDBP;MET;COL3A1;IL4R;ITGA1;ESM1;ACVRL1;ASPH;GATA6;COL1A1;INHBA;LASP1;ITGA5;LIF;TRIM15;TNFRSF12A;IGFBP3;ITGA2;CARD10;STX3;TRADD;TNFSF11;MAPK13;DAB2;TNIP1;TGFBR2;TNFRSF10A;PDGFRB;CCL15;SERPINE1;PLAUR;BCL10;FGFR4;VEGFA;MST1R;EREG;SULF1;PTGIR;PLSCR1;RALB;BMP4;TICAM1;CASP10;THBD;SH2D3A;CAV2;CD46;IRAK2;IQGAP3;STX4;SKAP2;LTBR;ARPC5;CCL20;PLEKHA1;MYO1C;TNFSF15;RARRES…
GO_BIOLOGICAL_ADHESION	196	1021	1.94337804472218e-20	4.42193250483707e-18	1.14970245125764e-16	TINAGL1;SMAGP;DLL4;ITGB1;CLIC1;TGFBI;LOXL2;CLDN2;CLDN23;THBS1;LAMB1;COL3A1;COL5A1;NID2;ELF4;ITGA1;COL15A1;IL32;COL6A3;POSTN;TINAG;TNFAIP6;CLDN14;EFNB1;ITGA5;EPHA2;ACAN;TNFRSF12A;SRPX2;COL8A1;ITGA2;WISP1;ITGA11;TNIP1;ACE2;COL6A2;IL7;LAMA4;AMIGO2;MYH9;COL12A1;DSG2;CD97;MYL12A;ITGB6;CD2AP;AOC3;FAP;EFNB2;LGALS4;NID1;CD93;CCL11;TNFRSF4;ITGA3;CLDN18;CD151;MICA;CD58;FN1;CLDN4;MYL9;ADAM12;PVR;SHC1;FADD;C…
GO_RESPONSE_TO_EXTERNAL_STIMULUS	293	1770	4.09631817431343e-20	8.97548826638453e-18	2.42338183192382e-16	TRPA1;PPARG;ITGB1;VDR;VASP;MET;COL3A1;IL4R;ITGA1;PLP2;COL1A1;IL22RA1;BDKRB1;POSTN;LDHA;EFNB1;NQO1;EPHA2;HOXB9;ITGA2;FUCA2;TNFSF11;CCRL2;ABP1;PLAU;LGALS3;TGFBR2;MMP14;TNFRSF10A;KRT8;STC1;HSD11B2;PDGFRB;ACTA2;CCL15;SERPINE1;PLAUR;TEAD4;ARHGEF16;BCL10;VIL1;VEGFA;LMNA;MST1R;PTGIR;EFNB2;PLSCR1;RALB;BMP4;PITX2;TICAM1;THBD;CCRL1;IRAK2;OAS1;IL10RB;LTBR;CCL20;CKLF;CD93;ASS1;REP15;RARRES2;CCL11;TNFRSF10B;A…
GO_EXTRACELLULAR_MATRIX	104	417	3.05040967797831e-19	6.44507987675702e-17	1.80462236549197e-15	TINAGL1;COL4A1;ITGB1;TGFBI;LOXL2;THBS1;LAMB1;COL5A2;COL3A1;CD248;COL5A1;NID2;MMP1;COL15A1;COL1A1;ADAMTS7;COL6A3;LOX;POSTN;TINAG;COL1A2;COL4A2;ACAN;BGN;COL8A1;ANXA2;WISP1;MMP11;ASPN;FBN1;ANXA2P2;LGALS3;MMP14;COL6A2;LAMA4;CTHRC1;COL12A1;ADAMTS2;SERPINE1;VEGFA;HSPG2;PLSCR1;BMP4;LUM;TIMP1;NID1;RARRES2;ANG;CD151;FN1;ADAMTSL5;ADAMTS4;TNFRSF11B;OLFML2A;THBS2;TGFB1I1;LAMB3;CRISPLD2;MMP3;TPSAB1;COL10A1;AD…
GO_RESPONSE_TO_BIOTIC_STIMULUS	165	837	1.37386554672391e-18	2.80268571531677e-16	8.12778857441864e-15	IL4R;IL22RA1;BDKRB1;FUCA2;PLAU;TNFRSF10A;KRT8;ACTA2;SERPINE1;TEAD4;BCL10;VIL1;MST1R;PTGIR;PLSCR1;TICAM1;THBD;IRAK2;OAS1;IL10RB;LTBR;CCL20;CD93;ASS1;REP15;CCL11;TNFRSF10B;ANG;TNFRSF4;C7orf68;MICA;NOD1;FN1;FADD;FCN3;CEBPB;TNFRSF11B;CPA3;PTGES;GNG12;ADM;F2RL1;SRC;NOS3;CSF2;FMO1;SLC35C1;TNFRSF6B;IL23R;BCL3;MAPK14;ATP1B1;FOSL1;ADAM9;TNFRSF9;CD36;UNC93B1;KCNQ1;TNFRSF1A;PAWR;BAK1;CAV1;IFITM2;UGT1A1;BATF…
GO_LOCOMOTION	200	1098	3.04130797772272e-18	5.9974593320692e-16	1.79923779962076e-14	PROCR;ITGB1;SLC16A3;LOXL2;EPS8;THBS1;LAMB1;VASP;MET;CD248;COL5A1;MMP1;ITGA1;ACVRL1;PLP2;COL1A1;BDKRB1;COL1A2;EFNB1;ITGA5;EPHA2;TNFRSF12A;SRPX2;HOXB9;ITGA2;SDC1;TNFSF11;CCRL2;ITGA11;PLAU;SNAI1;LGALS3;MMP14;ACE2;SDC4;PDGFRB;CTHRC1;CCL15;MYH9;PLAUR;ARHGEF16;ITGB6;FGFR4;CD2AP;VIL1;VEGFA;FAP;EFNB2;BMP4;PITX2;THBD;CCRL1;CAV2;CD46;CAP1;ELMO3;ARPC5;CCL20;CKLF;S100P;RARRES2;CCL11;ANG;TNFRSF4;ITGA3;CD151;A…
GO_RESPONSE_TO_MOLECULE_OF_BACTERIAL_ORIGIN	85	318	4.59349956346835e-18	8.76617529596089e-16	2.71751434174788e-14	BDKRB1;PLAU;TNFRSF10A;SERPINE1;BCL10;PTGIR;TICAM1;THBD;IRAK2;LTBR;CCL20;ASS1;TNFRSF10B;TNFRSF4;FN1;CEBPB;TNFRSF11B;PTGES;GNG12;ADM;SRC;NOS3;CSF2;FMO1;TNFRSF6B;IL23R;MAPK14;ADAM9;TNFRSF9;CD36;TNFRSF1A;PAWR;UGT1A1;EDN1;PTGER4;MGST1;TNFRSF10D;MAPKAPK2;CD24;TNFRSF1B;SBNO2;CD80;PTGER3;PYCARD;S100A14;TNIP3;ZC3H12A;CXCL1;AICDA;SSC5D;REN;IL24;HMGCS2;ICAM1;MTDH;CYP27B1;SPON2;TNFAIP3;TNFRSF11A;CD40;CASP8;N…
GO_PROTEINACEOUS_EXTRACELLULAR_MATRIX	88	349	6.24694226792202e-17	1.15490345178208e-14	3.69569104570267e-13	COL4A1;ITGB1;TGFBI;LOXL2;LAMB1;COL5A2;COL3A1;CD248;COL5A1;NID2;MMP1;COL15A1;COL1A1;ADAMTS7;COL6A3;LOX;POSTN;TINAG;COL1A2;COL4A2;ACAN;BGN;COL8A1;ANXA2;WISP1;MMP11;ASPN;FBN1;ANXA2P2;COL6A2;LAMA4;CTHRC1;COL12A1;ADAMTS2;VEGFA;HSPG2;BMP4;LUM;TIMP1;NID1;ANG;CD151;FN1;ADAMTSL5;ADAMTS4;TNFRSF11B;OLFML2A;THBS2;LAMB3;CRISPLD2;MMP3;COL10A1;ADAMTS14;ADAMTS12;ECM1;COL6A1;MMP13;BMP1;MMRN2;CYR61;LAD1;ZG16;MMP2;…
GO_POSITIVE_REGULATION_OF_IMMUNE_SYSTEM_PROCESS	157	821	2.26477624056551e-16	4.06012613308654e-14	1.33984162391856e-12	THBS1;IL4R;PLVAP;BDKRB1;INHBA;EFNB1;LIF;TRIM15;ITGA2;TNFSF11;TNIP1;LGALS3;TGFBR2;MMP14;IL7;SERPINE1;BCL10;VEGFA;EREG;EFNB2;TNFSF9;PLSCR1;TICAM1;CD46;IRAK2;STX4;SKAP2;ARPC5;CCL20;PLEKHA1;MYO1C;RARRES2;TNFRSF4;ANO6;NOD1;VEGFC;PVR;FADD;KLF10;ACTR3;FCN3;C4BPB;IL15;BIRC3;CTSS;F2RL1;SRC;RUNX1;PSMB8;HOXA5;IL23R;MAPK14;CD55;CD36;UNC93B1;ARPC1B;PRDM1;PAWR;IL1RL2;CD209;CAV1;PTGER4;DPP4;HLA-B;RELB;ARPC2;CTS…
GO_POSITIVE_REGULATION_OF_MULTICELLULAR_ORGANISMAL_PROCESS	230	1377	2.91971671871956e-16	5.08030709057203e-14	1.72730441079449e-12	PPARG;ITGB1;CLIC1;VDR;LOXL2;THBS1;MET;IL4R;TPM1;ACVRL1;GATA6;COL1A1;POSTN;INHBA;PLS1;ITGA5;LIF;TRIM15;TNFRSF12A;SRPX2;RRAS;ITGA2;TRADD;TNFSF11;PLAU;MAPK13;DAB2;SNAI1;LGALS3;TGFBR2;MMP14;ACE2;PDGFRB;IL7;AMIGO2;CTHRC1;SERPINE1;HOXB7;BCL10;VIL1;VEGFA;LMNA;EREG;SULF1;EFNB2;TNFSF9;GJA5;BMP4;LUM;TICAM1;THBD;CD46;IQGAP3;CCL20;PHLDB2;CCL11;C7orf68;ITGA3;ANO6;NOD1;CD58;FN1;VEGFC;AGPAT2;TMBIM1;GREM1;PRKAA1…
GO_CELL_MOTILITY	156	821	4.2474532692668e-16	7.17940958313782e-14	2.51279335409824e-12	PROCR;ITGB1;SLC16A3;LOXL2;EPS8;THBS1;LAMB1;CD248;COL5A1;MMP1;ITGA1;ACVRL1;COL1A1;BDKRB1;COL1A2;EFNB1;ITGA5;EPHA2;TNFRSF12A;SRPX2;HOXB9;ITGA2;SDC1;TNFSF11;ITGA11;PLAU;SNAI1;LGALS3;MMP14;SDC4;PDGFRB;CTHRC1;CCL15;MYH9;ARHGEF16;FGFR4;CD2AP;VIL1;VEGFA;FAP;EFNB2;PITX2;THBD;CAP1;ELMO3;ARPC5;CCL20;CKLF;S100P;CCL11;ANG;ITGA3;CD151;ANO6;CCL13;CD58;FN1;VEGFC;GREM1;SHC1;NRP1;FAT1;F2RL1;PLD1;SRC;NOS3;PECAM1;H…
GO_RESPONSE_TO_BACTERIUM	108	489	7.1045656401707e-16	1.16751695353472e-13	4.20306103272499e-12	IL22RA1;BDKRB1;FUCA2;PLAU;TNFRSF10A;SERPINE1;BCL10;VIL1;PTGIR;TICAM1;THBD;IRAK2;LTBR;CCL20;ASS1;TNFRSF10B;ANG;TNFRSF4;MICA;NOD1;FN1;CEBPB;TNFRSF11B;PTGES;GNG12;ADM;SRC;NOS3;CSF2;FMO1;TNFRSF6B;IL23R;BCL3;MAPK14;ADAM9;TNFRSF9;CD36;TNFRSF1A;PAWR;CAV1;UGT1A1;EDN1;FGB;FGA;OPTN;PTGER4;MGST1;TNFRSF10D;HLA-B;MAPKAPK2;CD24;C10orf99;HLA-A;TNFRSF1B;SBNO2;CD80;LYZ;PTGER3;BAIAP2L1;PYCARD;ADAMTS5;S100A14;TNIP3…
GO_ANATOMICAL_STRUCTURE_FORMATION_INVOLVED_IN_MORPHOGENESIS	170	938	1.88836306357724e-15	3.01933942814133e-13	1.11715558841229e-11	DLL4;COL4A1;ITGB1;TGFBI;HTATIP2;LOXL2;THBS1;LAMB1;VASP;CAST;TPM1;ESM1;ACVRL1;COL15A1;GATA6;COL1A1;FHL2;INHBA;COL4A2;ITGA5;EPHA2;TRIM15;TNFRSF12A;SRPX2;COL8A1;ITGA2;ANXA2;PLAU;SNAI1;TGFBR2;MMP14;KRT8;SDC4;PDGFRB;CTHRC1;MYH9;COL12A1;SERPINE1;ETS2;BCL10;HOXA3;VEGFA;EREG;FAP;TMOD3;EFNB2;GJA5;HSPG2;BMP4;PITX2;RDH13;TCF21;ANG;ITGA3;KLF5;FN1;VEGFC;ADAM12;TGM2;GREM1;SHC1;GPR4;NRP1;SHB;ADM;NOS3;EPHB4;BCL3…
GO_RECEPTOR_BINDING	234	1432	2.17149652485677e-15	3.38067722132965e-13	1.28465734410527e-11	PPARG;SMAGP;DLL4;ITGB1;TGFBI;VDR;IGFBP4;THBS1;ACTN4;MACC1;COL3A1;COL5A1;DOK4;ITGA1;ESM1;AREG;IL32;FHL2;INHBA;EFNB1;ITGA5;BDKRB2;LIF;SRPX2;ITGA2;WISP1;FBN1;TRADD;AMN;TNFSF11;CCRL2;CD70;HNF4A;TGFBR2;MMP14;STC1;PDGFRB;IL7;LAMA4;CTHRC1;CCL15;SERPINE1;ETS2;PLAUR;ARHGEF16;ITGB6;CD2AP;VEGFA;EREG;FAP;EFNB2;TNFSF9;PLSCR1;BMP4;TIMP1;DNM2;CAV2;CNIH4;CCL20;CKLF;S100P;MYO1C;TNFSF15;TCF21;RARRES2;CCL11;ANG;C7o…
GO_POSITIVE_REGULATION_OF_CELL_ADHESION	88	366	2.31247336796452e-15	3.50784421663542e-13	1.36805924448781e-11	ITGB1;S100A10;IL4R;TPM1;EFNB1;ITGA5;FSTL3;COL8A1;ITGA2;STX3;TNFSF11;TGFBR2;SDC4;IL7;BCL10;VEGFA;EFNB2;TNFSF9;DNM2;CD46;STX4;NID1;ITGA3;FN1;VEGFC;TGM2;FADD;IL15;SRC;IL23R;CD55;ADAM9;CD36;FOXC2;RSU1;PAWR;IL1RL2;CAV1;FGB;FGA;EMP2;PTGER4;DPP4;ARPC2;FOXF1;CD24;CYR61;IL2RA;HLA-A;VAV3;PNP;CIB1;NET1;CD80;HES1;AGR2;PYCARD;HLA-E;MYADM;SMAD7;CCL28;SKAP1;HYAL1;TRAF2;IL18;TRIOBP;IL6;SMAD3;FBLN2;RAC1;HHLA2;HLA…
GO_REGULATION_OF_CELL_DEATH	236	1452	3.27275791113484e-15	4.84040895056842e-13	1.93616358022737e-11	ANXA4;PPARG;ITGB1;VDR;HTATIP2;THBS1;ACTN4;CAST;MET;CD248;ITGA1;GATA6;FHL2;SLC25A24;INHBA;LDHA;NQO1;ITGA5;BDKRB2;TNFRSF12A;IGFBP3;WISP1;CARD10;TRADD;DAB2;SNAI1;LGALS3;TNFRSF10A;IER3;PDGFRB;IL7;AMIGO2;AIFM2;SERPINE1;KRT18;PLAUR;ARHGEF16;BCL10;VIL1;BFAR;VEGFA;LMNA;FAP;BMP4;CASP10;TIMP1;DNM2;STX4;LTBR;CASP7;TNFSF15;TNFRSF10B;TNFRSF4;ACAA2;ANO6;NOD1;FN1;TEX11;TGM2;TMBIM1;GREM1;PRKAA1;AKR1C3;FADD;G0S2;…
GO_CELL_DEATH	175	981	4.46471739254127e-15	6.44226051079857e-13	2.64132680942741e-11	PPARG;MLKL;HTATIP2;THBS1;INHBA;EPHA2;TNFRSF12A;IGFBP3;TRADD;STK24;CD70;PLAU;DAB2;TGFBR2;PPP1R13L;TNFRSF10A;IER3;KRT8;PHLDA2;ERO1L;DRAM1;VDAC1;AIFM2;KRT18;PLAUR;BCL10;VIL1;BFAR;VEGFA;PARP4;SULF1;FAP;RASSF6;TNFSF9;PLSCR1;RALB;TICAM1;CASP10;PLAGL1;DYRK2;AHR;ELMO3;LTBR;CASP7;TNFSF15;TNFRSF10B;TNFRSF4;ACAA2;HIC1;NOD1;GREM1;FADD;G0S2;CTSC;TRIB3;CEBPB;PRELID1;MECOM;TNFRSF11B;SHB;BIRC3;CASP6;SRC;TNFRSF6B…
GO_MULTICELLULAR_ORGANISMAL_MACROMOLECULE_METABOLIC_PROCESS	34	77	5.58420273072747e-15	7.86574841785327e-13	3.30361433549837e-11	COL4A1;COL5A2;COL3A1;COL5A1;MMP1;COL15A1;COL1A1;COL6A3;COL1A2;COL4A2;SERPINH1;COL8A1;MMP11;MMP14;ACE2;COL6A2;COL12A1;ADAMTS2;AKR1C3;CTSS;ENPEP;MMP3;COL10A1;ADAMTS14;COL6A1;MMP13;CTSK;MMP2;MMP12;CTSD;ACE;ADAM15;TRAM2;COL18A1
GO_EXTRACELLULAR_MATRIX_COMPONENT	44	123	7.10932087885821e-15	9.78110286495934e-13	4.20587423193251e-11	COL4A1;ITGB1;TGFBI;LOXL2;LAMB1;COL5A2;COL3A1;COL5A1;NID2;COL15A1;COL1A1;COL6A3;TINAG;COL1A2;COL4A2;COL8A1;ANXA2;FBN1;ANXA2P2;LAMA4;COL12A1;HSPG2;LUM;TIMP1;NID1;ANG;CD151;FN1;ADAMTSL5;THBS2;LAMB3;COL6A1;MMRN2;LAD1;LAMA3;COL27A1;GSTO1;COL14A1;LAMC1;LOXL1;MFAP5;EFEMP2;LAMC2;COL18A1
GO_CELL_SURFACE	139	722	8.28664257947325e-15	1.11417676136736e-12	4.90237775001638e-11	ANXA4;PROCR;ITGB1;THBS1;MET;PLVAP;ITGA1;AREG;ACVRL1;ADAMTS7;ITGA5;EPHA2;TNFRSF12A;BGN;SRPX2;ITGA2;ANXA2;SDC1;PLAU;TGFBR2;ACE2;TNFRSF10A;SDC4;PLEKHG6;MYH9;DSG2;ITGB6;AOC3;VEGFA;MST1R;SULF1;FAP;TFPI;THBD;FUT4;CD46;STX4;CD93;TNFRSF10B;TNFRSF4;C7orf68;HFE;ITGA3;ANO6;MICA;HLA-F;CD58;PVR;GREM1;TSPAN15;CDH17;NRP1;IL15;CEP55;ULBP2;TGFA;CD55;ANTXR2;MPZL1;ADAM9;MXRA8;TNFRSF9;PTPRK;ENPEP;CD36;IL2RG;TNFRSF1A…
GO_CELL_JUNCTION_ORGANIZATION	55	182	1.37352900132094e-14	1.80573279373659e-12	8.12579757181465e-11	ITGB1;ACTN4;VASP;ITGA5;ITGA2;HNF4A;DSG2;PARD6B;GJA5;GJB2;ANG;CD151;FN1;PVR;CDH17;FBLIM1;SRC;VCL;LAMB3;PTPRK;LSR;CTNNA1;PERP;CDH5;CTTN;CRB3;JUB;CTNND1;ACTB;GJD3;ECT2;MYADM;PKP3;SMAD7;MTDH;JUP;LAMA3;CLDN1;SMAD3;MICALL2;RAC1;PLEKHA7;TGFB1;SNAI2;LAMC1;ITGB4;GJA4;CDH13;INADL;NUMB;F11R;LAMC2;ITGB3;PKP2;RHOD
GO_POSITIVE_REGULATION_OF_CELL_PROLIFERATION	149	801	1.64625769930204e-14	2.11723055414584e-12	9.73926054907088e-11	DLL4;ITGB1;LAMB1;CD248;ESM1;AREG;ACVRL1;GATA6;S100A6;EFNB1;LIF;ITGA2;ANXA2;STX3;PLAU;TGFBR2;PDGFRB;IL7;CTHRC1;FGFR4;HOXA3;VEGFA;SP6;MST1R;EREG;TNFSF9;BMP4;PITX2;TICAM1;TIMP1;CAV2;CD46;IQGAP3;STX4;CCL11;ANG;TNFRSF4;C7orf68;FN1;VEGFC;GREM1;PRKAA1;SHC1;AKR1C3;FADD;NRP1;REG3A;IL15;ADM;CSF2;IL23R;MAPK14;TGFA;CD55;FOSL1;REG1A;FOSL2;CCL26;CAV1;EDN1;OSMR;CCND1;EMP2;CLDN7;PTGER4;ECM1;PDX1;DPP4;FABP1;FOXF1…
GO_NEGATIVE_REGULATION_OF_RESPONSE_TO_STIMULUS	219	1338	1.86605664912206e-14	2.34884917791619e-12	1.10395911362061e-10	PPARG;DLL4;ITGB1;RNF149;IGFBP4;THBS1;PRKCDBP;MET;COL3A1;IL4R;ITGA1;TNFAIP6;BDKRB2;LIF;EPHA2;SPINK1;BGN;FSTL3;IGFBP3;ANXA2;ASPN;FBN1;TRADD;RGS3;HNF4A;PLAU;DAB2;TNIP1;SNAI1;LGALS3;TGFBR2;MMP14;TNFRSF10A;GPRC5A;IL7;CTHRC1;ERRFI1;SERPINE1;PLAUR;STK38;HTRA3;BFAR;LMNA;SULF1;PTGIR;BMP4;TICAM1;THBD;DNM2;CAV2;CD46;TAX1BP3;PLEKHA1;PHLDB2;TCF21;TNFRSF10B;HFE;ITGA3;ACAA2;MICA;HIC1;UBAC2;TMBIM1;GREM1;PRKAA1;F…
GO_REGULATION_OF_INTRACELLULAR_SIGNAL_TRANSDUCTION	255	1639	3.73599266763477e-14	4.59334747600239e-12	2.21021326217273e-10	TRIP10;ITGB1;RNF149;IGFBP4;THBS1;ACTN4;PRKCDBP;COL3A1;ITGA1;ASPH;INHBA;BDKRB2;LIF;EPHA2;TRIM15;SPINK1;BGN;RRAS;IGFBP3;CARD10;ASPN;TRADD;RGS3;TNFSF11;HNF4A;TNIP1;SNAI1;PPP1R13L;TNFRSF10A;IER3;PDGFRB;PLEKHG6;ERRFI1;EPS8L2;CCL15;PLAUR;ARHGAP18;STK38;ARHGEF16;BCL10;FGFR4;VEGFA;MST1R;EREG;C9orf100;PTGIR;FGD6;BMP4;TICAM1;CASP10;DNM2;CAV2;IRAK2;IQGAP3;DYRK2;LTBR;CCL20;PLEKHA1;TNFSF15;CCL11;TNFRSF10B;TNF…
GO_CELL_ADHESION_MOLECULE_BINDING	55	186	3.80449672623592e-14	4.59334747600239e-12	2.25074026324117e-10	SMAGP;ITGB1;TGFBI;THBS1;ACTN4;COL3A1;COL5A1;ESM1;POSTN;ITGA5;ITGA2;WISP1;FBN1;FXYD5;MMP14;DSG2;ITGB6;CD2AP;FAP;CD46;ITGA3;CD151;FN1;PVR;CDHR5;CDH17;SRC;VCL;PXN;ADAM9;FGB;FGA;EMP2;CLDN7;CTNNA1;CYR61;CTNND1;ADAMTS5;PKP3;EPCAM;CDHR2;ICAM1;JUP;EZR;ICAM2;FGG;CDH13;NUMB;KDR;ITGA4;EDIL3;ADAM15;ADAM8;ITGB3;VCAM1
GO_EMBRYO_DEVELOPMENT	159	885	4.81502493452518e-14	5.69713750253019e-12	2.8485687512651e-10	DLL4;ITGB1;HSD17B2;LAMB1;VASP;TPM1;ACVRL1;GATA6;COL1A1;HOXB6;INHBA;COL4A2;EFNB1;MICAL2;ITGA5;LIF;EPHA2;TRIM15;COL8A1;HOXB9;ITGA2;FBN1;SNAI1;TGFBR2;MMP14;PPP1R13L;KRT8;HOXB5;SDC4;MYO1E;CTHRC1;MYH9;COL12A1;ETS2;HOXB7;BCL10;HOXA3;VEGFA;SULF1;HOXB8;GJA5;BMP4;PITX2;LRIG3;PLOD3;TCF21;RARRES2;ITGA3;EXT1;HOXA2;FN1;VEGFC;ELF3;GREM1;CEBPB;NRP1;ADM;NOS3;CSF2;HOXA5;PCDH12;TGFB1I1;SLC35D1;FOSL1;KRT19;LAMB3;HO…
GO_RESPONSE_TO_OXYGEN_LEVELS	76	310	4.95388268551792e-14	5.74650391520079e-12	2.9307169967524e-10	PPARG;LOXL2;THBS1;ACTN4;GATA6;COL1A1;POSTN;LDHA;BDKRB2;ITGA2;PLAU;MMP14;CA9;STC1;HSD11B2;PDGFRB;ERO1L;PLOD2;VEGFA;LMNA;PDLIM1;CYGB;ANG;ACAA2;PRKAA1;SHC1;ADM;SRC;BBC3;ATP1B1;CAV1;EDN1;NOX4;MMP13;SOD3;ANGPT2;DPP4;FABP1;STC2;CD24;PDK3;ENG;JUB;MMP2;CCNA2;PPP1R15A;EGLN3;CAPN2;PDGFB;ICAM1;CYB5R4;FAS;PLK3;NOL3;UBE2D1;SMAD3;CLCA1;MYOCD;CDKN1A;SLC29A1;FLT1;UTS2;TGFB1;EIF4EBP1;ETS1;CASP1;SOCS3;ASCL2;BMP2;A…
GO_REGULATION_OF_VASCULATURE_DEVELOPMENT	63	233	5.4577749780028e-14	6.20926860958934e-12	3.22881967698646e-10	DLL4;HTATIP2;THBS1;ACVRL1;GATA6;COL4A2;ITGA5;LIF;EPHA2;TNFRSF12A;SRPX2;RRAS;TGFBR2;SERPINE1;VEGFA;SULF1;BMP4;CCL11;VEGFC;GREM1;GPR4;ADM;THBS2;RUNX1;NOS3;HOXA5;FOXC2;EMP2;PTGER4;ECM1;EFNA1;ANGPT2;MMRN2;CIB1;ADM2;ENG;C19orf10;GPR124;ECSCR;ZC3H12A;PPP1R15A;CXCR3;PDGFB;KLF4;MTDH;CCR3;TNFAIP3;HYAL1;IL6;MYOCD;FLT1;UTS2;TSPAN12;SPHK1;ETS1;CCL24;SP100;ERBB2;KDR;IL8;TBXA2R;CD34;C5AR1
GO_RESPONSE_TO_ENDOGENOUS_STIMULUS	229	1435	6.43424271737603e-14	7.18207168226351e-12	3.80649799159966e-10	PPARG;DLL4;COL4A1;ITGB1;VDR;THBS1;COL5A2;COL3A1;IL4R;AREG;ACVRL1;ASPH;GATA6;COL1A1;FHL2;ADAMTS7;LOX;POSTN;INHBA;COL1A2;LDHA;NNMT;COL4A2;NQO1;PAQR5;KLF6;ITGA2;ANXA2;SDC1;FBN1;HNF4A;ABP1;PLAU;TGFBR2;MMP14;CA9;STC1;HSD11B2;PDGFRB;ERRFI1;PLOD2;DSG2;FGFR4;VIL1;EREG;BMP4;GJB2;PITX2;THBD;TIMP1;DNM2;CAV2;PLOD3;RAP1B;AHR;ASS1;AP3S1;ANG;HFE;ITGA3;NOD1;FN1;CLDN4;ITPR3;PRKAA1;SHC1;AKR1C3;TRIB3;KLF10;CEBPB;TN…
GO_LEUKOCYTE_MIGRATION	67	259	8.81436261470399e-14	9.65662393122015e-12	5.21457692285888e-10	PROCR;ITGB1;SLC16A3;EPS8;MMP1;ITGA1;COL1A1;COL1A2;ITGA5;TNFSF11;LGALS3;CCL15;MYH9;VEGFA;THBD;CCL20;CKLF;CCL11;ITGA3;ANO6;CCL13;CD58;FN1;SHC1;F2RL1;SRC;PECAM1;ATP1B1;CEACAM6;CCL26;SLC7A7;CAV1;EDN1;HRH1;ANGPT2;CEACAM1;GRB7;VAV3;SPNS2;CXCR3;PDGFB;ICAM1;TREM1;CCL18;B4GALT1;TNFRSF11A;PPIA;IL6;RAC1;CCL22;ESAM;FLT1;LCK;CCL24;CCR6;ITGA4;F11R;IL8;SELE;EMR2;CEACAM8;ADAM8;CD34;ITGB3;VCAM1;C5AR1;PF4V1
GO_MOVEMENT_OF_CELL_OR_SUBCELLULAR_COMPONENT	205	1255	1.45371215048023e-13	1.56366565131655e-11	8.60016108224102e-10	PROCR;ITGB1;SLC16A3;LOXL2;EPS8;THBS1;ACTN4;LAMB1;VASP;CD248;COL5A1;MMP1;TPM1;ITGA1;ACVRL1;COL1A1;BDKRB1;COL1A2;EFNB1;ITGA5;EPHA2;TNFRSF12A;SRPX2;HOXB9;ITGA2;SDC1;TNFSF11;ITGA11;PLAU;SNAI1;LGALS3;MMP14;SDC4;PDGFRB;MYO1E;CTHRC1;CCL15;MYH9;PLAUR;CD97;ARHGEF16;FGFR4;CD2AP;VIL1;VEGFA;MST1R;FAP;EFNB2;GJA5;PITX2;THBD;CAP1;ELMO3;ARPC5;CCL20;CKLF;S100P;TPM4;AP3S1;CCL11;ANG;ITGA3;CD151;ANO6;EXT1;CCL13;HOXA…
GO_POSITIVE_REGULATION_OF_DEVELOPMENTAL_PROCESS	189	1129	1.75367565710655e-13	1.85263306918613e-11	1.03747451874424e-09	PPARG;ITGB1;CLIC1;VDR;LOXL2;S100A10;THBS1;IL4R;ACVRL1;GATA6;COL1A1;INHBA;EHD2;PLS1;ITGA5;LIF;TNFRSF12A;SRPX2;RRAS;IGFBP3;TRADD;TNFSF11;C13orf33;DAB2;SNAI1;LGALS3;TGFBR2;MMP14;PPP1R13L;PDGFRB;IL7;AMIGO2;CTHRC1;SERPINE1;HOXB7;VIL1;VEGFA;LMNA;EFNB2;TNFSF9;BMP4;DNM2;CD46;IQGAP3;PHLDB2;RARRES2;CCL11;ITGA3;ANO6;KLF5;FN1;VEGFC;GREM1;PRKAA1;FADD;KLF10;CEBPB;NRP1;IL15;ADM;SRC;THBS2;RUNX1;NOS3;CSF2;HOXA5;T…
GO_REGULATION_OF_RESPONSE_TO_EXTERNAL_STIMULUS	161	914	1.88930424485396e-13	1.93161697517903e-11	1.1177123912556e-09	PPARG;THBS1;MET;TNFAIP6;TRIM15;ITGA2;ANXA2;STX3;TNFSF11;STK24;PLAU;MAPK13;TNIP1;TGFBR2;ACE2;PDGFRB;CCL15;VDAC1;SERPINE1;PLAUR;RAB20;TEAD4;VEGFA;FAP;EFNB2;RALB;THBD;CD46;STX4;CD93;PHLDB2;REP15;RARRES2;CCL11;C7orf68;ANO6;CCL13;NOD1;FN1;VEGFC;GREM1;QSOX1;C4BPB;CREB3L3;CPA3;NRP1;IL15;BIRC3;F2RL1;NOS3;SLC35C1;FAM132A;PRKG1;IL23R;CHMP4B;MAPK14;ATP1B1;CD55;SLC17A9;SMURF1;SH3GLB1;CCL26;CD36;KCNQ1;TNFRSF1…
GO_SINGLE_ORGANISM_CELL_ADHESION	97	454	1.89374213252846e-13	1.93161697517903e-11	1.12033784560384e-09	DLL4;ITGB1;CLIC1;LAMB1;ELF4;ITGA5;SRPX2;TNIP1;IL7;MYH9;DSG2;MYL12A;CD2AP;CD93;TNFRSF4;CD151;MICA;CD58;FN1;MYL9;SHC1;FADD;CEBPB;IL15;FAT1;FBLIM1;F2RL1;SRC;VCL;BCL3;ADAM9;RIPK3;CEACAM5;CD209;FGB;FGA;PTGER4;GPA33;EFNA1;NEDD4;CTNNA1;DPP4;RELB;FOXF1;CD24;CYR61;PERP;CDH5;CD80;IL18R1;BATF;CTNND1;CDSN;STAT6;HLA-E;ACTB;PKP3;MPZL2;CDHR2;ICAM1;JUP;RAC2;IRF1;PSMB10;EZR;NHEJ1;CASP8;FAS;IL6;SMAD3;MICALL2;RAC1;…
GO_REGULATION_OF_CELL_SUBSTRATE_ADHESION	51	171	2.212406023179e-13	2.21840576832661e-11	1.3088594033127e-09	ITGB1;S100A10;THBS1;ACTN4;ACVRL1;COL1A1;POSTN;ITGA5;COL8A1;PLAU;MMP14;SDC4;SERPINE1;VEGFA;DNM2;NID1;PHLDB2;ITGA3;FN1;VEGFC;GREM1;SRC;SLK;CD36;RSU1;FGB;FGA;EMP2;ANGPT2;ARPC2;FOXF1;CYR61;CIB1;HOXA7;NET1;AGR2;MYADM;AP1AR;CCL28;RAC2;TRIOBP;SMAD3;FBLN2;RAC1;LGALS1;FGG;CDH13;KDR;EDIL3;ADAM15;RHOD
GO_POSITIVE_REGULATION_OF_CELL_COMMUNICATION	237	1519	2.87735172336887e-13	2.83706879924171e-11	1.70224127954502e-09	DLL4;ITGB1;IGFBP4;EPS8;THBS1;ACTN4;PRKCDBP;COL3A1;ITGA1;ESM1;ACVRL1;ASPH;GATA6;COL1A1;INHBA;LASP1;ITGA5;LIF;TRIM15;TNFRSF12A;IGFBP3;ITGA2;CARD10;STX3;TRADD;TNFSF11;DAB2;TNFRSF10A;PDGFRB;CCL15;PLAUR;BCL10;FGFR4;VEGFA;MST1R;EREG;SULF1;PTGIR;GJA5;RALB;BMP4;TICAM1;CASP10;SH2D3A;CAV2;IRAK2;IQGAP3;STX4;SKAP2;LTBR;CCL20;MYO1C;TNFSF15;CCL11;TNFRSF10B;TNFRSF4;HFE;HIC1;CCL13;NOD1;ITPR3;AGPAT2;GREM1;RBPMS;P…
GO_CELL_JUNCTION	189	1135	2.99769126904134e-13	2.90726910617189e-11	1.77343415476486e-09	PROCR;SMAGP;ITGB1;CLDN2;CLDN23;EPS8;ACTN4;VASP;ITGA1;FHL2;KRT80;LASP1;CLDN14;ITGA5;EPHA2;SRPX2;RRAS;ITGA2;SDC1;POF1B;STX3;ABP1;ITGA11;PLAU;DAB2;MMP14;PPP1R13L;TES;KRT8;SDC4;PDGFRB;MYO1E;MYH9;PLAUR;DSG2;CD97;LMO7;C19orf21;FGFR4;CD2AP;FAP;PARD6B;PDLIM1;EFNB2;GJA5;HSPG2;GJB2;DNM2;CAV2;CD46;IQGAP3;CAP1;RAP1B;PDZD3;ARPC5;TPM4;PHLDB2;ITGA3;CLDN18;CD151;CLDN4;AQP7;TGM2;PVR;GABRE;ACTR3;IQGAP1;NRP1;FAT1;F…
GO_REGULATION_OF_RESPONSE_TO_WOUNDING	89	407	4.15391569404557e-13	3.96363955580219e-11	2.45745652459736e-09	PPARG;THBS1;TNFAIP6;TNFRSF12A;ITGA2;ANXA2;TNFSF11;STK24;PLAU;MAPK13;TNIP1;TGFBR2;ACE2;CCL15;SERPINE1;PLAUR;VIL1;FAP;THBD;CD46;PHLDB2;CCL11;ANO6;CCL13;C4BPB;CREB3L3;REG3A;IL15;BIRC3;F2RL1;NOS3;FAM132A;PRKG1;MAPK14;CD55;CCL26;CD36;TNFRSF1A;FOXC2;METRNL;IL1RL2;CAV1;CASP5;EDN1;OSMR;FGB;FGA;ADAMTS12;PTGER4;FOXF1;CASP4;IL2RA;TNFRSF1B;SBNO2;FAM105B;PTGER3;ZC3H12A;PDGFB;KLF4;MGLL;C2;CCL18;TNFAIP3;TNFRSF1…
GO_RESPONSE_TO_TUMOR_NECROSIS_FACTOR	61	232	5.24891885002313e-13	4.92898474868839e-11	3.10526039167369e-09	PLVAP;COL1A1;ADAMTS7;POSTN;TNFRSF12A;TRADD;TNFSF11;CD70;TNFRSF10A;KRT8;CCL15;KRT18;LTBR;CCL20;ASS1;TNFSF15;CCL11;TNFRSF10B;TNFRSF4;CLDN18;CCL13;CD58;TNFRSF11B;BIRC3;PSMB8;TNFRSF6B;ADAM9;TNFRSF9;CCL26;TNFRSF1A;CSDA;EDN1;ADAMTS12;TNFRSF10D;PSMB9;TNFRSF1B;CIB1;CYBA;PYCARD;ZC3H12A;PSMA1;PSMA7;UBD;INSR;ICAM1;CCL18;PSMB10;TNFRSF11A;HYAL1;CD40;CASP8;TRAF2;FAS;IL6;NFKB1;CCL22;CCL24;IL8;SELE;VCAM1;PSMD12
GO_REGULATION_OF_IMMUNE_RESPONSE	144	810	1.63543336891808e-12	1.51175372039365e-10	9.67522381051939e-09	PPARG;ITGB1;COL3A1;IL4R;COL1A1;COL1A2;TRIM15;TNIP1;LGALS3;BCL10;EREG;PLSCR1;TICAM1;CD46;IRAK2;STX4;SKAP2;ARPC5;PLEKHA1;MYO1C;HFE;MICA;HLA-F;NOD1;PVR;SHC1;FADD;ACTR3;FCN3;C4BPB;IL15;BIRC3;CTSS;F2RL1;SRC;PSMB8;IL23R;RAET1E;CD55;RIPK3;CD36;UNC93B1;ARPC1B;MS4A2;PAWR;HLA-H;CD209;CAV1;ECM1;HLA-B;RELB;ARPC2;CTSK;MAPKAPK2;FOXF1;CEACAM1;CD24;PSMB9;IL2RA;HLA-A;VAV3;TAP1;CD80;FAM105B;CLCF1;SPNS2;CYBA;MMP2;C…
GO_POSITIVE_REGULATION_OF_INTRACELLULAR_SIGNAL_TRANSDUCTION	152	871	1.77230136804066e-12	1.61306690666593e-10	1.04849348933285e-08	ITGB1;IGFBP4;THBS1;ACTN4;PRKCDBP;COL3A1;ITGA1;ASPH;LIF;TRIM15;IGFBP3;CARD10;TRADD;TNFSF11;TNFRSF10A;PDGFRB;CCL15;BCL10;FGFR4;VEGFA;MST1R;PTGIR;BMP4;TICAM1;CASP10;CAV2;IRAK2;IQGAP3;LTBR;CCL20;TNFSF15;CCL11;TNFRSF10B;TNFRSF4;HIC1;CCL13;NOD1;GREM1;PRKAA1;SHC1;KIAA1804;AKR1C3;FADD;TNFRSF11B;NRP1;IL15;BIRC3;F2RL1;TXN;SRC;C21orf7;CSF2;TNFRSF6B;FAM132A;MDFIC;IL23R;ZAK;MAPK14;TGFA;BBC3;PTK6;S100A4;ADAM9;…
GO_MULTICELLULAR_ORGANISM_METABOLIC_PROCESS	34	91	1.94337565353018e-12	1.74197126761887e-10	1.14970103662845e-08	COL4A1;COL5A2;COL3A1;COL5A1;MMP1;COL15A1;COL1A1;COL6A3;COL1A2;COL4A2;SERPINH1;COL8A1;MMP11;MMP14;ACE2;COL6A2;COL12A1;ADAMTS2;AKR1C3;CTSS;ENPEP;MMP3;COL10A1;ADAMTS14;COL6A1;MMP13;CTSK;MMP2;MMP12;CTSD;ACE;ADAM15;TRAM2;COL18A1
GO_ENDOPLASMIC_RETICULUM	241	1580	2.0516175982361e-12	1.78916591372599e-10	1.21373697111647e-08	COL4A1;P4HA2;RNF128;THBS1;HSD17B2;COL5A2;IL15RA;CAST;COL3A1;COL5A1;AREG;ASPH;COL15A1;LPIN3;PLP2;COL1A1;ADAMTS7;BDKRB1;COL6A3;COL1A2;HSD3B7;CLDN14;COL4A2;SERPINH1;ITGA5;COL8A1;C3orf52;P4HA3;UGT1A6;HSD11B2;COL6A2;ERO1L;KDELR3;EHD4;COL12A1;MYO1D;PLOD2;PLIN2;PLAUR;KDELC2;GPX8;MOGAT3;FGFR4;AOC3;STBD1;BFAR;UGT1A10;SULF1;GLT25D1;UGGT2;CTSA;KDELR2;TFPI;RCN3;SEC23A;TRAM1;OAS1;PLOD3;CNIH4;ANKS4B;A1CF;UGT1A…
GO_REGULATION_OF_DEFENSE_RESPONSE	135	746	2.07424098449609e-12	1.78916591372599e-10	1.22712096642788e-08	PPARG;TNFAIP6;TRIM15;ITGA2;TNFSF11;MAPK13;TNIP1;ACE2;CCL15;SERPINE1;TEAD4;BCL10;EREG;PLSCR1;TICAM1;CD46;IRAK2;CD93;REP15;CCL11;C7orf68;MICA;CCL13;NOD1;PVR;FADD;C4BPB;CREB3L3;CPA3;IL15;BIRC3;CTSS;F2RL1;SRC;PSMB8;SLC35C1;FAM132A;IL23R;MAPK14;ATP1B1;CD55;SMURF1;CCL26;CD36;UNC93B1;KCNQ1;TNFRSF1A;METRNL;IL1RL2;CD209;CAV1;CASP5;OSMR;ADAMTS12;CD163L1;CLDN7;PTGER4;HLA-B;RELB;FABP1;CTSK;MAPKAPK2;FOXF1;CAS…
GO_POSITIVE_REGULATION_OF_PROTEIN_METABOLIC_PROCESS	228	1475	2.08675537604959e-12	1.78916591372599e-10	1.23452448047093e-08	PPARG;ITGB1;IGFBP4;RNF128;THBS1;PRKCDBP;ITGA1;ACVRL1;ASPH;INHBA;ITGA5;LIF;IGFBP3;ITGA2;ANXA2;CARD10;TRADD;TNFSF11;DAB2;TGFBR2;MMP14;TNFRSF10A;SDC4;PDGFRB;CCL15;MYH9;EHD4;PLAUR;BCL10;FGFR4;VEGFA;MST1R;EREG;RALB;BMP4;TICAM1;CAV2;IRAK2;IQGAP3;LTBR;CASP7;CCL20;SNX9;SNX33;TNFSF15;RARRES2;CCL11;TNFRSF10B;ANG;TNFRSF4;HFE;CCL13;NOD1;SH3D19;FN1;VEGFC;GREM1;RBPMS;PRKAA1;SHC1;KIAA1804;DERL1;FADD;CTSC;TRIB3;…
GO_SKELETAL_SYSTEM_DEVELOPMENT	94	453	2.39164267435243e-12	2.02127972306699e-10	1.4148958061469e-08	TGFBI;VDR;IGFBP4;COL5A2;COL3A1;COL1A1;HOXB6;POSTN;COL1A2;SERPINH1;EPHA2;ACAN;HOXB9;PAPSS2;ANXA2;FBN1;SNAI1;TGFBR2;MMP14;STC1;HOXB5;COL12A1;ETS2;HOXB7;TEAD4;HOXA3;SULF1;HOXB8;GJA5;BMP4;LUM;PITX2;TIMP1;CDX1;PLEKHA1;ANO6;EXT1;HOXA2;ADAMTS4;KLF10;TNFRSF11B;ESRRA;SRC;RUNX1;HOXA5;MAPK14;PLS3;SLC35D1;HEXB;HOXA9;FOXC2;SLC39A1;HOXC11;EDN1;COL10A1;PTGER4;INSIG2;PITX1;MMP13;BMP1;HOXB3;CYR61;HOXA7;HOXA10;SPN…
GO_REGULATION_OF_LEUKOCYTE_MIGRATION	45	148	2.68439907195784e-12	2.23674717038064e-10	1.58809049097026e-08	THBS1;PLVAP;BDKRB1;ITGA2;LGALS3;SERPINE1;VEGFA;CCL20;RARRES2;ANO6;VEGFC;GREM1;FADD;F2RL1;RIPK3;PAWR;NBL1;PTGER4;ECM1;HOXA7;PTGER3;PYCARD;S100A14;CXCL1;CXCR3;ICAM1;CCL28;RAC2;CXCL14;BMP5;KITLG;IL6;RAC1;CXCL9;CCL24;CCR6;TMEM102;ITGA4;IL8;ADAM8;GCET2;C5AR1;STK10;PF4V1;CXCL6
GO_EPITHELIUM_DEVELOPMENT	159	934	4.30551728079677e-12	3.53770003238801e-10	2.54714402331937e-08	ANXA4;PPARG;DLL4;COL4A1;VDR;VASP;MET;COL5A1;AREG;ACVRL1;GATA6;INHBA;MICAL2;ITGA5;EPHA2;ITGA2;SDC1;TNFSF11;DAB2;SNAI1;LGALS3;TGFBR2;MMP14;CA9;STC1;TAGLN2;HOXB5;SDC4;ACTA2;MYO1E;CTHRC1;ERRFI1;VDAC1;BCL10;VIL1;VEGFA;EREG;EFNB2;GJA5;BMP4;PITX2;PLOD3;RAP1B;TCF21;CCL11;KLF5;VEGFC;TGM2;AGPAT2;ELF3;GREM1;AKR1C3;CEBPB;GPR4;IQGAP1;NRP1;ADM;F2RL1;CASP6;SRC;PTER;PECAM1;HOXA5;VSIG1;TGFB1I1;VCL;PLS3;PTK6;ADAM9…
GO_EPITHELIAL_CELL_DIFFERENTIATION	98	487	5.22742325919915e-12	4.23636109608523e-10	3.09254360014222e-08	ANXA4;PPARG;COL4A1;MET;ACVRL1;GATA6;EPHA2;ITGA2;SDC1;DAB2;LGALS3;STC1;TAGLN2;HOXB5;ACTA2;MYO1E;VDAC1;VIL1;VEGFA;EREG;BMP4;PITX2;PLOD3;RAP1B;TCF21;KLF5;ELF3;GREM1;AKR1C3;CEBPB;GPR4;IQGAP1;NRP1;F2RL1;CASP6;PTER;HOXA5;VSIG1;TGFB1I1;PLS3;PTK6;ADAM9;FOSL2;TAGLN;PGK1;FOXC2;PRDM1;E2F8;HNF1B;NR2F2;PDX1;LATS2;FOXF1;CD24;E2F4;EVPL;RAP2C;C1GALT1;ENG;NR5A2;HES1;CDSN;AGR2;CDK1;GSTK1;FZD1;MYADM;PDGFB;KLF4;FLNB…
GO_INNATE_IMMUNE_RESPONSE	110	570	5.54358562287965e-12	4.4318719655346e-10	3.2795852544956e-08	PPARG;ELF4;TRIM15;LGALS3;CCL15;BCL10;MST1R;TICAM1;CD46;OAS1;TRIM31;CCL20;ASS1;CCL11;ANG;MICA;CCL13;HLA-F;NOD1;CD58;GBP2;FADD;TRIM10;FCN3;C4BPB;RAET1G;FRK;F2RL1;SRC;PSMB8;ULBP2;IL23R;PTK6;RAET1E;CD55;CCL26;UNC93B1;HLA-H;IL1RL2;CD209;IFITM2;EDN1;FGB;FGA;OASL;GSDMD;APOL1;LILRA5;GZMB;HLA-B;RELB;CASP4;IFITM3;HLA-A;FAM105B;CYBA;C1S;PYCARD;HLA-E;SRPK1;SEPX1;SHMT2;IFNGR2;KYNU;SSC5D;CAPZA1;NLRC5;UBD;APOBE…
GO_ORGAN_MORPHOGENESIS	146	838	5.85020935537303e-12	4.61464513951824e-10	3.46098385463868e-08	FOXL1;DLL4;VDR;LAMB1;COL5A2;COL3A1;COL5A1;TPM1;AREG;GATA6;COL1A1;HOXB6;FHL2;INHBA;COL1A2;MICAL2;SERPINH1;LIF;EPHA2;COL8A1;ITGA2;SDC1;FBN1;TNFSF11;TMEM176B;SNAI1;TGFBR2;MMP14;PPP1R13L;STC1;HOXB5;PHLDA2;PDGFRB;GCNT3;ACTA2;IL7;CTHRC1;ERRFI1;ETV7;HOXB7;HOXA3;VEGFA;EREG;HOXB8;EFNB2;GJA5;BMP4;PITX2;LRIG3;PLOD3;RDH13;CDX1;PLEKHA1;TCF21;CCL11;HOXA2;VEGFC;HCCS;TGM2;ELF3;GREM1;CEBPB;ACTG2;NRP1;ADM;SRC;HOXA…
GO_ENDOPLASMIC_RETICULUM_LUMEN	53	199	1.02020055744966e-11	7.94145591825285e-10	6.03550649787216e-08	COL4A1;P4HA2;THBS1;COL5A2;COL3A1;COL5A1;ASPH;COL15A1;COL1A1;ADAMTS7;COL6A3;COL1A2;COL4A2;SERPINH1;COL8A1;P4HA3;COL6A2;ERO1L;COL12A1;PLAUR;KDELC2;GPX8;GLT25D1;UGGT2;RCN3;CTSC;KDELC1;TMEM43;FMO1;SLC27A2;CTSZ;EDN1;COL10A1;COL6A1;P4HA1;ARSE;TXNDC5;TOR1B;C19orf10;ADAMTS5;SERPINA1;ADAMTSL4;C3orf64;PDGFB;CALU;COL27A1;RCN1;COL14A1;ARSJ;CLN6;FKBP10;COL18A1;B2M
GO_CELL_CELL_JUNCTION	81	376	1.04448096363048e-11	8.02486932576355e-10	6.17914938083793e-08	SMAGP;ITGB1;CLDN2;CLDN23;ACTN4;VASP;KRT80;CLDN14;ITGA5;POF1B;STX3;ABP1;KRT8;MYO1E;MYH9;DSG2;FGFR4;CD2AP;PARD6B;GJA5;GJB2;IQGAP3;RAP1B;PDZD3;CLDN18;CLDN4;AQP7;PVR;ACTR3;IQGAP1;FAT1;PCDH12;VCL;ATP1B1;BAIAP2L2;CNN2;PTPRK;NHS;CSDA;LSR;CCND1;CLDN7;GPA33;MMP13;CTNNA1;DPP4;CEACAM1;EVPL;PERP;RAP2C;CDH5;CRB3;JUB;CTNND1;CDSN;PLXDC1;GJD3;ECT2;MYADM;PKP3;SMAD7;EPCAM;MTDH;B4GALT1;SYNPO;SKAP1;JUP;SLC2A2;CLDN1;…
GO_ENDOPEPTIDASE_ACTIVITY	86	408	1.08312935932435e-11	8.21511960226009e-10	6.40779328976287e-08	TINAGL1;CAPN12;MMP1;ADAMTS7;TINAG;PRSS23;MMP11;PLAU;MMP14;ACE2;ADAMTS2;HTRA3;TPSG1;FAP;CASP10;CD46;ADAM19;CASP7;ADAMTSL5;ADAM12;ADAMTS4;CTSC;FCN3;SOLH;CTSE;CTSS;CASP6;PSMB8;PAPPA;ADAM9;CTSZ;MMP3;TPSAB1;TPSB2;CASP5;ADAMTS14;ADAMTS12;MMP13;GZMB;MME;BMP1;RHBDL2;DPP4;CTSK;CASP4;PSMB9;CFLAR;C2orf89;CTSL3;MMP2;C1S;PYCARD;ADAMTS5;ADAMTSL4;TMPRSS4;PSMA1;MMP12;CAPN2;REN;RCE1;PSMA7;CAPN8;C2;PSMB10;CASP8;CA…
GO_GROWTH_FACTOR_BINDING	39	122	1.36618632593421e-11	1.02308332964896e-09	8.08235830422678e-08	COL4A1;IGFBP4;THBS1;COL3A1;COL5A1;ESM1;ACVRL1;COL1A1;COL1A2;SRPX2;IGFBP3;WISP1;TGFBR2;PDGFRB;HTRA3;FGFR4;CRIM1;NRP1;TRIM16;CD36;IL2RG;OSMR;COL6A1;CYR61;IL2RA;ENG;PDGFB;INSR;IGFBP7;LTBP2;RHBDF1;FLT1;RHBDF2;FLT4;ERBB2;KDR;PXDN;NKD2;IL2RB
GO_REGULATION_OF_RESPONSE_TO_STRESS	221	1448	1.8243503656375e-11	1.3478125720243e-09	1.07928567631115e-07	PPARG;THBS1;MET;TNFAIP6;BDKRB2;TRIM15;TNFRSF12A;ITGA2;ANXA2;TNFSF11;STK24;PLAU;MAPK13;TNIP1;SNAI1;TGFBR2;ACE2;IER3;ERRFI1;CCL15;VDAC1;SERPINE1;PLAUR;RAB20;TEAD4;BCL10;VIL1;BFAR;VEGFA;EREG;FAP;PLSCR1;RALB;TICAM1;THBD;CD46;IRAK2;LTBR;CD93;PHLDB2;REP15;CCL11;C7orf68;ANO6;MICA;HIC1;CCL13;NOD1;UBAC2;PVR;GREM1;KIAA1804;FADD;QSOX1;MECOM;C4BPB;CREB3L3;CPA3;REG3A;IL15;BIRC3;CTSS;F2RL1;TXN;SRC;NOS3;PSMB8;S…
GO_POSITIVE_REGULATION_OF_PHOSPHORUS_METABOLIC_PROCESS	169	1028	1.84538232477972e-11	1.3478125720243e-09	1.09172818333969e-07	ITGB1;IGFBP4;THBS1;PRKCDBP;ITGA1;AREG;ACVRL1;INHBA;ITGA5;LIF;IGFBP3;ITGA2;ANXA2;CARD10;TNFSF11;DAB2;TGFBR2;TNFRSF10A;SDC4;PDGFRB;CCL15;EHD4;PLAUR;BCL10;FGFR4;VEGFA;MST1R;EREG;PTGIR;RALB;BMP4;CAV2;IRAK2;IQGAP3;CAP1;LTBR;CCL20;SNX9;TNFSF15;RARRES2;CCL11;TNFRSF10B;ANG;TNFRSF4;HFE;CCL13;NOD1;VEGFC;GREM1;RBPMS;PRKAA1;SHC1;KIAA1804;TNFRSF11B;IQGAP1;NRP1;GUCA2B;IL15;ADM;F2RL1;TXN;SRC;C21orf7;NOS3;CSF2;T…
GO_CELLULAR_RESPONSE_TO_OXYGEN_CONTAINING_COMPOUND	138	790	1.92239928668459e-11	1.38694075366171e-09	1.1372914180026e-07	PPARG;COL4A1;ITGB1;VDR;COL5A2;COL3A1;TPM1;COL1A1;POSTN;INHBA;COL1A2;NQO1;KLF6;ITGA2;FBN1;ABP1;PLAU;STC1;ERRFI1;SERPINE1;TICAM1;DNM2;CAV2;IRAK2;RAP1B;CCL20;PLEKHA1;ASS1;AP3S1;NOD1;HOXA2;FN1;ITPR3;PRKAA1;SHC1;AKR1C3;TRIB3;KLF10;CEBPB;GNG12;IL15;SRC;NOS3;CSF2;MAPK14;PTK6;PXN;BAIAP2L2;ADAM9;PTPRK;CD36;KCNQ1;FOXC2;PAWR;MMP3;P2RY6;CAV1;UGT1A1;EDN1;NOX4;APOBEC1;PTGDR;PTGER4;MGST1;COL6A1;SOD3;CTNNA1;FABP…
GO_RESPONSE_TO_ABIOTIC_STIMULUS	167	1014	1.98757030587478e-11	1.41668264211508e-09	1.17584659295552e-07	TRPA1;PPARG;ITGB1;LOXL2;THBS1;ACTN4;COL3A1;GATA6;COL1A1;BDKRB1;POSTN;LDHA;MYOF;BDKRB2;ITGA2;PLAU;MAPK13;TGFBR2;MMP14;TNFRSF10A;CA9;KRT8;STC1;HSD11B2;PDGFRB;ERO1L;ERRFI1;PLOD2;BCL10;VEGFA;LMNA;PDLIM1;BMP4;THBD;DNM2;CYGB;LTBR;RDH13;CCL11;TNFRSF10B;ANG;IKBIP;ACAA2;MICA;PRKAA1;SHC1;FADD;BHLHE40;GPR4;ADM;CTSS;TXN;SRC;NOS3;FMO1;TGFB1I1;ZAK;BCL3;MAPK14;BBC3;LXN;ATP1B1;FOSL1;CNN2;PTPRK;TNFRSF1A;CSDA;PAWR…
GO_EXTRACELLULAR_MATRIX_DISASSEMBLY	29	74	2.05706983339998e-11	1.4487648969517e-09	1.21696251343943e-07	MMP1;ACAN;MMP11;FBN1;MMP14;HSPG2;TIMP1;NID1;FN1;ADAMTS4;CTSS;LAMB3;MMP3;TPSAB1;MMP13;BMP1;CTSK;ENG;MMP2;ADAMTS5;MMP12;CAPN2;CAPG;LAMA3;CAPN1;LAMC1;LAMC2;ADAM15;ADAM8
GO_ANTIGEN_BINDING	30	79	2.38433112022361e-11	1.65949445967563e-09	1.41057029072429e-07	HFE;MICA;HLA-F;ANXA11;FCN3;RAET1G;ULBP2;ATP1B1;RAET1E;HLA-H;CD209;HLA-B;HLA-A;TAP1;HLA-E;SPON2;CD40;HLA-C;ULBP1;MICB;KLRD1;HLA-G;TGFB1;FCGRT;LILRA3;IL7R;IGJ;ITGA4;TAPBP;PKM2
GO_WOUND_HEALING	93	465	2.77293816194466e-11	1.90752350768193e-09	1.64047021660646e-07	PROCR;CLIC1;DOCK6;COL3A1;COL5A1;TPM1;ACVRL1;GATA6;COL1A1;LOX;POSTN;COL1A2;EHD2;F2RL3;MYOF;ITGA5;KLF6;ITGA2;PAPSS2;SDC1;HNF4A;PLAU;TGFBR2;MAFK;SDC4;PDGFRB;DGKH;MYH9;PLAUR;MYL12A;EREG;TFPI;PLSCR1;BMP4;THBD;TIMP1;CCL20;ANO6;FN1;MYL9;ITPR3;C4BPB;GPR4;F2RL1;TM4SF4;SRC;YWHAZ;VCL;MAPK14;CD36;MCAM;CAV1;FGB;FGA;CEACAM1;CYR61;VAV3;CFLAR;AHNAK2;ENG;DYSF;JUB;SERPINA1;ACTB;MMP12;FGF7;PTPN12;PDGFB;CAPZA1;IL24;…
GO_EMBRYONIC_MORPHOGENESIS	102	534	4.94350380206559e-11	3.35802957674237e-09	2.924576849302e-07	DLL4;ITGB1;LAMB1;VASP;GATA6;HOXB6;INHBA;COL4A2;MICAL2;ITGA5;EPHA2;TRIM15;COL8A1;ITGA2;FBN1;SNAI1;TGFBR2;MMP14;HOXB5;SDC4;CTHRC1;COL12A1;ETS2;HOXB7;BCL10;HOXA3;HOXB8;GJA5;BMP4;PITX2;LRIG3;TCF21;ITGA3;EXT1;HOXA2;FN1;VEGFC;GREM1;NRP1;ADM;HOXA5;TGFB1I1;LAMB3;HOXA9;FOXC2;SLC39A1;HOXC11;HNF1B;KIF16B;EDN1;POU5F1;INSIG2;PITX1;PDX1;COL6A1;EFNA1;MMP13;LATS2;FOXF1;EPHB2;HOXB3;CYR61;STK3;HOXA7;HOXA10;ENG;HES…
GO_IDENTICAL_PROTEIN_BINDING	187	1186	4.99504061449169e-11	3.35802957674237e-09	2.95506602753328e-07	ANXA4;PPARG;SMAGP;TRIP10;S100A10;CLDN2;CLDN23;THBS1;ACTN4;MYOM3;PLVAP;COL1A1;S100A6;FHL2;INHBA;COL1A2;LDHA;DPP9;CLDN14;NQO1;SRPX2;TRADD;HNF4A;ABP1;PPP1R13L;UGT1A6;MYH9;GALE;VIL1;AOC3;VEGFA;UGT1A10;FAP;BMP4;PITX2;CAV2;IRAK2;TPD52L2;S100A11;UGT1A9;LTBR;SNX9;ASS1;UGT1A8;SNX33;ANG;CLDN18;ANO6;EXT1;NOD1;FN1;CLDN4;IMPA2;PVR;THG1L;KIAA1804;FADD;CTSC;CHMP4C;CEBPB;MECOM;BHLHE40;CREB3L3;OLFML2A;CTSE;ESYT2;…
GO_CELL_JUNCTION_ASSEMBLY	39	127	5.40641770198272e-11	3.59374911516065e-09	3.19843671249298e-07	ITGB1;ACTN4;VASP;ITGA5;ITGA2;PARD6B;GJA5;GJB2;CD151;FN1;FBLIM1;VCL;LAMB3;PTPRK;LSR;CTNNA1;CDH5;CTTN;CRB3;JUB;ACTB;GJD3;ECT2;PKP3;SMAD7;MTDH;JUP;LAMA3;CLDN1;MICALL2;LAMC1;ITGB4;GJA4;INADL;F11R;LAMC2;ITGB3;PKP2;RHOD
GO_POSITIVE_REGULATION_OF_PROTEIN_MODIFICATION_PROCESS	179	1125	6.50649132001948e-11	4.2769336276928e-09	3.84924026492352e-07	ITGB1;IGFBP4;THBS1;PRKCDBP;ITGA1;ACVRL1;INHBA;ITGA5;LIF;IGFBP3;ITGA2;ANXA2;CARD10;TNFSF11;DAB2;TGFBR2;TNFRSF10A;SDC4;PDGFRB;CCL15;EHD4;PLAUR;BCL10;FGFR4;VEGFA;MST1R;EREG;RALB;BMP4;TICAM1;CAV2;IRAK2;IQGAP3;LTBR;CCL20;SNX9;TNFSF15;RARRES2;CCL11;TNFRSF10B;ANG;TNFRSF4;HFE;CCL13;NOD1;VEGFC;GREM1;RBPMS;PRKAA1;SHC1;KIAA1804;DERL1;TRIB3;TNFRSF11B;IQGAP1;NRP1;IL15;BIRC3;F2RL1;TXN;SRC;C21orf7;CSF2;PSMB8;TN…
GO_REGULATION_OF_ANATOMICAL_STRUCTURE_MORPHOGENESIS	165	1015	6.58141500641502e-11	4.27864298658805e-09	3.89356511779513e-07	DLL4;VDR;HTATIP2;S100A10;EPS8;THBS1;ACTN4;COL5A2;COL5A1;IL4R;TPM1;ACVRL1;GATA6;COL1A1;CDC42EP5;POSTN;EHD2;COL4A2;INF2;ITGA5;LIF;EPHA2;TNFRSF12A;SRPX2;RRAS;ASPN;HNF4A;PLAU;DAB2;SNAI1;TGFBR2;CTHRC1;MYH9;SERPINE1;ARHGAP18;HOXB7;VIL1;VEGFA;SP6;SULF1;FGD6;BMP4;DNM2;MYL12B;CDX1;PHLDB2;CCL11;CCL13;SH3D19;FN1;VEGFC;TMBIM1;GREM1;TNFRSF11B;GPR4;NRP1;FBLIM1;ADM;SRC;THBS2;RUNX1;NOS3;PSMB8;HOXA5;TGFB1I1;MAPK1…
GO_RESPONSE_TO_WOUNDING	105	556	6.82719417892467e-11	4.39018269157808e-09	4.03896807625183e-07	PROCR;CLIC1;DOCK6;COL3A1;COL5A1;TPM1;ACVRL1;GATA6;COL1A1;LOX;POSTN;COL1A2;EHD2;F2RL3;MYOF;ITGA5;KLF6;ITGA2;PAPSS2;SDC1;HNF4A;PLAU;TGFBR2;MAFK;SDC4;PDGFRB;DGKH;MYH9;PLAUR;MYL12A;EREG;TFPI;PLSCR1;BMP4;THBD;TIMP1;CCL20;ANO6;FN1;MYL9;ITPR3;C4BPB;GPR4;NRP1;ADM;F2RL1;TM4SF4;SRC;YWHAZ;VCL;MAPK14;CD36;MCAM;PAWR;CAV1;FGB;FGA;POU5F1;PDX1;CTNNA1;FOXF1;CEACAM1;CYR61;VAV3;CFLAR;AHNAK2;ENG;DYSF;JUB;CDK1;SERPIN…
GO_POSITIVE_REGULATION_OF_MOLECULAR_FUNCTION	256	1763	7.53201290532504e-11	4.7434096977207e-09	4.45593883479029e-07	PPARG;TRIP10;ITGB1;VDR;S100A10;THBS1;ACTN4;DOCK6;TPM1;ITGA1;ASPH;CDC42EP5;TBC1D8B;EPHA2;TRIM15;IGFBP3;ITGA2;ANXA2;CARD10;TRADD;RGS3;TNFSF11;TGFBR2;MMP14;TNFRSF10A;SDC4;PDGFRB;PLEKHG6;CTHRC1;ERRFI1;EPS8L2;CCL15;PLAUR;ARHGAP18;KCNE3;ARHGEF16;BCL10;FGFR4;VEGFA;MST1R;EREG;C9orf100;ARHGAP27;PTGIR;CTSA;FGD6;PLSCR1;RALB;BMP4;PITX2;TICAM1;DNM2;SH2D3A;CAV2;IRAK2;IQGAP3;STX4;CAP1;TAX1BP3;TRIM31;CASP7;CCL20…
GO_TISSUE_REMODELING	31	87	7.53685786994162e-11	4.7434096977207e-09	4.45880511585746e-07	DLL4;ACVRL1;LIF;EPHA2;BGN;TNFSF11;MMP14;IL7;CTHRC1;HOXA3;GJA5;ELF3;SRC;NOS3;FOXC2;BAK1;CAV1;NOX4;CTSK;LRP5;SEMA3C;RAC2;NOL3;CAPN1;IL6;RAC1;JAG1;TGFB1;ACE;AXL;EPAS1
GO_RESPONSE_TO_REACTIVE_OXYGEN_SPECIES	50	191	7.65775256064805e-11	4.76876464724146e-09	4.53032641487939e-07	TRPA1;TPM1;AREG;COL1A1;LDHA;NQO1;KLF6;SDC1;STK24;PDGFRB;ERO1L;GPX8;BMP4;DNM2;PLEKHA1;FN1;PRKAA1;SHC1;AKR1C3;TXN;SRC;NOS3;PXN;FOSL1;ADAM9;PTPRK;MMP3;BAK1;EDN1;NOX4;GPX2;SOD3;FABP1;NET1;CYBA;STAT6;CDK1;CCNA2;ECT2;MST4;KLF4;DPEP1;TNFAIP3;HYAL1;TRAF2;FAS;PLK3;IL6;SPHK1;ETS1
GO_BASEMENT_MEMBRANE	32	92	7.75274668233566e-11	4.77763014298935e-09	4.58652493726978e-07	COL4A1;ITGB1;TGFBI;LOXL2;LAMB1;COL5A1;NID2;COL15A1;TINAG;COL4A2;COL8A1;ANXA2;FBN1;ANXA2P2;LAMA4;HSPG2;TIMP1;NID1;ANG;CD151;FN1;THBS2;LAMB3;MMRN2;LAD1;LAMA3;GSTO1;LAMC1;LOXL1;EFEMP2;LAMC2;COL18A1
GO_ENDOPLASMIC_RETICULUM_PART	180	1136	8.01549089943323e-11	4.88862310938628e-09	4.7419644161047e-07	COL4A1;P4HA2;THBS1;HSD17B2;COL5A2;IL15RA;COL3A1;COL5A1;AREG;ASPH;COL15A1;LPIN3;PLP2;COL1A1;ADAMTS7;COL6A3;COL1A2;HSD3B7;COL4A2;SERPINH1;COL8A1;C3orf52;P4HA3;UGT1A6;HSD11B2;COL6A2;ERO1L;KDELR3;COL12A1;PLOD2;PLAUR;KDELC2;GPX8;MOGAT3;STBD1;BFAR;UGT1A10;GLT25D1;UGGT2;KDELR2;RCN3;SEC23A;TRAM1;PLOD3;ANKS4B;UGT1A9;FKBP9;UGT1A8;IKBIP;EXT1;HLA-F;ITPR3;UBAC2;AGPAT2;CYP2B6;DERL1;CTSC;KDELC1;TMEM43;CYP3A5;SE…
GO_EXTRACELLULAR_MATRIX_BINDING	23	51	8.20743036940468e-11	4.95460796585695e-09	4.85551580653981e-07	TINAGL1;ITGB1;TGFBI;THBS1;CD248;BGN;ITGA2;LGALS3;VEGFA;GPR126;NID1;ITGA3;OLFML2A;LRRC15;CTSS;ADAM9;ECM1;CYR61;ADAMTS5;SSC5D;FBLN2;LGALS1;ITGB3
GO_REGULATION_OF_EXTRINSIC_APOPTOTIC_SIGNALING_PATHWAY	43	151	8.77944933996811e-11	5.24638609042943e-09	5.19392222952513e-07	THBS1;INHBA;TNFRSF12A;TRADD;LGALS3;TNFRSF10A;IL7;SERPINE1;BCL10;LMNA;STX4;LTBR;TNFRSF10B;TMBIM1;FADD;G0S2;NRP1;SRC;NOS3;CSF2;ACSL5;CAV1;FGB;FGA;CTNNA1;STK3;CFLAR;CTTN;PYCARD;ICAM1;TNFAIP3;YAP1;BMP5;SKIL;CASP8;TRAF2;FAS;NOL3;SNAI2;FGG;SP100;BCL2L1;GCLM
GO_REGULATION_OF_PHOSPHORUS_METABOLIC_PROCESS	235	1592	1.00060228717506e-10	5.91956313092764e-09	5.91956313092764e-07	MVP;ITGB1;RNF149;IGFBP4;THBS1;PRKCDBP;ITGA1;AREG;ACVRL1;BDKRB1;PPP1R14D;INHBA;ITGA5;BDKRB2;LIF;EPHA2;SPINK1;BGN;SRPX2;RRAS;IGFBP3;ITGA2;ANXA2;CARD10;ASPN;RGS3;TNFSF11;HNF4A;DAB2;TNIP1;TGFBR2;TNFRSF10A;SDC4;PDGFRB;GPRC5A;ERRFI1;CCL15;EHD4;MYO1D;PLAUR;STK38;BCL10;FGFR4;VEGFA;MST1R;EREG;PTGIR;RALB;BMP4;CAV2;IRAK2;IQGAP3;CAP1;LTBR;PDZD3;CCL20;SNX9;TNFSF15;RARRES2;CCL11;TNFRSF10B;ANG;TNFRSF4;HFE;CCL13…
GO_CELL_CELL_ADHESION	111	605	1.04090137932289e-10	6.09700253472694e-09	6.15797256007421e-07	SMAGP;DLL4;ITGB1;CLIC1;CLDN2;CLDN23;LAMB1;ELF4;CLDN14;ITGA5;SRPX2;TNIP1;IL7;AMIGO2;MYH9;DSG2;MYL12A;CD2AP;CD93;TNFRSF4;CLDN18;CD151;MICA;CD58;CLDN4;MYL9;PVR;SHC1;FADD;CDHR5;CEBPB;CDH17;REG3A;IL15;FAT1;FBLIM1;F2RL1;SRC;PCDH12;VCL;BCL3;ADAM9;RIPK3;CEACAM5;CD209;FGB;FGA;CLDN7;PTGER4;GPA33;NEDD4;CTNNA1;DPP4;RELB;FOXF1;CEACAM1;CD24;CYR61;PERP;CDH5;CD80;IL18R1;BATF;JUB;CTNND1;CDSN;STAT6;HLA-E;ACTB;PKP3…
GO_RESPONSE_TO_OXIDATIVE_STRESS	75	352	1.05451557861526e-10	6.11619035596853e-09	6.2385141630879e-07	TRPA1;TPM1;AREG;COL1A1;SLC25A24;LDHA;NQO1;KLF6;SDC1;STK24;MMP14;PDGFRB;ERO1L;GPX8;ALDH3B1;PDLIM1;BMP4;GJB2;DNM2;STX4;CYGB;PLEKHA1;FN1;PRKAA1;SHC1;AKR1C3;TXN;SRC;NOS3;PXN;FOSL1;ADAM9;PTPRK;CD36;MMP3;BAK1;EDN1;NOX4;MGST1;GPX2;SOD3;FABP1;STC2;NET1;CYBA;STAU1;STAT6;ZC3H12A;CDK1;SEPX1;CCNA2;MELK;PLA2R1;ECT2;MST4;KLF4;DPEP1;DUOX2;TNFAIP3;HYAL1;TRAF2;FAS;PLK3;IL6;NFKB1;MICB;SPHK1;ETS1;NAPRT1;PXDN;VNN1;S…
GO_NEGATIVE_REGULATION_OF_CELL_COMMUNICATION	184	1175	1.19126168547843e-10	6.84223702067027e-09	7.04750413129038e-07	PPARG;DLL4;ITGB1;RNF149;IGFBP4;THBS1;PRKCDBP;ITGA1;INHBA;BDKRB2;LIF;EPHA2;SPINK1;BGN;FSTL3;IGFBP3;ASPN;FBN1;TRADD;RGS3;HNF4A;DAB2;TNIP1;SNAI1;LGALS3;TGFBR2;MMP14;TNFRSF10A;GPRC5A;IL7;CTHRC1;ERRFI1;SERPINE1;PLAUR;STK38;HTRA3;BFAR;LMNA;SULF1;PTGIR;BMP4;TICAM1;DNM2;CAV2;CD46;TAX1BP3;PLEKHA1;TCF21;TNFRSF10B;ITGA3;ACAA2;HIC1;TMBIM1;GREM1;PRKAA1;FADD;QSOX1;PRELID1;MECOM;BICC1;LRRC15;NRP1;ADM;F2RL1;SRC;…
GO_RESPONSE_TO_INTERLEUKIN_1	36	114	1.22110752381813e-10	6.94622318356545e-09	7.22407211090807e-07	ADAMTS7;CCL15;IRAK2;CCL20;CCL11;CCL13;FN1;CEBPB;SRC;CCL26;PAWR;IL1RL2;EDN1;FGB;ADAMTS12;PTGER4;PSMB9;CYBA;PTGER3;PYCARD;ZC3H12A;ICAM1;CCL18;TNFRSF11A;HYAL1;FAS;IL6;NFKB1;CCL22;MYD88;SPHK1;ETS1;CCL24;RPS6KA4;IL8;SELE
GO_POSITIVE_REGULATION_OF_LEUKOCYTE_MIGRATION	35	109	1.31169504367691e-10	7.39046464608819e-09	7.7599878783926e-07	THBS1;PLVAP;BDKRB1;ITGA2;LGALS3;SERPINE1;VEGFA;CCL20;RARRES2;ANO6;VEGFC;FADD;F2RL1;PAWR;PTGER4;PTGER3;PYCARD;S100A14;CXCL1;ICAM1;RAC2;CXCL14;KITLG;IL6;RAC1;CXCL9;CCL24;CCR6;TMEM102;ITGA4;IL8;ADAM8;C5AR1;PF4V1;CXCL6
GO_EMBRYO_DEVELOPMENT_ENDING_IN_BIRTH_OR_EGG_HATCHING	103	550	1.48812032868599e-10	8.24947997425627e-09	8.80371986450632e-07	ITGB1;HSD17B2;VASP;TPM1;ACVRL1;GATA6;COL1A1;HOXB6;LIF;EPHA2;HOXB9;SNAI1;TGFBR2;MMP14;KRT8;HOXB5;SDC4;MYO1E;CTHRC1;MYH9;HOXB7;BCL10;HOXA3;VEGFA;SULF1;HOXB8;BMP4;PITX2;PLOD3;RARRES2;EXT1;HOXA2;ELF3;CEBPB;ADM;NOS3;CSF2;HOXA5;PCDH12;SLC35D1;FOSL1;KRT19;HOXA9;FOXC2;CSDA;PRDM1;SLC39A1;HOXC11;E2F8;HNF1B;EDN1;TK1;POU5F1;NR2F2;LATS2;FOXF1;HOXB3;MAN2A1;CYR61;STK3;HOXA7;HES1;BRCA2;KIF20B;HOXA1;PTPRR;MBNL1;C…
GO_POSITIVE_REGULATION_OF_RESPONSE_TO_EXTERNAL_STIMULUS	66	294	1.49204590474209e-10	8.24947997425627e-09	8.82694357245421e-07	THBS1;MET;TRIM15;ITGA2;STX3;TNFSF11;MAPK13;TNIP1;PDGFRB;CCL15;SERPINE1;VEGFA;RALB;THBD;STX4;RARRES2;CCL11;ANO6;CCL13;NOD1;FN1;VEGFC;CREB3L3;NRP1;IL15;F2RL1;SH3GLB1;CCL26;TNFRSF1A;OSMR;PTGER4;CYBA;PTGER3;S100A14;CXCL1;CXCR3;PDGFB;CALCOCO2;CCL18;CYP27B1;RAC2;CXCL14;TNFRSF11A;ADORA2B;IDO1;IL18;IL6;SMAD3;RAC1;CXCL9;TGFB1;VAMP8;ETS1;CCL24;IL1RL1;CCR6;TMEM102;FABP4;CDH13;SQSTM1;KDR;IL8;ADAM8;C5AR1;PF4V…
GO_FORMATION_OF_PRIMARY_GERM_LAYER	35	110	1.74297471336828e-10	9.54762815211733e-09	1.03114384042867e-06	ITGB1;LAMB1;GATA6;INHBA;COL4A2;ITGA5;EPHA2;TRIM15;COL8A1;ITGA2;SNAI1;MMP14;COL12A1;ETS2;BMP4;ITGA3;FN1;LAMB3;FOXC2;HNF1B;KIF16B;POU5F1;COL6A1;FOXF1;MMP2;DUSP5;HOXA11;KLF4;LAMA3;SMAD3;GPI;ITGB4;ITGA4;ITGB3;EXT2
GO_INTRINSIC_COMPONENT_OF_PLASMA_MEMBRANE	237	1618	1.82159473429741e-10	9.88674720009493e-09	1.07765544481035e-06	TRPA1;PROCR;SMAGP;ABCC3;ITGB1;SLC16A3;B3GNT3;EPS8;MET;IL4R;ITGA1;ACVRL1;BDKRB1;LRRC32;F2RL3;EFNB1;ITGA5;BDKRB2;EPHA2;FAM26E;ITGA2;SLC10A3;SDC1;TNFSF11;FXYD5;SLC12A7;CCRL2;CD70;ITGA11;KCNK5;DAB2;TGFBR2;MMP14;KCNJ15;TNFRSF10A;SDC4;PDGFRB;GPRC5A;SLC16A13;MYH9;PLAUR;CD97;KCNE3;ITGB6;FGFR4;STBD1;BFAR;SGMS2;TM4SF5;MST1R;TPSG1;EREG;PTGIR;EFNB2;GJA5;TMEM150B;PLSCR1;THBD;CCRL1;CAV2;CD46;IL10RB;GPR39;LTBR;…
GO_COLLAGEN_FIBRIL_ORGANIZATION	19	37	2.1817190492721e-10	1.17336817231761e-08	1.29070498954937e-06	LOXL2;COL5A2;COL3A1;COL5A1;COL1A1;LOX;COL1A2;SERPINH1;ANXA2;MMP11;COL12A1;ADAMTS2;LUM;PLOD3;GREM1;FOXC2;ADAMTS14;P4HA1;COL14A1
GO_REPRODUCTIVE_SYSTEM_DEVELOPMENT	82	406	2.37795233216239e-10	1.2673843240606e-08	1.40679659970727e-06	PPARG;VDR;HSD17B2;GATA6;INHBA;LIF;FSTL3;SDC1;SNAI1;MMP14;KRT8;STC1;PHLDA2;VEGFA;EREG;BMP4;GJB2;PITX2;AHR;PLEKHA1;TCF21;ANG;TEX11;AKR1C3;CEBPB;ADM;SRC;NOS3;CSF2;PCDH12;MAPK14;FOSL1;KRT19;HOXA9;CSDA;PRDM1;E2F8;HNF1B;BAK1;CCND1;MGST1;NR2F2;MMP13;CTNNA1;STC2;CYR61;STK3;HOXA10;HES1;BRCA2;FGF7;RBP4;HOXA11;PDGFB;REN;DAZAP1;INSR;ICAM1;CRIP1;CYP27B1;EIF2S2;RARG;BMP5;CASP8;KITLG;FAS;INSL3;ST14;PRDX4;MYOCD;…
GO_CYTOKINE_RECEPTOR_BINDING	61	265	2.43156346542656e-10	1.28438655905924e-08	1.43851294614635e-06	INHBA;ITGA5;LIF;TRADD;TNFSF11;CCRL2;CD70;TGFBR2;IL7;CCL15;CD2AP;VEGFA;TNFSF9;BMP4;CNIH4;CCL20;CKLF;TNFSF15;CCL11;CCL13;VEGFC;TMBIM1;GREM1;SHC1;FADD;IL15;CSF2;IL23R;CCL26;ECM1;BMP1;CFLAR;CLCF1;ENG;PYCARD;S100A14;GDF15;CXCL1;SMAD6;SMAD7;CCL18;CCL28;CXCL14;BMP5;CASP8;TRAF2;KITLG;NOL3;IL6;SMAD3;CCL22;CXCL9;TGFB1;MYD88;CCL24;PXDN;IL8;BMP2;ITGB3;PF4V1;CXCL6
GO_POSITIVE_REGULATION_OF_VASCULATURE_DEVELOPMENT	39	133	2.51528830297695e-10	1.31685359295678e-08	1.48804456004117e-06	THBS1;ACVRL1;GATA6;ITGA5;SRPX2;RRAS;TGFBR2;SERPINE1;VEGFA;CCL11;VEGFC;GREM1;ADM;RUNX1;NOS3;FOXC2;ECM1;ANGPT2;CIB1;ADM2;ENG;C19orf10;ZC3H12A;CXCR3;PDGFB;MTDH;CCR3;HYAL1;MYOCD;FLT1;UTS2;SPHK1;ETS1;CCL24;KDR;IL8;TBXA2R;CD34;C5AR1
GO_INTERACTION_WITH_HOST	39	134	3.21388491278077e-10	1.66783711789571e-08	1.90133431440111e-06	ITGB1;ITGA5;ITGA2;TNIP1;ACE2;ITGB6;EFNB2;CAV2;CD46;TNFRSF4;PVR;DERL1;HAVCR1;SUGT1;CD55;SLC1A5;CD209;CAV1;GPR172A;NEDD4;DPP4;KPNA7;TAP1;CD80;ZC3H12A;INSR;ICAM1;PPIA;CASP8;CLDN1;SMAD3;ANPEP;TGFB1;VAMP8;F11R;AXL;WWP1;ITGB3;BCL2L1
GO_REGULATION_OF_EXTRINSIC_APOPTOTIC_SIGNALING_PATHWAY_VIA_DEATH_DOMAIN_RECEPTORS	23	54	3.37795528102923e-10	1.73773769065817e-08	1.99839834425689e-06	THBS1;TRADD;LGALS3;TNFRSF10A;SERPINE1;STX4;TNFRSF10B;TMBIM1;FADD;NOS3;FGB;FGA;STK3;CFLAR;ICAM1;TNFAIP3;BMP5;SKIL;CASP8;TRAF2;FAS;FGG;SP100
GO_ACTIN_CYTOSKELETON	86	437	3.58449567376918e-10	1.82809279362228e-08	2.12058764060185e-06	SLC16A3;ACTN4;VASP;TPM1;FHL2;LASP1;PLS1;SMTN;ACTA2;MYO1E;MYH9;MYO1D;RAI14;GAS2L3;MYL12A;CD2AP;VIL1;MST1R;TMOD3;CAP1;MYL12B;ARPC5;TPM4;MYO1C;HFE;MYL9;ACTR3;ACTG2;IQGAP1;GNG12;LLGL2;FBLIM1;SRC;VCL;PXN;BAIAP2L2;CNN2;KRT19;ARPC1B;PAWR;MYO1B;MYO19;MYH11;NOX4;FHOD1;TPM2;CTNNA1;ALDOA;ARPC2;MYL6;TPM3;FAM129B;CTTN;CALD1;BAIAP2L1;SEPX1;DSTN;CAPN2;MYO5B;MYADM;PTPN12;CAPG;CTTNBP2NL;CAPZA1;FLNB;SYNPO;JUP;RAC2…
GO_RESPONSE_TO_ORGANIC_CYCLIC_COMPOUND	149	908	3.77545901955324e-10	1.90844838331076e-08	2.2335615559677e-06	TRPA1;PPARG;ITGB1;VDR;THBS1;IL4R;AREG;ASPH;GATA6;COL1A1;FHL2;LOX;POSTN;INHBA;LDHA;NQO1;PAQR5;KLF6;ITGA2;SDC1;HNF4A;ABP1;PLAU;TGFBR2;MMP14;CA9;STC1;HSD11B2;PDGFRB;ERRFI1;PLIN2;DSG2;FGFR4;RALB;BMP4;LUM;GJB2;TICAM1;THBD;DNM2;RAP1B;AHR;ASS1;FN1;CLDN4;ITPR3;PRKAA1;SHC1;AKR1C3;CEBPB;TNFRSF11B;PTGES;ESRRA;IL15;ADM;SRC;TGFB1I1;FOSL1;ADAM9;DIAPH1;KRT19;HNF4G;CD36;KCNQ1;AURKA;PAWR;P2RY6;CATSPER1;HNF1B;BAK1…
GO_RESPONSE_TO_GROWTH_FACTOR	91	473	3.80657385447379e-10	1.90844838331076e-08	2.25196909230669e-06	DLL4;ITGB1;COL3A1;ACVRL1;GATA6;COL1A1;ADAMTS7;POSTN;COL1A2;COL4A2;EPHA2;FBN1;PLAU;TGFBR2;PDGFRB;ERRFI1;EHD4;FGFR4;VIL1;VEGFA;BMP4;LUM;MYO1C;HFE;FN1;SHC1;KLF10;IQGAP1;NRP1;SRC;MAPK14;PXN;ADAM9;SMURF1;PTPRK;SLC39A5;KIF16B;CAV1;FSTL1;EDN1;POU5F1;NOX4;ADAMTS12;ANGPT2;BMP1;MAPKAPK2;TNFRSF1B;CIB1;CDH5;PDCD5;ENG;CCNA2;GDF15;FGF7;FZD1;PDGFB;SMAD6;KLF4;SMAD7;FGF5;INSR;HEYL;BMP5;PTBP1;HYAL1;SKIL;IBSP;FAS;U…
GO_REGULATION_OF_CYTOKINE_PRODUCTION	102	552	4.25428887221083e-10	2.11498932504196e-08	2.51683729679993e-06	ANXA4;RNF128;THBS1;IL4R;GATA6;POSTN;INHBA;TRIM15;MAPK13;ACE2;ERRFI1;SERPINE1;BCL10;CD2AP;EREG;SULF1;TNFSF9;LUM;TICAM1;CD46;CCL20;C7orf68;HFE;NOD1;CD58;FN1;AGPAT2;FADD;CEBPB;IQGAP1;IL15;BIRC3;F2RL1;SRC;RUNX1;CSF2;IGF2BP1;IL23R;BCL3;MAPK14;TRIM16;TNFRSF9;RIPK3;CD36;IL1RL2;CASP5;GSDMD;PTGER4;POLR1D;HLA-B;RELB;MAPKAPK2;CD24;HLA-A;CD80;IL18R1;CYBA;STAT6;PYCARD;HLA-E;ZC3H12A;ELF1;NMI;SSC5D;KLF4;NLRC5;T…
GO_POSITIVE_REGULATION_OF_CELL_SUBSTRATE_ADHESION	32	98	4.97240395253405e-10	2.45139514859929e-08	2.94167417831914e-06	ITGB1;S100A10;ITGA5;COL8A1;SDC4;VEGFA;DNM2;NID1;ITGA3;FN1;VEGFC;CD36;RSU1;FGB;FGA;EMP2;ARPC2;FOXF1;CYR61;CIB1;NET1;AGR2;MYADM;CCL28;TRIOBP;SMAD3;FBLN2;RAC1;FGG;CDH13;KDR;EDIL3
GO_APICAL_PART_OF_CELL	74	357	5.26970656403383e-10	2.57649454816728e-08	3.11755840328241e-06	STX3;AMN;STC1;PDGFRB;DSG2;FAP;PARD6B;SLC22A18;PDZD3;MYL12B;HFE;NOD1;FN1;CLDN4;ITPR3;PRKAA1;CDHR5;SLC39A4;PLD1;ATP1B1;ENPEP;CD36;ATP8B1;NHS;P2RY6;MUC1;CAV1;OSMR;GIF;NOX4;EMP2;MGST1;KCNE4;KISS1;MUC13;DPP4;SLC17A4;FABP1;SLC10A2;CEACAM1;MUC20;ANO1;CYP4F12;CIB1;CYBA;CRB3;ANXA13;TCIRG1;MYO5B;MST4;EPCAM;CDHR2;DPEP1;MTDH;DUOX2;EZR;SLC2A2;NPC1L1;CLDN1;FAS;KCNK1;JAG1;SLC29A1;MAL2;INADL;ERBB2;NUMB;F2RL2;MUC…
GO_CELLULAR_RESPONSE_TO_ENDOGENOUS_STIMULUS	159	995	5.57139843065009e-10	2.70167156686278e-08	3.29603931157259e-06	PPARG;DLL4;COL4A1;ITGB1;VDR;COL5A2;COL3A1;ACVRL1;GATA6;COL1A1;FHL2;ADAMTS7;POSTN;INHBA;COL1A2;COL4A2;PAQR5;KLF6;ITGA2;FBN1;HNF4A;ABP1;PLAU;TGFBR2;STC1;PDGFRB;ERRFI1;PLOD2;FGFR4;VIL1;BMP4;DNM2;CAV2;PLOD3;RAP1B;AHR;ASS1;AP3S1;HFE;NOD1;FN1;ITPR3;PRKAA1;SHC1;AKR1C3;TRIB3;KLF10;CEBPB;ESRRA;IQGAP1;GNG12;CTSS;SRC;TGFB1I1;PXN;BAIAP2L2;ADAM9;DIAPH1;SMURF1;PTPRK;HNF4G;CD36;KCNQ1;FOXC2;SLC39A5;PAWR;P2RY6;KI…
GO_CELL_ACTIVATION	103	562	6.11709524998794e-10	2.94217361779908e-08	3.61887354989287e-06	DLL4;ITGB1;CLIC1;CAST;COL3A1;ELF4;COL1A1;COL1A2;F2RL3;KLF6;TGFBR2;IL7;DGKH;MYH9;MYL12A;TNFSF9;PLSCR1;TICAM1;TIMP1;SKAP2;LTBR;CD93;TNFRSF4;CD151;MICA;FN1;MYL9;ITPR3;FADD;CEBPB;CDH17;IL15;F2RL1;SRC;CSF2;ULBP2;YWHAZ;VCL;BCL3;ADAM9;RIPK3;HOXA9;BAK1;BATF2;EDN1;FGB;FGA;PTGER4;NEDD4;DPP4;RELB;CD24;VAV3;SBNO2;CD80;CLCF1;IL18R1;BATF;STAT6;PYCARD;HLA-E;ACTB;AICDA;UBD;ICAM1;RAC2;IRF1;PSMB10;NHEJ1;CD40;CASP8…
GO_REGULATION_OF_EPITHELIAL_CELL_MIGRATION	44	166	6.73518581926611e-10	3.21333542796599e-08	3.98453593067783e-06	DLL4;THBS1;MET;ACVRL1;EPHA2;SRPX2;ITGA2;TGFBR2;STC1;VIL1;VEGFA;BMP4;ITGA3;VEGFC;NRP1;SRC;MAPK14;ADAM9;FOXC2;EDN1;SH3BGRL3;EMP2;NR2F2;EFNA1;ANGPT2;MMRN2;CIB1;GPR124;ZC3H12A;PTPRR;FGF7;PDGFB;KLF4;HYAL1;INSL3;PFN1;TGFB1;ETS1;CCR6;FLT4;RAB25;SP100;KDR;ITGB3
GO_RESPONSE_TO_DRUG	84	428	6.8044602523714e-10	3.22041494824234e-08	4.02551868530292e-06	TRPA1;PPARG;ITGB1;RNF149;THBS1;GATA6;COL1A1;LOX;INHBA;LDHA;NNMT;BDKRB2;ITGA2;HNF4A;ABP1;TGFBR2;CA9;HSD11B2;PLIN2;PARP4;SLC22A18;ASS1;ITGA3;VEGFC;AGPAT2;CYP2B6;TNFRSF11B;SRC;CYP2C9;FOSL1;KCNQ1;ATP8B1;HNF1B;BAK1;CAV1;UGT1A1;EDN1;CCND1;APOBEC1;PTGER4;MGST1;PDX1;MMP13;PSMB9;GRK5;VAV3;PNP;CYBA;PTGER3;CDK1;PPP1R15A;MMP12;SEMA3C;FZD1;PDGFB;REN;RPH3AL;HMGCS2;DPEP1;ICAM1;NPC1L1;FAS;IL6;SLC22A3;CDKN1A;LGAL…
GO_MEMBRANE_MICRODOMAIN	63	285	6.95491569716948e-10	3.26549851305196e-08	4.11452812644546e-06	ITGB1;S100A10;PRKCDBP;PLVAP;ITGA1;EHD2;MALL;EFNB1;SERPINH1;MYOF;ANXA2;TRADD;TGFBR2;ACE2;SDC4;VDAC1;MYO1D;KCNE3;BCL10;SULF1;PLSCR1;CAV2;RAP1B;MYO1C;FADD;BIRC3;SRC;NOS3;PECAM1;VCL;EFHD2;ATP1B1;CD55;PGK1;CD36;KCNQ1;TNFRSF1A;PTRF;CAV1;EMP2;NEDD4;CTNNA1;DPP4;CD24;TNFRSF1B;CFLAR;ANXA13;STAT6;CAPN2;MYADM;INSR;ICAM1;EZR;CASP8;TRAF2;FAS;RGS16;CTSD;MAL2;LCK;CDH13;KDR;SELE
GO_REGULATION_OF_CELL_ACTIVATION	88	455	7.59070760710572e-10	3.53595481918405e-08	4.49066262036374e-06	THBS1;IL4R;INHBA;EFNB1;TNFSF11;LGALS3;TGFBR2;MMP14;IL7;BCL10;EFNB2;TNFSF9;PLSCR1;BMP4;TICAM1;THBD;CD46;STX4;CYGB;AHR;TNFRSF4;HFE;MICA;FADD;CEBPB;PRELID1;IL15;F2RL1;SRC;NOS3;PRKG1;IL23R;CD55;RIPK3;PRDM1;PAWR;IL1RL2;CD209;CAV1;DPP4;FOXF1;CEACAM1;CD24;IL2RA;HLA-A;VAV3;PNP;PDE5A;CD80;CLCF1;HES1;PTGER3;STAT6;PYCARD;HLA-E;ZC3H12A;PLA2G10;PDGFB;BST1;RAC2;TNFAIP3;IRF1;CD40;ADORA2B;IDO1;TRAF2;IL18;FAS;IL6…
GO_SIDE_OF_MEMBRANE	80	399	7.89248457978843e-10	3.63117617554201e-08	4.66919387740284e-06	ITGB1;THBS1;ITGA1;S100A6;ITGA5;ITGA2;SDC1;TGFBR2;ERRFI1;ITGB6;CTSA;CAV2;SNX9;HFE;ITGA3;HLA-F;IQGAP1;GNG12;FRK;ESYT2;SRC;CHMP4B;PTK6;ANTXR2;ADAM9;GEM;TNFRSF9;ENPEP;CD36;IL2RG;MS4A2;MCAM;HLA-H;CEACAM5;TRAF5;FGB;FGA;PTPN3;HLA-B;CD24;IL2RA;HLA-A;CDH5;CD80;ENG;HLA-E;CXCR3;BCAP31;ICAM1;B4GALT1;JUP;EZR;TNFRSF11A;CD40;TRAF2;HLA-C;FAS;GGT6;IL6;PTPN22;KLRD1;CXCL9;HLA-G;SPPL2A;ANPEP;LCK;ACE;IL1RL1;FGG;IL7R;…
GO_COLLAGEN_BINDING	25	65	7.91787908459973e-10	3.63117617554201e-08	4.6842172664492e-06	ITGB1;TGFBI;THBS1;NID2;ITGA1;SERPINH1;ITGA2;ASPN;ITGA11;LUM;GPR126;NID1;ITGA3;FN1;LRRC15;CTSS;ADAM9;MMP13;CTSK;PCOLCE;PDGFB;SMAD7;SMAD3;C1QTNF1;COL14A1
GO_REGULATION_OF_MULTICELLULAR_ORGANISMAL_DEVELOPMENT	238	1651	8.11439592472668e-10	3.69267433005254e-08	4.8004766290683e-06	PPARG;DLL4;ITGB1;VDR;HTATIP2;LOXL2;THBS1;COL5A2;COL3A1;COL5A1;IL4R;ACVRL1;GATA6;COL1A1;ADAMTS7;INHBA;COL4A2;ITGA5;LIF;EPHA2;TNFRSF12A;SRPX2;RRAS;FSTL3;TMEM176A;ASPN;TRADD;TNFSF11;STK24;HNF4A;PLAU;DAB2;TMEM176B;SNAI1;LGALS3;TGFBR2;MMP14;PHLDA2;PDGFRB;IL7;LAMA4;AMIGO2;CTHRC1;ERRFI1;SERPINE1;HOXB7;VEGFA;LMNA;SP6;SULF1;HOXB8;EFNB2;TNFSF9;BMP4;TIMP1;DNM2;CD46;IQGAP3;CDX1;PHLDB2;CCL11;ITGA3;CLDN18;ANO6…
GO_POSITIVE_REGULATION_OF_CELL_DIFFERENTIATION	135	812	9.43889993621504e-10	4.23727187355285e-08	5.58405320226482e-06	PPARG;ITGB1;CLIC1;VDR;LOXL2;S100A10;IL4R;ACVRL1;GATA6;COL1A1;INHBA;EHD2;LIF;TNFRSF12A;IGFBP3;TNFSF11;C13orf33;DAB2;SNAI1;LGALS3;TGFBR2;MMP14;PPP1R13L;IL7;CTHRC1;VEGFA;LMNA;EFNB2;TNFSF9;BMP4;DNM2;CD46;RARRES2;ITGA3;KLF5;FN1;VEGFC;GREM1;FADD;KLF10;CEBPB;NRP1;IL15;ADM;RUNX1;CSF2;HOXA5;TGFB1I1;IL23R;MAPK14;PTK6;TRIM16;SMURF1;CD36;AURKA;PRDM1;METRNL;IL1RL2;C10orf116;NBL1;EDN1;FGB;FGA;PTGER4;CTNNA1;ARP…
GO_POSITIVE_REGULATION_OF_CATALYTIC_ACTIVITY	219	1493	9.45435914991508e-10	4.23727187355285e-08	5.59319887308976e-06	PPARG;TRIP10;ITGB1;VDR;S100A10;THBS1;DOCK6;TPM1;ITGA1;ASPH;CDC42EP5;TBC1D8B;EPHA2;IGFBP3;ITGA2;CARD10;TRADD;RGS3;TNFSF11;TGFBR2;MMP14;TNFRSF10A;SDC4;PDGFRB;PLEKHG6;ERRFI1;EPS8L2;CCL15;ARHGAP18;ARHGEF16;BCL10;FGFR4;VEGFA;MST1R;EREG;C9orf100;ARHGAP27;PTGIR;CTSA;FGD6;PLSCR1;RALB;BMP4;DNM2;SH2D3A;CAV2;IRAK2;IQGAP3;STX4;CAP1;TAX1BP3;CASP7;CCL20;SNX9;TNFSF15;CCL11;TNFRSF10B;ANG;CCL13;NOD1;FN1;GREM1;PRK…
GO_MEMBRANE_REGION	174	1123	9.78660808917756e-10	4.35320101169733e-08	5.78975734555744e-06	ITGB1;S100A10;EPS8;PRKCDBP;VASP;PLEK2;MET;PLVAP;TPM1;ITGA1;EHD2;MALL;EFNB1;SERPINH1;MYOF;ITGA5;EPHA2;SRPX2;ANXA2;STX3;TRADD;AMN;DAB2;TGFBR2;ACE2;CA9;STC1;SDC4;PDGFRB;EPS8L2;VDAC1;MYO1D;PLAUR;DSG2;KCNE3;BCL10;SULF1;FAP;PLSCR1;DNM2;CAV2;CD46;STX4;SLC22A18;RAP1B;PLEKHA1;S100P;MYO1C;ITGA3;NOD1;FN1;CLDN4;PRKAA1;FADD;GABRE;CDHR5;CDH17;SLC39A4;BIRC3;PLD1;SRC;NOS3;PECAM1;HEPH;VCL;EFHD2;TGFA;ATP1B1;CD55;F…
GO_RENAL_SYSTEM_VASCULATURE_DEVELOPMENT	13	19	1.23462817875761e-09	5.45079127278361e-08	7.30406030553003e-06	PDGFRB;ACTA2;BMP4;TCF21;GPR4;NRP1;PECAM1;FOXC2;ANGPT2;HES1;PDGFB;NOTCH3;CD34
GO_PEPTIDASE_ACTIVITY	107	601	1.45287694898615e-09	6.36682965200151e-08	8.59522003020204e-06	TINAGL1;CAPN12;MMP1;ADAMTS7;TINAG;DPP9;PRSS23;MMP11;PLAU;TNIP1;MMP14;ACE2;ADAMTS2;HTRA3;TPSG1;FAP;CTSA;CASP10;CD46;ADAM19;CASP7;ADAMTSL5;ADAM12;ADAMTS4;CTSC;FCN3;SOLH;CPA3;CTSE;CTSS;CASP6;PSMB8;PAPPA;PRSS16;ADAM9;ENPEP;CTSZ;MMP3;UCHL3;TPSAB1;TPSB2;CASP5;UNC5CL;ADAMTS14;ADAMTS12;MMP13;GZMB;MME;BMP1;RHBDL2;DPP4;CTSK;CASP4;PSMB9;CFLAR;C2orf89;FAM105B;STAMBPL1;CTSL3;MMP2;C1S;PYCARD;ADAMTS5;ZC3H12A;AD…
GO_RESPONSE_TO_INTERFERON_GAMMA	39	141	1.64645075732455e-09	7.16206079436178e-08	9.74040268033202e-06	CCL15;OAS1;TRIM31;CCL20;ASS1;CCL11;CCL13;HLA-F;CD58;GBP2;IL23R;CCL26;HLA-H;IFITM2;EDN1;OASL;HLA-B;IFITM3;HLA-A;HLA-E;IFNGR2;KYNU;UBD;ICAM1;CALCOCO2;CCL18;CYP27B1;TRIM21;IRF1;HLA-C;TRIM34;CCL22;HLA-G;CCL24;SP100;IFITM1;OAS3;VCAM1;B2M
GO_REGULATION_OF_CELL_DIFFERENTIATION	215	1469	1.67429820517558e-09	7.23003516921075e-08	9.90514818181873e-06	PPARG;DLL4;ITGB1;CLIC1;VDR;LOXL2;S100A10;ACTN4;COL5A2;COL3A1;COL5A1;IL4R;AREG;ACVRL1;GATA6;COL1A1;ADAMTS7;POSTN;INHBA;EHD2;LIF;TNFRSF12A;FSTL3;IGFBP3;TMEM176A;MMP11;TNFSF11;STK24;C13orf33;DAB2;TMEM176B;SNAI1;LGALS3;TGFBR2;MMP14;PPP1R13L;IL7;CTHRC1;ERRFI1;ROD1;VEGFA;LMNA;EREG;HOXB8;EFNB2;TNFSF9;BMP4;DNM2;CD46;PHLDB2;RARRES2;ITGA3;CLDN18;KLF5;HOXA2;FN1;VEGFC;GREM1;FADD;TRIB3;KLF10;CEBPB;PRELID1;ESR…
GO_CELLULAR_RESPONSE_TO_INTERLEUKIN_1	29	87	1.85764415625541e-09	7.96363973072973e-08	1.0989822828407e-05	ADAMTS7;CCL15;IRAK2;CCL20;CCL11;CCL13;FN1;CEBPB;CCL26;PAWR;IL1RL2;EDN1;FGB;ADAMTS12;PTGER4;PSMB9;PTGER3;PYCARD;ZC3H12A;ICAM1;CCL18;HYAL1;FAS;IL6;NFKB1;CCL22;CCL24;RPS6KA4;IL8
GO_CALCIUM_ION_BINDING	118	688	2.16603077055499e-09	9.16266626785913e-08	1.28142380386033e-05	ANXA4;DLL4;S100A10;THBS1;ACTN4;CAPN12;CD248;NID2;MMP1;ASPH;S100A6;TBC1D8B;OIT3;SLC25A24;EHD2;PLS1;ANXA2;MMP11;ASPN;FBN1;ABP1;ANXA2P2;MMP14;EHD4;DSG2;CD97;MYL12A;VIL1;AOC3;SULF1;RCN3;HSPG2;PLSCR1;THBD;S100A11;NID1;FKBP9;MYL12B;CD93;S100P;TPM4;PADI1;MYL9;ITPR3;MAN1A1;ANXA11;CDHR5;CDH17;IQGAP1;FAT1;ESYT2;THBS2;RUNX1;PCDH12;EFHD2;PLS3;PLA2G12B;S100A4;SYTL2;MMP3;ELTD1;FSTL1;PLCB3;S100A16;MMP13;BMP1;MC…
GO_TISSUE_MORPHOGENESIS	97	531	2.16831182809378e-09	9.16266626785913e-08	1.28277327750028e-05	FOXL1;DLL4;COL4A1;ITGB1;VDR;VASP;MET;COL3A1;COL5A1;TPM1;AREG;ACVRL1;INHBA;MICAL2;ITGA5;EPHA2;TRIM15;ITGA2;SNAI1;TGFBR2;MMP14;CA9;STC1;SDC4;GCNT3;ACTA2;CTHRC1;BCL10;VEGFA;EFNB2;BMP4;PITX2;PLOD3;RDH13;TCF21;CCL11;ITGA3;VEGFC;TGM2;GREM1;ACTG2;NRP1;ADM;SRC;HOXA5;TGFB1I1;VCL;FOXC2;CTSZ;HNF1B;BAK1;EDN1;PDX1;FOXF1;CEACAM1;MAN2A1;CYR61;STK3;FOXQ1;ENG;HES1;JUB;KIF20B;LRP5;MMP12;SEMA3C;FGF7;RBP4;FZD1;HOXA1…
GO_NEGATIVE_REGULATION_OF_EXTRINSIC_APOPTOTIC_SIGNALING_PATHWAY	31	98	2.22485805515103e-09	9.33493635054856e-08	1.31622602542735e-05	THBS1;TRADD;LGALS3;TNFRSF10A;IL7;SERPINE1;LMNA;TNFRSF10B;TMBIM1;FADD;NRP1;SRC;NOS3;CSF2;FGB;FGA;CTNNA1;CFLAR;CTTN;ICAM1;TNFAIP3;YAP1;BMP5;CASP8;TRAF2;FAS;NOL3;SNAI2;FGG;BCL2L1;GCLM
GO_ACTIN_BINDING	77	388	2.46085886380604e-09	1.02524232663919e-07	1.45584410382766e-05	ITGB1;EPS8;ACTN4;VASP;TPM1;LASP1;INF2;MICAL2;PLS1;TMSB10;POF1B;FXYD5;SMTN;MYO1E;EPS8L2;MYH9;MYO1D;GAS2L3;C19orf21;VIL1;TMOD3;CAP1;ARPC5;TPM4;MYO1C;ANG;ACTR3;DIAPH3;NOS3;VCL;PLS3;CNN1;S100A4;DIAPH1;CNN2;TNS4;TAGLN;ARPC1B;PAWR;MYO1B;MYO19;MYH11;FHOD1;TPM2;CTNNA1;ALDOA;ARPC2;SNTB2;TPM3;CALD1;HOOK1;JUB;BAIAP2L1;SEPX1;PHACTR2;DSTN;SSH3;MYO5B;CAPG;CAPZA1;FLNB;NEXN;SYNPO;ARPC3;EZR;MYL4;TRIOBP;WDR1;DIAPH…
GO_APICAL_PLASMA_MEMBRANE	62	288	3.09750276672069e-09	1.28145638936501e-07	1.83248263679196e-05	STX3;AMN;STC1;PDGFRB;DSG2;SLC22A18;NOD1;FN1;CLDN4;PRKAA1;CDHR5;SLC39A4;PLD1;ATP1B1;ENPEP;CD36;ATP8B1;NHS;P2RY6;MUC1;CAV1;OSMR;GIF;NOX4;EMP2;KCNE4;KISS1;MUC13;DPP4;SLC17A4;SLC10A2;CEACAM1;MUC20;ANO1;CYP4F12;CIB1;CYBA;CRB3;ANXA13;TCIRG1;MST4;EPCAM;CDHR2;DPEP1;MTDH;DUOX2;EZR;SLC2A2;NPC1L1;CLDN1;FAS;KCNK1;JAG1;SLC29A1;MAL2;INADL;ERBB2;F2RL2;MUC17;SLC2A9;CD34;ABCC2
GO_NEGATIVE_REGULATION_OF_EXTRINSIC_APOPTOTIC_SIGNALING_PATHWAY_VIA_DEATH_DOMAIN_RECEPTORS	17	34	3.34746237276395e-09	1.37471161273309e-07	1.98035873972715e-05	TRADD;TNFRSF10A;SERPINE1;TNFRSF10B;TMBIM1;FADD;NOS3;FGB;FGA;CFLAR;ICAM1;TNFAIP3;BMP5;CASP8;TRAF2;FAS;FGG
GO_CELL_CHEMOTAXIS	42	162	3.36939120767914e-09	1.37471161273309e-07	1.99333183846298e-05	ITGA1;EPHA2;HOXB9;TNFSF11;LGALS3;PDGFRB;CCL15;ARHGEF16;VEGFA;CCL20;CKLF;CCL11;ANO6;CCL13;NRP1;CCL26;EDN1;HRH1;VAV3;ENG;CXCL1;CXCR3;PDGFB;TREM1;CCL18;CCL28;CXCL14;TNFRSF11A;IL6;RAC1;CCL22;CXCL9;FLT1;CCL24;CCR6;IL8;EMR2;ADAM8;VCAM1;C5AR1;PF4V1;CXCL6
GO_REGULATION_OF_INFLAMMATORY_RESPONSE	62	290	3.86769871049582e-09	1.55943256678655e-07	2.28813055712932e-05	PPARG;TNFAIP6;ITGA2;TNFSF11;MAPK13;TNIP1;ACE2;CCL15;SERPINE1;CD46;CCL11;CCL13;C4BPB;CREB3L3;IL15;BIRC3;FAM132A;MAPK14;CD55;CCL26;TNFRSF1A;METRNL;IL1RL2;CASP5;OSMR;ADAMTS12;PTGER4;FOXF1;CASP4;IL2RA;TNFRSF1B;SBNO2;FAM105B;PTGER3;ZC3H12A;KLF4;MGLL;C2;CCL18;TNFAIP3;TNFRSF11A;ADORA2B;IDO1;IL18;IL6;SMAD3;NFKB1;CFB;MYD88;CFH;VAMP8;ETS1;CCL24;IL1RL1;DUOXA2;CASP1;FABP4;SOCS3;IL20RB;SELE;ADAM8;C5AR1
GO_NEGATIVE_REGULATION_OF_MULTICELLULAR_ORGANISMAL_PROCESS	153	971	3.87485779779619e-09	1.55943256678655e-07	2.29236587317622e-05	ANXA4;PPARG;PROCR;DLL4;ITGB1;RNF128;THBS1;COL5A2;COL3A1;COL5A1;IL4R;AREG;ACVRL1;GATA6;ADAMTS7;INHBA;COL4A2;LIF;FSTL3;ANXA2;TMEM176A;ASPN;PLAU;TMEM176B;SNAI1;TGFBR2;STC1;ERRFI1;SERPINE1;PLAUR;CD2AP;LMNA;SULF1;HOXB8;GJA5;BMP4;THBD;TIMP1;CYGB;HFE;CLDN18;HOXA2;FN1;GREM1;TNFRSF11B;GPR4;NRP1;REG3A;ADM;F2RL1;THBS2;RUNX1;NOS3;HOXA5;PRKG1;IL23R;BCL3;RAB11FIP1;TNFRSF9;SMURF1;HOXA9;FOXC2;CSDA;WWC3;HNF1B;GLR…
GO_ENZYME_BINDING	241	1706	4.15812809281486e-09	1.66212741872248e-07	2.45994857970927e-05	MVP;PPARG;MLKL;ITGB1;EPS8;PRKCDBP;CAST;MET;ITGA1;ACVRL1;GATA6;CDC42EP5;TBC1D8B;LDHA;INF2;BDKRB2;ANXA2;TRADD;SLC12A7;CD70;TNIP1;SNAI1;TGFBR2;TNFRSF10A;UGT1A6;SDC4;PDGFRB;ACTA2;ERRFI1;VDAC1;SERPINE1;ALPI;PLAUR;STK38;ARHGEF16;BCL10;BFAR;LMNA;MST1R;UGT1A10;PARP4;FAP;FGD6;PLSCR1;RALB;TICAM1;CASP10;TIMP1;DNM2;CAV2;IQGAP3;SLC22A18;UGT1A9;LTBR;SNX9;UGT1A8;MYO1C;TCF21;ITGA3;HIC1;FN1;ADAMTS4;PRKAA1;SHC1;DE…
GO_REGULATION_OF_PROTEOLYSIS	118	699	4.58435522981151e-09	1.82020439862852e-07	2.71210455395649e-05	PPARG;THBS1;CAST;ASPH;COL6A3;SERPINH1;SPINK1;TRADD;DAB2;MMP14;TNFRSF10A;MYH9;SERPINE1;PLAUR;BCL10;FGFR4;VIL1;VEGFA;SERPINB1;TFPI;TIMP1;CD46;WFDC10B;CASP7;SNX9;SNX33;TNFSF15;TNFRSF10B;HFE;NOD1;SH3D19;FN1;FADD;CTSC;TRIB3;PRELID1;C4BPB;CRIM1;BIRC3;SRC;PSMB8;BBC3;LXN;CD55;ADAM9;SMURF1;AURKA;PAWR;SPINK13;BAK1;CAV1;ECM1;PTPN3;UBE2C;DAP;WFDC13;FABP1;CYR61;PLK2;PSMB9;TNFRSF1B;PERP;SPINK4;PDCD5;PYCARD;ECS…
GO_CELLULAR_RESPONSE_TO_LIPID	85	451	5.0698473480807e-09	1.99954779408303e-07	2.99932169112454e-05	PPARG;ITGB1;VDR;COL1A1;FHL2;INHBA;PAQR5;ITGA2;HNF4A;PLAU;STC1;ERRFI1;SERPINE1;BMP4;TICAM1;IRAK2;AHR;CCL20;ASS1;HOXA2;FN1;PRKAA1;AKR1C3;CEBPB;ESRRA;IL15;SRC;NOS3;CSF2;TGFB1I1;MAPK14;PTK6;ADAM9;HNF4G;CD36;PAWR;P2RY6;UGT1A1;EDN1;PTGDR;PTGER4;NR2F2;NEDD4;OR51E2;TNFRSF1B;SBNO2;PDK3;CD80;NR5A2;PTGER3;PGRMC2;PYCARD;TNIP3;ZC3H12A;CCNA2;AICDA;FZD1;PMEPA1;MED14;KLF4;IL24;HMGCS2;ICAM1;MTDH;SPON2;RARG;TNFAIP…
GO_PROTEIN_COMPLEX_BINDING	146	921	6.14010865282275e-09	2.40562137682778e-07	3.63248827900994e-05	MLKL;ITGB1;TGFBI;THBS1;ACTN4;COL3A1;COL5A1;NID2;DOK4;ITGA1;ESM1;ACVRL1;LASP1;SERPINH1;PLS1;ITGA5;RRAS;FSTL3;ITGA2;WISP1;ASPN;FBN1;TRADD;ABP1;ITGA11;LGALS3;MMP14;KRT8;MYO1E;VDAC1;MYH9;MYO1D;GAS2L3;ITGB6;CD2AP;VIL1;FAP;LUM;DNM2;GPR126;NID1;RAP1B;ARPC5;SNX9;ITGA3;CD151;FN1;SHC1;FADD;ANXA11;ACTR3;CDH17;IQGAP1;LRRC15;CTSS;SRC;PXN;ATP1B1;ADAM9;KRT19;SMURF1;LAMB3;RIPK3;ARPC1B;RAB32;MS4A2;MYO1B;HNF1B;KIF…
GO_RESPONSE_TO_HORMONE	141	884	6.45940931904948e-09	2.51407010075636e-07	3.82138655314967e-05	PPARG;ITGB1;VDR;THBS1;IL4R;AREG;GATA6;COL1A1;FHL2;LOX;POSTN;INHBA;LDHA;NQO1;PAQR5;ITGA2;ANXA2;SDC1;FBN1;HNF4A;TGFBR2;MMP14;CA9;STC1;HSD11B2;PDGFRB;ERRFI1;PLOD2;DSG2;EREG;BMP4;GJB2;PITX2;TIMP1;CAV2;PLOD3;AHR;ASS1;AP3S1;ANG;ITGA3;FN1;CLDN4;PRKAA1;SHC1;AKR1C3;TRIB3;TNFRSF11B;ESRRA;GNG12;ADM;CTSS;SRC;TGFB1I1;PXN;BAIAP2L2;FOSL1;TRIM16;ADAM9;KRT19;HNF4G;AURKA;FOXC2;PAWR;P2RY6;CATSPER1;CAV1;UGT1A1;EDN1;…
GO_BRUSH_BORDER	31	102	6.56525131363149e-09	2.52207966048337e-07	3.88400267714439e-05	CLIC1;EPS8;ACTN4;PLS1;MYO1E;MYH9;MYO1D;VIL1;ANKS4B;PDZD3;MYL12B;MYO1C;ITPR3;CDHR5;ACTR3;VCL;ENPEP;CD36;ATP8B1;MYO1B;MME;MYL6;PTGER3;FLNB;CDHR2;B4GALT1;EZR;SLC2A2;NPC1L1;KCNK1;SLC6A18
GO_PROTEASE_BINDING	31	102	6.56525131363149e-09	2.52207966048337e-07	3.88400267714439e-05	ITGB1;CAST;BDKRB2;ANXA2;CD70;TNFRSF10A;SERPINE1;ALPI;BCL10;BFAR;FAP;TIMP1;ITGA3;FN1;ADAMTS4;DERL1;FADD;ECM1;DPP4;CFLAR;BRCA2;PYCARD;SERPINA1;ADAMTSL4;TNFAIP3;FAS;INSL3;NOL3;ITGB3;CSTB;TRIP4
GO_ENZYME_LINKED_RECEPTOR_PROTEIN_SIGNALING_PATHWAY	116	685	6.79600300174194e-09	2.5938808876326e-07	4.02051537583053e-05	MVP;ITGB1;EPS8;MET;COL3A1;DOK4;AREG;ACVRL1;INHBA;COL1A2;EFNB1;BDKRB2;LIF;EPHA2;HNF4A;MAPK13;TGFBR2;PDGFRB;MYO1E;MYL12A;FGFR4;VIL1;VEGFA;MST1R;EREG;SULF1;EFNB2;BMP4;CAV2;PDZD3;ARPC5;PLEKHA1;MYO1C;AP3S1;HFE;VEGFC;GREM1;SHC1;KLF10;ACTR3;CRIM1;IQGAP1;FRK;NRP1;SHB;GUCY2C;SRC;TGFB1I1;EPHB4;MAPK14;PTK6;PXN;BAIAP2L2;MPZL1;ADAM9;SMURF1;PTPRK;FOXC2;ARPC1B;SLC39A5;KIF16B;RGNEF;FSTL1;FAM83B;POU5F1;EFNA1;ANGP…
GO_CELLULAR_RESPONSE_TO_EXTERNAL_STIMULUS	57	261	7.1853435184982e-09	2.72490334970739e-07	4.25084922554353e-05	PPARG;ITGB1;VDR;COL1A1;POSTN;ITGA2;ABP1;TNFRSF10A;BCL10;RALB;BMP4;LTBR;TNFRSF10B;HFE;PRKAA1;AKR1C3;FADD;KLF10;IL15;SLC39A4;FOSL1;CNN2;SH3GLB1;TNFRSF1A;SLC39A5;PAWR;BAK1;CAV1;CASP5;GSDMD;PTGER4;DAP;CYBA;ZC3H12A;PPP1R15A;FZD1;ICAM1;IRF1;CD40;CASP8;PIM1;ADORA2B;FAS;DNAJC15;RAC1;NFKB1;MYOCD;CDKN1A;MYD88;SPHK1;PCK1;ALDOB;CASP1;AXL;UPP1;TBL2;PCSK9
GO_POSITIVE_REGULATION_OF_EPITHELIAL_CELL_MIGRATION	31	103	8.51227262991239e-09	3.2075544508638e-07	5.03586048785617e-05	THBS1;MET;SRPX2;ITGA2;TGFBR2;VIL1;VEGFA;BMP4;ITGA3;VEGFC;NRP1;SRC;MAPK14;ADAM9;FOXC2;EDN1;CIB1;GPR124;ZC3H12A;FGF7;PDGFB;HYAL1;INSL3;PFN1;TGFB1;ETS1;CCR6;FLT4;RAB25;KDR;ITGB3
GO_ORGAN_REGENERATION	27	82	9.02264646580040e-09	3.37835294251108e-07	5.33779764916751e-05	PPARG;CAST;NNMT;LIF;TGFBR2;HFE;SHC1;CEBPB;ADM;BAK1;CAV1;UGT1A1;CCND1;FGA;PDX1;PTPN3;ANGPT2;CDK1;CCNA2;MKI67;FAS;CDKN1A;TGFB1;SOCS1;SOCS3;PKM2;C5AR1
GO_RESPONSE_TO_STEROID_HORMONE	90	492	9.13914140323126e-09	3.40045034852303e-07	5.40671605415162e-05	PPARG;VDR;THBS1;IL4R;AREG;GATA6;COL1A1;FHL2;LOX;POSTN;LDHA;NQO1;PAQR5;ITGA2;SDC1;HNF4A;TGFBR2;MMP14;CA9;STC1;HSD11B2;PDGFRB;ERRFI1;DSG2;BMP4;GJB2;AHR;ASS1;FN1;CLDN4;SHC1;AKR1C3;TNFRSF11B;ESRRA;ADM;SRC;TGFB1I1;FOSL1;ADAM9;KRT19;HNF4G;AURKA;PAWR;CATSPER1;CAV1;UGT1A1;EDN1;TK1;CCND1;FGA;PLN;PTGER4;NR2F2;PDX1;MMP13;NEDD4;CTNNA1;ACADS;OR51E2;CD24;NR5A2;BRCA2;PTGER3;AGXT;PGRMC2;CCNA2;PMEPA1;MED14;PDGFB;…
GO_RESPONSE_TO_INORGANIC_SUBSTANCE	88	479	9.25362577594362e-09	3.42152813065515e-07	5.47444500904825e-05	TRPA1;LOXL2;THBS1;AREG;ASPH;COL1A1;SLC25A24;LDHA;NQO1;KLF6;FSTL3;SDC1;STK24;ABP1;KRT8;PDGFRB;BMP4;DNM2;PLEKHA1;ASS1;HFE;FN1;ITPR3;PRKAA1;SHC1;AKR1C3;ANXA11;TNFRSF11B;PTGES;IQGAP1;SRC;NOS3;FOSL1;ADAM9;PAWR;MMP3;BAK1;CAV1;EDN1;TK1;FGB;CCND1;FGA;APOBEC1;PLN;PDX1;S100A16;NEDD4;SOD3;FABP1;XRCC4;TFF1;LRP11;NET1;STAT6;ZC3H12A;CDK1;CCNA2;PPP1R15A;HAAO;ECT2;MST4;KLF4;SLC30A7;INSR;HMGCS2;DPEP1;ICAM1;CRIP1;…
GO_REGULATION_OF_CELL_CELL_ADHESION	73	372	1.03563066544783e-08	3.80546025887537e-07	6.12679101678935e-05	IL4R;EFNB1;FSTL3;TNFSF11;FXYD5;LGALS3;TGFBR2;IL7;BCL10;EFNB2;TNFSF9;BMP4;CD46;ASS1;HFE;FADD;CEBPB;PRELID1;IL15;SRC;PRKG1;IL23R;CD55;RIPK3;PAWR;IL1RL2;CD209;CAV1;FGB;FGA;DPP4;CEACAM1;CD24;IL2RA;HLA-A;PNP;PDE5A;CD80;HES1;PTGER3;PYCARD;HLA-E;B4GALNT2;MYADM;KLF4;SMAD7;EPCAM;CCL28;RAC2;IRF1;IDO1;TRAF2;IL18;IL6;C1QTNF1;RAC1;PTPN22;HHLA2;HLA-G;LGALS1;TGFB1;SNAI2;LCK;ETS1;FGG;IL7R;ERBB2;ITGA4;VNN1;IL20RB…
GO_GLOMERULUS_DEVELOPMENT	20	49	1.16684534707698e-08	4.26114634154779e-07	6.90305707330741e-05	PDGFRB;ACTA2;MYO1E;SULF1;BMP4;NID1;TCF21;GPR4;IQGAP1;PECAM1;ENPEP;FOXC2;ANGPT2;CD24;HES1;PDGFB;HEYL;NOTCH3;JAG1;CD34
GO_IMMUNE_SYSTEM_DEVELOPMENT	100	574	1.43447430906878e-08	5.20634970089012e-07	8.48635001245089e-05	PPARG;FOXL1;DLL4;ITGB1;CD248;INHBA;EPHA2;KLF6;RRAS;FSTL3;ANXA2;TNFSF11;TGFBR2;IL7;MYO1E;MYH9;ROD1;HOXB7;HOXA3;VEGFA;TMOD3;TNFSF9;BMP4;PITX2;CASP10;LTBR;TCF21;FADD;TRIM10;MECOM;CDH17;IL15;F2RL1;SRC;RUNX1;CSF2;BCL6B;BCL3;MAPK14;RIPK3;HOXA9;BAK1;BATF2;PTGER4;TSPAN2;RELB;HOXB3;PSMB9;STK3;CIB1;SBNO2;CLCF1;IL18R1;SPNS2;HES1;BRCA2;BATF;STAT6;LRP5;FAM115C;MELK;AICDA;PDGFB;KLF4;UBD;CD164;TNFAIP3;IRF1;TNFR…
GO_REGULATION_OF_PROTEIN_MODIFICATION_PROCESS	235	1680	1.53410234802552e-08	5.53399359202378e-07	9.075749490919e-05	MVP;ITGB1;RNF149;IGFBP4;THBS1;PRKCDBP;ITGA1;ACVRL1;BDKRB1;PPP1R14D;INHBA;ITGA5;BDKRB2;LIF;EPHA2;SPINK1;BGN;RRAS;IGFBP3;ITGA2;ANXA2;CARD10;ASPN;RGS3;TNFSF11;HNF4A;DAB2;TNIP1;TGFBR2;TNFRSF10A;SDC4;PDGFRB;GPRC5A;ERRFI1;CCL15;EHD4;MYO1D;PLAUR;STK38;BCL10;FGFR4;VEGFA;MST1R;EREG;RALB;BMP4;TICAM1;CAV2;IRAK2;IQGAP3;LTBR;CCL20;SNX9;TNFSF15;RARRES2;CCL11;TNFRSF10B;ANG;TNFRSF4;HFE;CCL13;NOD1;FN1;VEGFC;GREM1…
GO_NEGATIVE_REGULATION_OF_CELL_DEATH	137	861	1.59697231805751e-08	5.72587165674437e-07	9.44768823362821e-05	ANXA4;ITGB1;HTATIP2;THBS1;CAST;MET;GATA6;FHL2;ITGA5;BDKRB2;WISP1;TRADD;DAB2;SNAI1;LGALS3;TNFRSF10A;IER3;PDGFRB;IL7;AMIGO2;SERPINE1;KRT18;PLAUR;BCL10;VIL1;BFAR;VEGFA;LMNA;BMP4;TIMP1;TNFRSF10B;ACAA2;FN1;TEX11;TMBIM1;GREM1;PRKAA1;FADD;CEBPB;PRELID1;MECOM;NRP1;BIRC3;TXN;SRC;NOS3;CSF2;YWHAZ;TNFRSF6B;CHMP4B;BCL3;AURKA;FOXC2;CSDA;CEACAM5;HNF1B;MUC1;TMEM109;CAV1;EDN1;FGB;FGA;CLDN7;PDX1;TNFRSF10D;CTNNA1;F…
GO_INTRACELLULAR_VESICLE	183	1239	1.74977282038959e-08	6.23593735266555e-07	0.000103516560054248	SMAGP;ITGB1;THBS1;ACTN4;IL15RA;ITGA1;AREG;SNX7;COL1A1;MALL;MYOF;ITGA5;SPINK1;BGN;FSTL3;ANXA2;STX3;AMN;ANXA2P2;DAB2;MMP14;ARL14;PDGFRB;GPRC5A;MYO1E;VDAC1;KDELR3;SERPINE1;MYO1D;RAB20;FGFR4;CD2AP;VEGFA;KDELR2;SEC23A;TICAM1;TIMP1;DNM2;CAV2;CD46;LRIG3;STX4;SNX9;CD93;SNX33;MYO1C;AP3S1;RARRES2;ANG;C7orf68;HFE;HLA-F;FN1;VEGFC;ANXA11;CTSC;QSOX1;CPA3;NRP1;SLC39A4;PLD1;THBS2;NOS3;PECAM1;YWHAZ;TGFA;BAIAP2L2;…
GO_EXTRACELLULAR_MATRIX_STRUCTURAL_CONSTITUENT	25	74	1.76578263769699e-08	6.2553114279134e-07	0.000104463700846154	TINAGL1;COL4A1;LAMB1;COL5A2;COL3A1;COL5A1;COL15A1;COL1A1;COL1A2;COL4A2;ACAN;BGN;FBN1;LAMA4;COL12A1;LUM;TUFT1;COL27A1;FBLN2;COL14A1;LAMC1;MFAP5;EFEMP2;PXDN;MUC17
GO_REGULATION_OF_PEPTIDASE_ACTIVITY	74	384	1.82037261564277e-08	6.4103121393706e-07	0.000107693243941426	PPARG;THBS1;CAST;ASPH;COL6A3;SERPINH1;SPINK1;TRADD;MMP14;TNFRSF10A;SERPINE1;PLAUR;BCL10;VIL1;VEGFA;SERPINB1;TFPI;TIMP1;WFDC10B;CASP7;TNFSF15;TNFRSF10B;NOD1;FN1;FADD;PRELID1;CRIM1;BIRC3;SRC;PSMB8;BBC3;LXN;PAWR;SPINK13;BAK1;CAV1;ECM1;DAP;WFDC13;FABP1;CYR61;PSMB9;PERP;SPINK4;PDCD5;PYCARD;SERPINA1;EGLN3;PCOLCE;KLF4;SERPINA6;BCAP31;CARD16;TNFAIP8;DPEP1;IFI27;AMBP;PICALM;R3HDML;CASP8;TRAF2;FAS;NOL3;SFN…
GO_REGULATION_OF_ACTIN_FILAMENT_BASED_PROCESS	63	308	2.00681577261124e-08	6.95611138463375e-07	0.000118723221107681	S100A10;EPS8;VASP;TPM1;CDC42EP5;STC1;SDC4;PDGFRB;MYH9;DSG2;ARHGAP18;CD2AP;VIL1;TMOD3;GJA5;ARPC5;PHLDB2;CCL11;ACTR3;F2RL1;BAIAP2L2;CNN2;CCL26;ARPC1B;CAV1;EDN1;SH3BGRL3;NOX4;PLN;FHOD1;PTGER4;ARPC2;CTTN;PTGER3;BAIAP2L1;PYCARD;ARHGEF15;DSTN;SSH3;MYADM;CAPG;CAPZA1;ICAM1;OR2A4;AP1AR;SYNPO;JUP;ARPC3;EZR;TRIOBP;WDR1;SMAD3;PFN1;RAC1;TGFB1;CDC42EP1;CCL24;F11R;ARHGDIB;ACTR2;PKP2;ACTR3C;RHOD
GO_IN_UTERO_EMBRYONIC_DEVELOPMENT	63	308	2.00681577261124e-08	6.95611138463375e-07	0.000118723221107681	ITGB1;HSD17B2;TPM1;ACVRL1;GATA6;LIF;SNAI1;TGFBR2;KRT8;MYO1E;MYH9;VEGFA;PITX2;PLOD3;RARRES2;ELF3;CEBPB;ADM;NOS3;CSF2;PCDH12;FOSL1;KRT19;CSDA;PRDM1;SLC39A1;E2F8;HNF1B;EDN1;POU5F1;NR2F2;LATS2;FOXF1;MAN2A1;CYR61;STK3;HES1;BRCA2;PTPRR;MBNL1;CAPN2;SEC24D;PDGFB;EIF2S2;SKIL;CASP8;ST14;SMAD3;RCN1;NEK2;GJB3;UBE2A;GPI;CDX2;JAG2;SOCS3;RDH10;ASCL2;SOX18;BMP2;CCNB1;EPAS1;BCL2L1
GO_GASTRULATION	39	153	2.01064071462537e-08	6.95611138463375e-07	0.000118949504677237	ITGB1;LAMB1;GATA6;INHBA;COL4A2;ITGA5;EPHA2;TRIM15;COL8A1;ITGA2;SNAI1;TGFBR2;MMP14;COL12A1;ETS2;BMP4;ITGA3;EXT1;FN1;LAMB3;FOXC2;HNF1B;KIF16B;POU5F1;COL6A1;FOXF1;MMP2;LRP5;DUSP5;HOXA11;KLF4;LAMA3;NAT8B;SMAD3;GPI;ITGB4;ITGA4;ITGB3;EXT2
GO_REGULATION_OF_LEUKOCYTE_PROLIFERATION	47	203	2.1014151504765e-08	7.2278907152436e-07	0.00012431972030219	EFNB1;LGALS3;IL7;TNFSF9;BMP4;TICAM1;CD46;AHR;TNFRSF4;GREM1;FADD;CEBPB;IL15;IL23R;CD55;RIPK3;PRDM1;PAWR;CD209;CD24;IL2RA;HLA-A;VAV3;PNP;PDE5A;CD80;CLCF1;HES1;PYCARD;HLA-E;BST1;RAC2;TNFAIP3;IRF1;CD40;IDO1;IL18;KITLG;IL6;PTPN22;CDKN1A;HHLA2;HLA-G;TGFB1;ERBB2;IL20RB;VCAM1
GO_REGULATION_OF_PROTEIN_LOCALIZATION	145	935	3.01288352006401e-08	1.03030167079183e-06	0.000178242189046987	ANXA4;ITGB1;IL4R;ASPH;POSTN;PLS1;LIF;EPHA2;STX3;HNF4A;DAB2;ARHGEF16;CD2AP;VIL1;VEGFA;LMNA;GJA5;RALB;BMP4;STX4;TAX1BP3;DYRK2;SNX33;MYO1C;ANG;TNFRSF4;HFE;ITGA3;CLDN18;CD58;FN1;ITPR3;VEGFC;UBAC2;TMBIM1;GREM1;RBPMS;SEC16B;LRRC15;LLGL2;F2RL1;TXN;SRC;YWHAZ;FAM132A;MDFIC;BCL3;MAPK14;BBC3;SLC17A9;TRIM16;ADAM9;RAB11FIP1;TNFRSF9;SH3GLB1;CD36;KRT20;CASP5;FGB;FGA;POU5F1;GSDMD;PTGER4;PDX1;MMP13;GZMB;CTSK;OR51…
GO_POSITIVE_REGULATION_OF_CHEMOTAXIS	33	120	3.37528512780405e-08	1.14759694345338e-06	0.000199681868160887	THBS1;MET;ITGA2;STX3;PDGFRB;SERPINE1;VEGFA;STX4;RARRES2;ANO6;FN1;VEGFC;NRP1;F2RL1;S100A14;CXCL1;CXCR3;PDGFB;RAC2;CXCL14;IL6;SMAD3;RAC1;CXCL9;TGFB1;CCR6;TMEM102;CDH13;KDR;IL8;C5AR1;PF4V1;CXCL6
GO_EXTERNAL_SIDE_OF_PLASMA_MEMBRANE	48	212	3.66088488328813e-08	1.23758828397329e-06	0.000216577949695326	ITGB1;THBS1;ITGA1;ITGA5;ITGA2;SDC1;TGFBR2;ITGB6;HFE;ITGA3;ANTXR2;ADAM9;TNFRSF9;ENPEP;CD36;IL2RG;MS4A2;MCAM;CEACAM5;FGB;FGA;CD24;IL2RA;CDH5;CD80;ENG;CXCR3;ICAM1;B4GALT1;TNFRSF11A;CD40;FAS;GGT6;IL6;KLRD1;CXCL9;ANPEP;ACE;IL1RL1;FGG;IL7R;CDH13;MUC17;IL2RB;CD34;VCAM1;PCSK9;B2M
GO_APOPTOTIC_SIGNALING_PATHWAY	59	286	3.7068487404258e-08	1.24600665615676e-06	0.00021929717148359	INHBA;EPHA2;TNFRSF12A;TRADD;STK24;CD70;TNFRSF10A;KRT8;ERO1L;KRT18;TICAM1;CASP10;DYRK2;TNFRSF10B;TNFRSF4;HIC1;FADD;G0S2;TRIB3;CEBPB;TNFRSF11B;TNFRSF6B;BCL3;BBC3;TNFRSF9;RIPK3;TNFRSF1A;PAWR;TMEM109;BAK1;CAV1;TNFRSF10D;DAP;CD24;CASP4;TNFRSF1B;CIB1;PERP;BRCA2;PYCARD;MELK;PPP1R15A;UACA;CRIP1;IFI27;TNFRSF11A;CD40;CASP8;TRAF2;KITLG;FAS;NOL3;SFN;SMAD3;TICAM2;CDKN1A;TGFB1;APAF1;BCL2L1
GO_MOVEMENT_IN_ENVIRONMENT_OF_OTHER_ORGANISM_INVOLVED_IN_SYMBIOTIC_INTERACTION	27	87	3.74020302521744e-08	1.25011531622522e-06	0.000221270410971864	ITGB1;ITGA5;ITGA2;ACE2;ITGB6;EFNB2;CAV2;CD46;TNFRSF4;PVR;HAVCR1;CD55;SLC1A5;CD209;CAV1;GPR172A;DPP4;CD80;ICAM1;PPIA;CLDN1;ANPEP;VAMP8;F11R;AXL;WWP1;ITGB3
GO_MHC_CLASS_I_PROTEIN_COMPLEX	9	11	3.9701144760871e-08	1.3195054629512e-06	0.000234871972405313	HFE;HLA-F;HLA-H;HLA-B;HLA-A;HLA-E;HLA-C;HLA-G;B2M
GO_NEGATIVE_REGULATION_OF_CELL_ADHESION	49	220	4.11135015711283e-08	1.35881271114411e-06	0.000243227475294795	TGFBI;THBS1;ACTN4;IL4R;ACVRL1;COL1A1;POSTN;FXYD5;LGALS3;MMP14;SERPINE1;BMP4;ASS1;PHLDB2;HFE;CEBPB;SRC;PRKG1;PAWR;MUC1;CLDN7;ANGPT2;CEACAM1;IL2RA;PDE5A;HOXA7;PTGER3;B4GALNT2;MYADM;KLF4;EPCAM;AP1AR;CCL28;CD164;IRF1;IDO1;C1QTNF1;PTPN22;HLA-G;LGALS1;ADAMDEC1;TGFB1;SNAI2;CDH13;ERBB2;IL20RB;ARHGDIB;ADAM15;BMP2
GO_REGULATION_OF_HYDROLASE_ACTIVITY	187	1288	4.20685546345839e-08	1.37874161134557e-06	0.000248877569218198	PPARG;TRIP10;ITGB1;S100A10;THBS1;DOCK6;CAST;TPM1;ITGA1;ASPH;CDC42EP5;TBC1D8B;COL6A3;SERPINH1;EPHA2;SPINK1;ITGA2;TRADD;RGS3;MMP14;TNFRSF10A;PDGFRB;PLEKHG6;ERRFI1;EPS8L2;CCL15;SERPINE1;MYO1D;PLAUR;ARHGAP18;ARHGEF16;BCL10;FGFR4;VIL1;VEGFA;EREG;C9orf100;ARHGAP27;PTGIR;SERPINB1;TFPI;FGD6;PLSCR1;TIMP1;DNM2;SH2D3A;CAV2;OAS1;IQGAP3;TAX1BP3;WFDC10B;CASP7;CCL20;SNX9;TNFSF15;CCL11;TNFRSF10B;ANG;CCL13;NOD1;F…
GO_POSITIVE_REGULATION_OF_MAPK_CASCADE	84	466	4.21825949380576e-08	1.37874161134557e-06	0.000249552231653549	ITGB1;IGFBP4;THBS1;PRKCDBP;ITGA1;LIF;IGFBP3;TNFSF11;PDGFRB;CCL15;FGFR4;VEGFA;MST1R;BMP4;CAV2;IRAK2;IQGAP3;LTBR;CCL20;CCL11;TNFRSF4;CCL13;NOD1;PRKAA1;SHC1;KIAA1804;TNFRSF11B;NRP1;F2RL1;SRC;C21orf7;TNFRSF6B;MDFIC;ZAK;MAPK14;TGFA;ADAM9;CCL26;CD36;EDN1;FGB;FGA;UNC5CL;NOX4;EFNA1;KISS1;MAPKAPK2;CD24;STK3;MUC20;TNFRSF1B;CIB1;PDE5A;JUB;C19orf10;PYCARD;ZC3H12A;CDK1;DUSP5;PDGFB;INSR;ICAM1;CCL18;TNFRSF11A;C…
GO_REGULATION_OF_CELL_JUNCTION_ASSEMBLY	23	67	4.64252860256166e-08	1.50907687982169e-06	0.000274651992127548	S100A10;THBS1;ACVRL1;SNAI1;MMP14;ACE2;SDC4;VEGFA;RAP1B;MYO1C;PHLDB2;GREM1;SRC;SLK;CAV1;GPBAR1;SMAD3;RAC1;SNAI2;ACE;KDR;PKP2;RHOD
GO_ENDOTHELIUM_DEVELOPMENT	27	88	4.89239176851377e-08	1.58160599467363e-06	0.000289433897025275	DLL4;MET;ACVRL1;STC1;HOXB5;GJA5;BMP4;PLOD3;RAP1B;NRP1;F2RL1;PECAM1;FOXC2;NR2F2;STK3;RAP2C;ENG;MYADM;ICAM1;EZR;JAG1;GJA4;KDR;F11R;SOX18;CD34;COL18A1
GO_ACTIN_FILAMENT_BASED_PROCESS	81	445	4.95697132534867e-08	1.5937740413458e-06	0.000293254423607627	TRIP10;ITGB1;EPS8;ACTN4;PRKCDBP;VASP;PLEK2;TPM1;EHD2;INF2;MICAL2;PLS1;TMSB10;KRT8;PDGFRB;MYO1E;MYH9;GAS2L3;VIL1;TMOD3;FGD6;GJA5;CAP1;ARPC5;TPM4;CCL11;ANG;SHC1;ACTR3;DIAPH3;LLGL2;FAT1;SRC;PRKG1;CNN1;BAIAP2L2;DIAPH1;CNN2;KRT19;KCNQ1;ARPC1B;PAWR;MYO1B;MYH11;EMP2;RHOF;TPM2;CTNNA1;ALDOA;ARPC2;MYL6;CFLAR;TPM3;CTTN;BAIAP2L1;SEPX1;DSTN;CXCL1;FGF7;RND3;FLNB;FGD5;RAC2;ARPC3;EZR;MYL4;TRIOBP;WDR1;DIAPH2;PFN1…
GO_REGULATION_OF_MAPK_CASCADE	109	656	5.23434786848881e-08	1.67385956702593e-06	0.000309664019899798	ITGB1;RNF149;IGFBP4;THBS1;PRKCDBP;ITGA1;INHBA;LIF;EPHA2;RRAS;IGFBP3;RGS3;TNFSF11;TNIP1;PDGFRB;ERRFI1;CCL15;STK38;FGFR4;VEGFA;MST1R;BMP4;CAV2;IRAK2;IQGAP3;LTBR;CCL20;CCL11;TNFRSF4;CCL13;NOD1;FN1;GREM1;PRKAA1;SHC1;KIAA1804;TRIB3;MECOM;TNFRSF11B;NRP1;F2RL1;SRC;C21orf7;TNFRSF6B;MDFIC;ZAK;MAPK14;TGFA;ADAM9;CCL26;CD36;CAV1;EDN1;FGB;FGA;UNC5CL;NOX4;EFNA1;KISS1;BMP1;MAPKAPK2;CD24;CYR61;STK3;MUC20;TNFRSF1…
GO_NEGATIVE_REGULATION_OF_CELL_PROLIFERATION	107	640	5.26337360392018e-08	1.67409237853719e-06	0.000311381182407918	PPARG;DLL4;ITGB1;VDR;THBS1;TPM1;ITGA1;ACVRL1;ASPH;INHBA;BDKRB2;LIF;IGFBP3;HNF4A;TGFBR2;TES;EREG;SULF1;FAP;PTGIR;EFNB2;BMP4;CAV2;S100A11;TAX1BP3;SKAP2;ANG;VEGFC;GREM1;KLF10;CEBPB;PTGES;FRK;IL15;ADM;NOS3;TGFB1I1;TP53I11;FOSL1;TNFRSF9;PTPRK;PRDM1;OVOL1;PAWR;BAK1;CAV1;NOX4;NR2F2;FABP6;PDX1;KISS1;CTNNA1;TFF1;STK3;IL2RA;KLF11;CIB1;PDE5A;CDH5;PDCD5;ENG;HES1;BRCA2;RARRES1;PPP1R15A;CXCL1;CXCR3;RBP4;CDC6;S…
GO_TUBE_DEVELOPMENT	95	548	5.42693327726433e-08	1.71688434589817e-06	0.000321057372682958	FOXL1;DLL4;COL4A1;VDR;VASP;MET;COL3A1;AREG;ACVRL1;GATA6;LOX;MICAL2;LIF;EPHA2;FSTL3;SDC1;TGFBR2;MMP14;SDC4;CTHRC1;ERRFI1;ADAMTS2;BCL10;VEGFA;EFNB2;GJA5;BMP4;PITX2;PLOD3;ASS1;TCF21;RARRES2;CCL11;ITGA3;CLDN18;KLF5;TGM2;GREM1;NRP1;ADM;SRC;NOS3;HOXA5;PTK6;FOXC2;PRDM1;CRISPLD2;CTSZ;HNF1B;BAK1;EDN1;TK1;PDX1;FOXF1;MAN2A1;STK3;C1GALT1;ENG;HES1;AGR2;KIF20B;LRP5;HOXA1;SEMA3C;FGF7;RBP4;FZD1;HOXA11;SMAD6;SMAD…
GO_INTEGRIN_BINDING	30	105	5.48118945854527e-08	1.72482536365712e-06	0.000324267168367538	ITGB1;TGFBI;THBS1;ACTN4;COL3A1;COL5A1;ESM1;ITGA5;ITGA2;WISP1;FBN1;MMP14;ITGB6;FAP;ITGA3;CD151;FN1;CDH17;SRC;PXN;ADAM9;EMP2;CYR61;ADAMTS5;ICAM1;ICAM2;KDR;EDIL3;ADAM15;VCAM1
GO_CYTOKINE_RECEPTOR_ACTIVITY	27	89	6.36795382685071e-08	1.99327062643645e-06	0.000376728148396488	IL15RA;IL4R;IL22RA1;CCRL2;CCRL1;IL10RB;IL23R;IL13RA1;IL17RE;IL2RG;IL1RL2;OSMR;IL1R2;IL2RA;IL3RA;IL18R1;CXCR3;IFNGR2;CCR3;IL9R;IL1RL1;CCR6;IL7R;CXCR6;IL20RB;IL2RB;PRLR
GO_POSITIVE_REGULATION_OF_EPITHELIAL_CELL_PROLIFERATION	38	153	6.4086983351499e-08	1.99546628161825e-06	0.000379138593507468	LAMB1;ACVRL1;VEGFA;BMP4;CAV2;IQGAP3;CCL11;ANG;VEGFC;NRP1;REG3A;TGFA;CCL26;CAV1;CCND1;ECM1;CYBA;C19orf10;MMP12;FGF7;PDGFB;B4GALT1;NME2;CCR3;TNFAIP3;BMP5;HYAL1;IL6;TGFB1;LAMC1;CCL24;FLT4;CDH13;ERBB2;KDR;BMP2;ITGB3;C5AR1
GO_DEATH_RECEPTOR_ACTIVITY	13	24	7.06146267971629e-08	2.18720488027233e-06	0.000417756132132016	TNFRSF10A;LTBR;TNFRSF10B;TNFRSF4;TNFRSF11B;TNFRSF6B;TNFRSF9;TNFRSF1A;TNFRSF10D;TNFRSF1B;TNFRSF11A;CD40;FAS
GO_CELLULAR_RESPONSE_TO_BIOTIC_STIMULUS	39	160	7.44026493408308e-08	2.29253163281435e-06	0.000440166073500355	PLAU;SERPINE1;TICAM1;IRAK2;CCL20;ASS1;FN1;CEBPB;SRC;NOS3;CSF2;MAPK14;ADAM9;CD36;TNFRSF1B;SBNO2;CD80;PTGER3;PYCARD;TNIP3;ZC3H12A;AICDA;IL24;HMGCS2;ICAM1;MTDH;SPON2;TNFAIP3;CD40;IL18;IL6;TICAM2;PTPN22;NFKB1;TGFB1;IL8;AXL;APAF1;B2M
GO_APICAL_JUNCTION_COMPLEX	33	124	7.99323147914015e-08	2.45015323474576e-06	0.000472879574305931	CLDN2;CLDN23;VASP;CLDN14;POF1B;ABP1;PARD6B;PDZD3;CLDN18;CLDN4;VCL;NHS;CSDA;CCND1;CLDN7;CTNNA1;RAP2C;CDH5;CRB3;CTNND1;PLXDC1;ECT2;EPCAM;MTDH;SYNPO;JUP;CLDN1;MICALL2;PLEKHA7;ESAM;TJP3;INADL;F11R
GO_FIBRONECTIN_BINDING	14	28	8.31166541928106e-08	2.53462951651891e-06	0.000491718126204668	ITGB1;THBS1;FSTL3;IGFBP3;SDC4;VEGFA;ITGA3;LRRC15;CTSS;MMP13;CTSK;SSC5D;ITGA4;ITGB3
GO_POSITIVE_REGULATION_OF_DEFENSE_RESPONSE	69	361	8.93068955155634e-08	2.70943381471832e-06	0.000528339593870073	TRIM15;ITGA2;TNFSF11;MAPK13;TNIP1;CCL15;SERPINE1;BCL10;EREG;PLSCR1;TICAM1;IRAK2;CCL11;CCL13;NOD1;PVR;FADD;CREB3L3;IL15;BIRC3;CTSS;F2RL1;SRC;PSMB8;CCL26;CD36;UNC93B1;TNFRSF1A;CD209;OSMR;PTGER4;RELB;CTSK;MAPKAPK2;PSMB9;FAM105B;CYBA;PTGER3;MMP2;PYCARD;S100A14;TNIP3;HLA-E;PSMA1;PSMA7;NLRC5;CCL18;TNFAIP3;PSMB10;TNFRSF11A;CASP8;ADORA2B;IDO1;IL18;UBE2D1;IL6;TICAM2;NFKB1;TGFB1;MYD88;ICAM2;VAMP8;ETS1;CCL2…
GO_SPROUTING_ANGIOGENESIS	18	45	9.11614579677587e-08	2.75158768029214e-06	0.00053931118533726	ITGB1;LOXL2;THBS1;ESM1;ACVRL1;VEGFA;EFNB2;BMP4;GREM1;NRP1;EPHB4;E2F8;FAM105B;GPR124;FLT4;CDH13;KDR;RNF213
GO_REGULATION_OF_EPITHELIAL_CELL_PROLIFERATION	58	284	9.81385019656969e-08	2.94714404887849e-06	0.000580587377629063	DLL4;VDR;THBS1;LAMB1;ACVRL1;PLAU;ERRFI1;VEGFA;EREG;SULF1;EFNB2;BMP4;CAV2;IQGAP3;CCL11;ANG;VEGFC;NRP1;REG3A;HOXA5;TGFA;PTPRK;CCL26;CAV1;CCND1;NR2F2;ECM1;ENG;HES1;CYBA;BRCA2;C19orf10;MMP12;FGF7;CXCR3;PDGFB;B4GALT1;NME2;CCR3;TNFAIP3;YAP1;BMP5;HYAL1;SFN;IL6;SMAD3;TGFB1;SNAI2;LAMC1;CCL24;FLT4;CDH13;ERBB2;KDR;BMP2;A4GNT;ITGB3;C5AR1
GO_CYTOKINE_BINDING	27	91	1.06352022430772e-07	3.17766951868912e-06	0.000629178564700445	ITGB1;THBS1;ACVRL1;PLP2;IL22RA1;TGFBR2;CCRL1;GREM1;NRP1;IL23R;TRIM16;TNFRSF9;CD36;IL2RG;TNFRSF1A;NBL1;IL2RA;ENG;CXCR3;TNFRSF11A;IL1RL1;ITGA4;CXCR6;PXDN;IL20RB;IL2RB;ITGB3
GO_POSITIVE_REGULATION_OF_CYTOKINE_PRODUCTION	69	365	1.1220366328243e-07	3.33566267326057e-06	0.000663796871978854	THBS1;IL4R;POSTN;TRIM15;MAPK13;SERPINE1;BCL10;EREG;SULF1;TNFSF9;LUM;TICAM1;CD46;CCL20;C7orf68;NOD1;CD58;AGPAT2;FADD;CEBPB;IL15;F2RL1;SRC;RUNX1;CSF2;IL23R;BCL3;MAPK14;TRIM16;CD36;IL1RL2;CASP5;GSDMD;PTGER4;POLR1D;MAPKAPK2;HLA-A;CD80;IL18R1;CYBA;STAT6;PYCARD;HLA-E;SPON2;IRF1;CD40;NFKB2;ADORA2B;IDO1;TRAF2;IL18;IL6;SMAD3;TICAM2;PTPN22;NFKB1;HHLA2;HLA-G;TGFB1;MYD88;IL1RL1;FLT4;CASP1;RNF135;IL20RB;ADAM8…
GO_REGULATION_OF_ENDOTHELIAL_CELL_MIGRATION	31	114	1.15121411297341e-07	3.40529134617535e-06	0.000681058269235069	DLL4;THBS1;MET;ACVRL1;EPHA2;SRPX2;STC1;VEGFA;BMP4;VEGFC;NRP1;MAPK14;FOXC2;EDN1;SH3BGRL3;EMP2;NR2F2;EFNA1;ANGPT2;MMRN2;CIB1;GPR124;ZC3H12A;PDGFB;KLF4;TGFB1;ETS1;FLT4;SP100;KDR;ITGB3
GO_ENDODERM_DEVELOPMENT	23	70	1.1700811752195e-07	3.42683179831612e-06	0.000692220023259856	LAMB1;GATA6;INHBA;COL4A2;ITGA5;COL8A1;MMP14;COL12A1;EXT1;FN1;LAMB3;HOXC11;HNF1B;KIF16B;POU5F1;COL6A1;MMP2;DUSP5;LAMA3;SMAD3;TGFB1;LAMC1;ITGA4
GO_VIRUS_RECEPTOR_ACTIVITY	23	70	1.1700811752195e-07	3.42683179831612e-06	0.000692220023259856	ITGB1;ITGA5;ITGA2;ACE2;ITGB6;EFNB2;CD46;TNFRSF4;PVR;HAVCR1;CD55;SLC1A5;CD209;GPR172A;DPP4;CD80;ICAM1;HYAL1;CLDN1;ANPEP;F11R;AXL;ITGB3
GO_POSITIVE_REGULATION_OF_PROTEOLYSIS	68	359	1.39686440579784e-07	4.07086198261084e-06	0.000826384982470001	PPARG;ASPH;TRADD;DAB2;MMP14;TNFRSF10A;MYH9;BCL10;FGFR4;CASP7;SNX9;SNX33;TNFSF15;TNFRSF10B;NOD1;SH3D19;FN1;FADD;CTSC;TRIB3;PRELID1;PSMB8;BBC3;ADAM9;SMURF1;AURKA;PAWR;BAK1;CAV1;UBE2C;DAP;CYR61;PLK2;PSMB9;TNFRSF1B;PERP;PDCD5;PYCARD;ECSCR;CDK1;PSMA1;EGLN3;PCOLCE;SMAD7;PSMA7;BCAP31;IFI27;PSMB10;PICALM;CASP8;TRAF2;FAS;PLK3;UBE2D1;SMAD3;PLK1;LCK;RNF19B;ANP32B;CASP1;NSMCE2;CLN6;CDC20;NKD2;ADAM8;APAF1;CCN…
GO_REGULATION_OF_APOPTOTIC_SIGNALING_PATHWAY	68	360	1.48549216506789e-07	4.30792727869689e-06	0.000878817164854166	THBS1;INHBA;BDKRB2;TNFRSF12A;TRADD;SNAI1;LGALS3;TNFRSF10A;IL7;SERPINE1;PLAUR;BCL10;LMNA;STX4;LTBR;TNFRSF10B;ACAA2;TMBIM1;FADD;G0S2;CTSC;PRELID1;NRP1;SRC;NOS3;CSF2;YWHAZ;BBC3;RIPK3;ACSL5;CSDA;MUC1;BAK1;CAV1;FGB;FGA;PDX1;GZMB;CTNNA1;STK3;CFLAR;PDCD5;CTTN;PYCARD;BCAP31;ICAM1;TNFAIP3;YAP1;BMP5;SKIL;CASP8;TRAF2;FAS;NOL3;SFN;SMAD3;TPT1;YWHAH;SNAI2;LCK;FGG;TMEM102;SP100;VNN1;CREB3L1;APAF1;BCL2L1;GCLM
GO_MORPHOGENESIS_OF_AN_EPITHELIUM	73	398	1.61380331990817e-07	4.65720021491549e-06	0.000954726044057675	DLL4;COL4A1;VDR;VASP;MET;COL5A1;AREG;ACVRL1;MICAL2;ITGA5;EPHA2;SNAI1;TGFBR2;MMP14;CA9;SDC4;CTHRC1;BCL10;VEGFA;EFNB2;BMP4;PITX2;PLOD3;TCF21;CCL11;VEGFC;TGM2;GREM1;NRP1;ADM;SRC;HOXA5;TGFB1I1;VCL;FOXC2;CTSZ;HNF1B;BAK1;EDN1;PDX1;FOXF1;CEACAM1;CYR61;STK3;FOXQ1;ENG;HES1;JUB;KIF20B;LRP5;MMP12;SEMA3C;FGF7;FZD1;HOXA11;KLF4;B4GALT1;RARG;YAP1;EZR;ST14;IL6;SMAD3;PFN1;JAG1;TGFB1;HOXB4;JAG2;SOCS3;RDH10;SOX18;B…
GO_REGULATION_OF_PEPTIDYL_TYROSINE_PHOSPHORYLATION	47	213	1.63665177244127e-07	4.69933508451871e-06	0.000968243188576256	MVP;ITGB1;ITGA5;LIF;SPINK1;HNF4A;GPRC5A;ERRFI1;EHD4;VEGFA;EREG;VEGFC;GREM1;SHC1;NRP1;IL15;SRC;CSF2;IL23R;TGFA;PTK6;CD36;TNFRSF1A;CAV1;PTGER4;EFNA1;CD24;RAP2C;CD80;CLCF1;HES1;FGF7;PDGFB;IL24;ICAM1;CD40;IL18;KITLG;STAP2;IL6;TGFB1;ACE;TMEM102;SOCS1;CBLC;SOCS3;ITGB3
GO_ACTIN_FILAMENT_BUNDLE	20	56	1.6442906735892e-07	4.69933508451871e-06	0.000972762362495373	ACTN4;TPM1;MYH9;VIL1;MST1R;MYL12B;TPM4;MYO1C;MYL9;FBLIM1;PXN;CNN2;NOX4;FHOD1;TPM3;FLNB;SYNPO;MICALL2;PDLIM7;SEPT11
GO_PROTEIN_MATURATION	54	262	1.68335525324083e-07	4.78785080681382e-06	0.000995872967817275	PPARG;ASPH;SERPINH1;TRADD;MMP14;ACE2;TNFRSF10A;ERO1L;ADAMTS2;CASP7;TNFSF15;TNFRSF10B;NOD1;FADD;TSPAN15;CPA3;CTSE;CTSS;BBC3;ENPEP;CTSZ;PAWR;BAK1;FGB;FGA;GZMB;DAP;MME;RHBDL2;PERP;PYCARD;EGLN3;CAPN2;REN;RCE1;IFI27;CASP8;TRAF2;FAS;CAPN1;BACE2;SMAD3;PRDX4;RHBDF1;SPPL2A;LCK;ACE;FGG;RHBDF2;ANP32B;CASP1;CORIN;APAF1;PCSK9
GO_CYTOKINE_ACTIVITY	47	214	1.73296262555761e-07	4.90536214966452e-06	0.00102522068927988	AREG;IL32;INHBA;LIF;TNFSF11;CD70;IL7;CCL15;VEGFA;TNFSF9;BMP4;TIMP1;CCL20;CKLF;TNFSF15;CCL11;CCL13;GREM1;TNFRSF11B;IL15;CSF2;CCL26;EDN1;BMP1;C10orf99;CLCF1;GDF15;CXCL1;FAM3D;IL24;CCL18;CCL28;CXCL14;BMP5;IL18;KITLG;IL6;CCL22;CXCL9;TGFB1;GPI;CCL24;SP100;IL8;BMP2;PF4V1;CXCL6
GO_REGULATION_OF_TRANSFERASE_ACTIVITY	141	933	2.03752752723906e-07	5.74000611959347e-06	0.00120540128511463	MVP;PPARG;THBS1;ITGA1;BGN;CARD10;ASPN;RGS3;TNFSF11;HNF4A;TGFBR2;TNFRSF10A;UGT1A6;SDC4;PDGFRB;GPRC5A;ERRFI1;STK38;VEGFA;MST1R;UGT1A10;EREG;RALB;BMP4;IRAK2;IQGAP3;UGT1A9;SNX9;UGT1A8;TNFSF15;TNFRSF10B;ANG;NOD1;GREM1;PRKAA1;SERINC2;SHC1;KIAA1804;TRIB3;IQGAP1;LRRC15;TXN;SRC;C21orf7;PSMB8;MDFIC;IL23R;ZAK;MAPK14;TGFA;PTK6;ADAM9;RIPK3;DCUN1D3;BAK1;CAV1;UGT1A1;EDN1;CCND1;NOX4;EMP2;NR2F2;EFNA1;UBE2C;LATS2;…
GO_INTRACELLULAR_SIGNAL_TRANSDUCTION	213	1542	2.32975149812244e-07	6.53213737577838e-06	0.00137828098628924	EPS8;DOCK6;PLEK2;PLVAP;DOK4;ASPH;CDC42EP5;COL1A2;LIF;EPHA2;RRAS;CARD10;TRADD;TNFSF11;STK24;MAPK13;TNFRSF10A;ARL14;PDGFRB;ERO1L;DGKH;EPS8L2;ARHGAP18;RAB20;STK38;TEAD4;BCL10;FGFR4;EREG;RALB;TICAM1;SH2D3A;GPR126;IRAK2;PLAGL1;IQGAP3;CNIH4;TAX1BP3;RAP1B;DYRK2;PDZD3;PLEKHA1;TNFSF15;CCL11;TNFRSF10B;HIC1;NOD1;ITPR3;GREM1;PRKAA1;SHC1;KIAA1804;TRIB3;CEBPB;IQGAP1;CCDC68;IL15;BIRC3;ADM;GUCY2C;PLD1;SRC;C21orf…
GO_POSITIVE_REGULATION_OF_HYDROLASE_ACTIVITY	135	886	2.50703951514825e-07	6.99605932623446e-06	0.00148316457716171	PPARG;TRIP10;ITGB1;S100A10;DOCK6;TPM1;ITGA1;ASPH;CDC42EP5;TBC1D8B;EPHA2;ITGA2;TRADD;RGS3;MMP14;TNFRSF10A;PDGFRB;PLEKHG6;ERRFI1;EPS8L2;CCL15;ARHGAP18;ARHGEF16;BCL10;FGFR4;VEGFA;EREG;C9orf100;ARHGAP27;PTGIR;FGD6;PLSCR1;DNM2;SH2D3A;CAV2;IQGAP3;TAX1BP3;CASP7;CCL20;SNX9;TNFSF15;CCL11;TNFRSF10B;ANG;CCL13;NOD1;FN1;SHC1;FADD;PRELID1;IQGAP1;LLGL2;CSF2;BBC3;ATP1B1;RIN1;CCL26;RIPK3;IL2RG;RSU1;PAWR;BAK1;CAV1…
GO_TUMOR_NECROSIS_FACTOR_MEDIATED_SIGNALING_PATHWAY	31	118	2.67992101456986e-07	7.44219537966722e-06	0.00158544127221953	PLVAP;TNFRSF12A;TRADD;TNFSF11;CD70;TNFRSF10A;KRT8;KRT18;LTBR;TNFSF15;TNFRSF10B;TNFRSF4;CLDN18;TNFRSF11B;BIRC3;PSMB8;TNFRSF6B;TNFRSF9;TNFRSF1A;TNFRSF10D;PSMB9;TNFRSF1B;PYCARD;PSMA1;PSMA7;PSMB10;TNFRSF11A;CD40;TRAF2;FAS;PSMD12
GO_NEGATIVE_REGULATION_OF_IMMUNE_SYSTEM_PROCESS	68	363	2.69207202712777e-07	7.44219537966722e-06	0.00159262981124879	PPARG;THBS1;COL3A1;IL4R;INHBA;FSTL3;TMEM176A;TMEM176B;LGALS3;BCL10;HOXB8;BMP4;TICAM1;CD46;HFE;CLDN18;MICA;GREM1;FADD;CEBPB;C4BPB;F2RL1;RUNX1;HOXA5;CD55;HOXA9;PRDM1;PAWR;NBL1;PTGER4;HLA-B;FOXF1;CEACAM1;IL2RA;HLA-A;CIB1;PDE5A;HOXA7;TAP1;HES1;STAT6;HLA-E;ZC3H12A;ELF1;NMI;NLRC5;CCL28;AMBP;TNFAIP3;BMP5;IRF1;EZR;IDO1;KITLG;FAS;TICAM2;PTPN22;MICB;HLA-G;TGFB1;IL1RL1;GPR68;IL7R;ERBB2;LILRB3;AXL;IL20RB;GCE…
GO_MORPHOGENESIS_OF_A_BRANCHING_STRUCTURE	39	167	2.77023714885832e-07	7.62266184774224e-06	0.00163887229726458	DLL4;COL4A1;VDR;MET;AREG;EPHA2;TGFBR2;MMP14;VEGFA;BMP4;PITX2;TCF21;CCL11;TGM2;GREM1;NRP1;ADM;SRC;HOXA5;FOXC2;PRDM1;CTSZ;HNF1B;BAK1;EDN1;FOXF1;ENG;LRP5;SEMA3C;FGF7;HOXA11;B4GALT1;YAP1;ST14;IL6;TGFB1;SOCS3;RDH10;BMP2
GO_IMMUNE_EFFECTOR_PROCESS	79	446	2.99398706980302e-07	8.20019791896049e-06	0.00177124275049547	IL4R;GCNT3;BCL10;PLSCR1;TICAM1;CD46;OAS1;IL10RB;ARPC5;MYO1C;MICA;FADD;CTSC;ACTR3;FCN3;CEBPB;CDH17;C4BPB;RAET1G;F2RL1;SRC;ULBP2;BCL3;RAET1E;CD55;UNC93B1;ARPC1B;IFITM2;OASL;APOBEC1;EMP2;PTGER4;GBP3;GZMB;RELB;ARPC2;IFITM3;VAV3;SBNO2;IL18R1;BATF;C1S;STAT6;PYCARD;ZC3H12A;ACTB;AICDA;NLRC5;APOBEC3B;ICAM1;C2;TREM1;SPON2;ARPC3;IRF1;CD40;FAS;IL6;TRIM34;RAC1;JAG1;ULBP1;MICB;KLRD1;CXCL9;LGALS1;CFB;CFH;VAMP8;…
GO_EMBRYONIC_ORGAN_DEVELOPMENT	73	404	3.10706997233846e-07	8.47070320569325e-06	0.00183814259563544	HOXB6;MICAL2;LIF;EPHA2;FBN1;SNAI1;TGFBR2;MMP14;PPP1R13L;KRT8;HOXB5;CTHRC1;HOXB7;HOXA3;VEGFA;HOXB8;GJA5;BMP4;PITX2;LRIG3;TCF21;RARRES2;HOXA2;CEBPB;NRP1;ADM;CSF2;HOXA5;PCDH12;KRT19;FOXC2;PRDM1;SLC39A1;HOXC11;E2F8;HNF1B;EDN1;INSIG2;NR2F2;EFNA1;FOXF1;EPHB2;HOXB3;CYR61;STK3;HOXA7;ENG;HES1;HOXA1;RBP4;HOXA11;HOXC9;PDGFB;HOXA6;RARG;YAP1;HYAL1;CASP8;KITLG;ST14;SMAD3;RAC1;HOXB4;CDX2;SOCS3;KDR;RDH10;IL8;ASC…
GO_CLUSTER_OF_ACTIN_BASED_CELL_PROJECTIONS	34	137	3.16519636446024e-07	8.5511558663823e-06	0.00187253016921468	TRPA1;CLIC1;EPS8;ACTN4;PLS1;MYO1E;MYH9;MYO1D;VIL1;ANKS4B;PDZD3;MYL12B;MYO1C;ITPR3;CDHR5;ACTR3;VCL;PLS3;ENPEP;CD36;ATP8B1;MYO1B;MME;MYL6;PTGER3;FLNB;CDHR2;B4GALT1;EZR;SLC2A2;IDO1;NPC1L1;KCNK1;SLC6A18
GO_CELL_SUBSTRATE_ADHESION	38	161	3.16548873349852e-07	8.5511558663823e-06	0.00187270313473772	ITGB1;LAMB1;COL3A1;NID2;ITGA1;ITGA5;TNFRSF12A;ITGA2;ITGA11;ITGB6;NID1;ITGA3;FN1;SRC;VCL;PXN;ADAM9;PTPRK;FGB;FGA;ADAMTS12;EMP2;EFNA1;CTTN;JUB;SMAD6;MICALL2;RAC1;LAMC1;ITGB4;FGG;ITGA4;AXL;ADAM15;CD34;ITGB3;VCAM1;RHOD
GO_CELLULAR_RESPONSE_TO_INTERFERON_GAMMA	31	119	3.28523042606574e-07	8.81026991847975e-06	0.00194354232006049	CCL15;OAS1;TRIM31;CCL20;ASS1;CCL11;CCL13;HLA-F;CD58;GBP2;CCL26;HLA-H;EDN1;OASL;HLA-B;HLA-A;HLA-E;IFNGR2;ICAM1;CCL18;TRIM21;IRF1;HLA-C;TRIM34;CCL22;HLA-G;CCL24;SP100;OAS3;VCAM1;B2M
GO_CELLULAR_RESPONSE_TO_MECHANICAL_STIMULUS	24	79	3.29119278563899e-07	8.81026991847975e-06	0.00194706965198403	ITGB1;COL1A1;ITGA2;TNFRSF10A;BCL10;BMP4;LTBR;TNFRSF10B;FADD;CNN2;TNFRSF1A;BAK1;CAV1;CASP5;PTGER4;CYBA;IRF1;CD40;CASP8;FAS;RAC1;NFKB1;MYD88;CASP1
GO_CONNECTIVE_TISSUE_DEVELOPMENT	43	194	3.31643339642321e-07	8.83784683479267e-06	0.00196200199732397	TGFBI;COL5A1;COL1A1;SERPINH1;SNAI1;TGFBR2;STC1;PDGFRB;ACTA2;HOXA3;SULF1;BMP4;LUM;TIMP1;GPR4;ESRRA;RUNX1;HOXA5;MAPK14;FOXC2;EDN1;COL10A1;PITX1;MMP13;BMP1;HOXB3;CYR61;LRP5;BARX2;HOXA11;PDGFB;HMGCS2;CRIP1;RARG;BMP5;HYAL1;COL27A1;TGFB1;SNAI2;BMP2;CD34;RUNX2;CHRDL2
GO_ORGANIC_ACID_BINDING	45	205	3.54563648974565e-07	9.40627151270641e-06	0.00209759854733353	PPARG;VDR;P4HA2;THBS1;STX3;P4HA3;HNF4A;UGT1A6;PLOD2;VIL1;UGT1A10;PLOD3;UGT1A9;ASS1;UGT1A8;RARS;OSBPL10;NOS3;SYTL2;FCHO2;UGT1A1;NR2F2;FABP6;NEDD4;UGT2B7;FABP1;P4HA1;FABP2;GCHFR;AGXT;ANXA13;EGLN3;SHMT2;PHYH;INSR;GFPT1;TDO2;AKR1C2;KARS;NAGS;PCK1;UGT1A7;FABP4;AXL;SELE
GO_PLACENTA_DEVELOPMENT	34	138	3.80664404521053e-07	1.00250296846671e-05	0.00225201061714655	PPARG;VDR;HSD17B2;LIF;SNAI1;KRT8;STC1;PHLDA2;GJB2;ANG;CEBPB;ADM;CSF2;PCDH12;MAPK14;FOSL1;KRT19;PRDM1;E2F8;NR2F2;STC2;CYR61;STK3;HES1;PDGFB;DAZAP1;CYP27B1;CASP8;ST14;GJB3;CDX2;SOCS3;ASCL2;EPAS1
GO_PROTEOLYSIS	165	1142	3.81276483950319e-07	1.00250296846671e-05	0.00225563167905009	TINAGL1;PPARG;RNF128;CAPN12;MMP1;ASPH;ADAMTS7;TINAG;DPP9;ACAN;PRSS23;MMP11;TRADD;PLAU;TNIP1;MMP14;ACE2;TNFRSF10A;MYH9;ADAMTS2;HTRA3;CD2AP;BFAR;TPSG1;FAP;CTSA;CASP10;CD46;ADAM19;CASP7;TNFSF15;TNFRSF10B;NOD1;ADAMTSL5;ADAM12;ADAMTS4;DERL1;FADD;HECTD3;CTSC;CHMP4C;FCN3;KCTD10;SOLH;CPA3;CTSE;CTSS;CASP6;PSMB8;TGFB1I1;PAPPA;CHMP4B;BBC3;PRSS16;ADAM9;SMURF1;ENPEP;AURKA;CTSZ;PAWR;MMP3;UCHL3;TPSAB1;TPSB2;BAK…
GO_COMPLEX_OF_COLLAGEN_TRIMERS	12	23	3.9246901393965e-07	1.02736579047211e-05	0.00232184668646697	COL4A1;COL5A2;COL3A1;COL5A1;COL1A1;COL6A3;COL1A2;COL4A2;COL8A1;LUM;COL6A1;COL27A1
GO_NEGATIVE_REGULATION_OF_MOLECULAR_FUNCTION	154	1052	4.11693354333533e-07	1.07294179922343e-05	0.00243557788423718	ANXA4;MVP;PPARG;THBS1;CAST;COL6A3;PPP1R14D;SERPINH1;NQO1;SPINK1;BGN;ANXA2;ASPN;RGS3;HNF4A;ANXA2P2;DAB2;UGT1A6;ANO9;GPRC5A;IL7;ERRFI1;SERPINE1;MYO1D;PLAUR;KCNE3;STK38;VIL1;VEGFA;UGT1A10;SERPINB1;TFPI;RALB;BMP4;TIMP1;CD46;IRAK2;WFDC10B;UGT1A9;PDZD3;UGT1A8;TNFRSF4;HFE;TRIB3;BHLHE40;CRIM1;IQGAP1;LRRC15;BIRC3;SRC;SUGT1;NOS3;PSMB8;PTK6;LXN;SYTL2;KCNQ1;AURKA;SPINK13;CAV1;UGT1A1;PLN;NR2F2;ECM1;NEDD4;UBE2…
GO_DEVELOPMENTAL_PROCESS_INVOLVED_IN_REPRODUCTION	98	597	4.21859396428808e-07	1.09461411810212e-05	0.00249572018927283	PPARG;VDR;HSD17B2;AREG;GATA6;INHBA;LIF;PAQR5;FSTL3;SDC1;HNF4A;SNAI1;MMP14;KRT8;STC1;PHLDA2;VEGFA;EREG;BMP4;GJB2;PITX2;AHR;PLEKHA1;TCF21;ANG;TEX11;AKR1C3;CEBPB;ADM;SRC;NOS3;CSF2;PCDH12;MAPK14;FOSL1;KRT19;HEXB;HOXA9;CSDA;PRDM1;E2F8;HNF1B;BAK1;CASP5;CCND1;PTGDR;MGST1;NR2F2;MMP13;CTNNA1;ANGPT2;STC2;CYR61;STK3;CIB1;HOXA10;HES1;BRCA2;HOOK1;SRPK1;FGF7;RBP4;HOXA11;PDGFB;REN;DAZAP1;INSR;ICAM1;CRIP1;CYP27B…
GO_POSITIVE_REGULATION_OF_CELL_DEATH	98	598	4.38018233752341e-07	1.13157898291653e-05	0.00259131587087885	PPARG;ITGB1;VDR;THBS1;CD248;ITGA1;INHBA;LDHA;NQO1;TNFRSF12A;IGFBP3;TRADD;TNFRSF10A;AIFM2;PLAUR;ARHGEF16;BCL10;FAP;BMP4;DNM2;LTBR;CASP7;TNFSF15;TNFRSF10B;ANO6;NOD1;TGM2;AKR1C3;FADD;G0S2;CTSC;PRELID1;ADM;SRC;HOXA5;YWHAZ;ZAK;BBC3;FOSL1;RIPK3;PAWR;MMP3;DCUN1D3;BAK1;CAV1;NOX4;PDX1;GZMB;LATS2;CTNNA1;DAP;CYR61;STK3;KLF11;VAV3;NET1;PDCD5;PYCARD;ECSCR;ZC3H12A;ADAMTSL4;MELK;PPP1R15A;EGLN3;CXCR3;ECT2;BCAP31…
GO_OSSIFICATION	51	248	4.49487332097733e-07	1.1561595898653e-05	0.00265916705669019	COL5A2;COL1A1;FHL2;EPHA2;FSTL3;IGFBP3;ASPN;TNFSF11;ITGA11;SNAI1;MMP14;STC1;CTHRC1;BMP4;TPM4;ANO6;EXT1;HOXA2;KLF10;RUNX1;TUFT1;FOXC2;COL10A1;ECM1;COL6A1;MMP13;BMP1;CTSK;CYR61;SBNO2;MMP2;LRP5;RRBP1;FZD1;DUOX2;CYP27B1;OSTF1;BMP5;TNFRSF11A;IBSP;SMAD3;TGFB1;SNAI2;PDLIM7;CBFB;CREB3L1;IFITM1;BMP2;RUNX2;CHRDL2;EXT2
GO_GLAND_DEVELOPMENT	71	390	4.54807278479055e-07	1.16477915994896e-05	0.00269063985948209	VDR;CAST;AREG;GATA6;EPHA2;FSTL3;HOXB9;ITGA2;TNFSF11;TGFBR2;HOXA3;VEGFA;BMP4;PITX2;ASS1;TCF21;CCL11;HFE;TGM2;ELF3;FADD;CEBPB;NRP1;SRC;HOXA5;RIPK3;HOXA9;E2F8;HNF1B;LSR;CAV1;UGT1A1;TK1;CCND1;FGA;PITX1;PDX1;PTPN3;FOXF1;HOXB3;MAN2A1;PSMB9;HES1;BRCA2;PPDPF;STAT6;LRP5;SEMA3C;FGF7;INSR;HMGCS2;DUOX2;CRIP1;B4GALT1;RARG;EZR;TNFRSF11A;MKI67;FAS;CAPN1;IL6;SMAD3;SLC29A1;TGFB1;ETS1;ALDOB;BMP2;APRT;PRLR;PKM2;PCS…
GO_ENDODERMAL_CELL_DIFFERENTIATION	16	40	4.73014174281427e-07	1.20375815785291e-05	0.00279835185504892	LAMB1;GATA6;INHBA;COL4A2;ITGA5;COL8A1;MMP14;COL12A1;FN1;LAMB3;HNF1B;POU5F1;COL6A1;MMP2;LAMA3;ITGA4
GO_PROTEIN_HOMODIMERIZATION_ACTIVITY	112	709	4.74096772785205e-07	1.20375815785291e-05	0.00280475650779727	SMAGP;S100A10;ACTN4;MYOM3;PLVAP;S100A6;HNF4A;ABP1;UGT1A6;MYH9;GALE;VIL1;AOC3;VEGFA;UGT1A10;FAP;BMP4;PITX2;CAV2;IRAK2;TPD52L2;S100A11;UGT1A9;SNX9;UGT1A8;ANG;ANO6;EXT1;NOD1;IMPA2;PVR;KIAA1804;CHMP4C;CEBPB;MECOM;BHLHE40;CREB3L3;OLFML2A;CTSE;RUNX1;CHMP4B;SLK;SH3GLB1;HEXB;CDA;E2F8;CEACAM5;HNF1B;NBL1;BAK1;UGT1A1;PRDM6;MGST1;NR2F2;CISD2;S100A16;MUC13;DPP4;ZBTB38;STC2;CEACAM1;MLX;DNTTIP1;TAP1;ENG;HES1;AG…
GO_ARTERY_DEVELOPMENT	23	75	4.77630515304719e-07	1.20754791818065e-05	0.00282566212854272	DLL4;COL3A1;ACVRL1;LOX;PDGFRB;VEGFA;GJA5;BMP4;DNM2;NRP1;FOXC2;PRDM1;PTGER4;FOXF1;ENG;HES1;HOXA1;SMAD6;SMAD7;NOTCH3;JAG1;MYOCD;LOXL1
GO_CIRCULATORY_SYSTEM_PROCESS	67	364	4.82069209941908e-07	1.2135835940495e-05	0.00285192144601633	PPARG;DLL4;TPM1;ITGA1;ACVRL1;BDKRB1;POSTN;COL1A2;MYOF;BDKRB2;ACE2;PPP1R13L;HSD11B2;ACTA2;VEGFA;GJA5;PLOD3;VEGFC;SHC1;CPA3;GUCA2B;ADM;F2RL1;SRC;NOS3;PRKG1;ATP1B1;ENPEP;KCNQ1;FOXC2;CTSZ;CAV1;EDN1;FGB;PLCB3;HRH1;FGA;EMP2;PLN;MME;OR51E2;E2F4;CYP4F12;ADM2;ENG;CYBA;PTGER3;LRP5;PDGFB;KCNK6;REN;ICAM1;ADORA2B;MYL4;PPYR1;UTS2;TGFB1;ACE;FGG;CORIN;ACSM3;HTR1D;F11R;TBXA2R;CD34;PKP2;GCLM
GO_LEUKOCYTE_DIFFERENTIATION	57	292	4.87738766559813e-07	1.22265361990163e-05	0.00288546254296785	PPARG;DLL4;ITGB1;EPHA2;KLF6;RRAS;ANXA2;TNFSF11;TGFBR2;IL7;MYH9;VEGFA;TNFSF9;BMP4;CASP10;LTBR;FADD;CDH17;IL15;F2RL1;SRC;CSF2;BCL3;MAPK14;RIPK3;BAK1;BATF2;PTGER4;TSPAN2;RELB;SBNO2;CLCF1;IL18R1;BATF;STAT6;AICDA;UBD;IRF1;TNFRSF11A;NHEJ1;CASP8;FAS;IL6;PTPN22;LGALS1;SH3PXD2A;TGFB1;ATP11C;LCK;CBFB;IL7R;JAG2;ITGA4;AXL;RUNX2;VCAM1;B2M
GO_POSITIVE_REGULATION_OF_ESTABLISHMENT_OF_PROTEIN_LOCALIZATION	86	507	5.07763724628409e-07	1.26748109489522e-05	0.00300393019490167	ITGB1;IL4R;ASPH;POSTN;PLS1;EPHA2;DAB2;ARHGEF16;VIL1;BMP4;STX4;MYO1C;ANG;TNFRSF4;ITGA3;CD58;VEGFC;GREM1;RBPMS;SEC16B;F2RL1;SRC;YWHAZ;FAM132A;MAPK14;BBC3;SLC17A9;TRIM16;ADAM9;SH3GLB1;CASP5;FGB;FGA;POU5F1;GSDMD;PTGER4;PDX1;MMP13;GZMB;CTSK;OR51E2;ANO1;CIB1;PDCD5;IL18R1;HES1;ANXA13;AGR2;KIF20B;PYCARD;FAM115C;HLA-E;ZC3H12A;CDK1;RBP4;ECT2;BCAP31;RPH3AL;JUP;RAC2;EZR;PPIA;CASP8;IL18;PLK3;SFN;IL6;SMAD3;MIC…
GO_REGULATION_OF_MULTI_ORGANISM_PROCESS	80	462	5.22488866862791e-07	1.29875804048751e-05	0.00309104413636027	INHBA;TRIM15;SPINK1;FUCA2;PLAU;TNIP1;TEAD4;PLSCR1;TIMP1;CAV2;OAS1;TRIM31;CD93;REP15;C7orf68;NOD1;DERL1;TRIM10;CHMP4C;FCN3;CPA3;IL15;BIRC3;F2RL1;SLC35C1;MDFIC;IL23R;CHMP4B;ATP1B1;CD55;SMURF1;CD36;KCNQ1;AURKA;PRDM1;SPINK13;CAV1;IFITM2;OASL;CD163L1;CLDN7;FABP1;IFITM3;IL2RA;HLA-A;CIB1;PDE5A;TAP1;AP1S3;NR5A2;CYBA;STAU1;ZC3H12A;SRPK1;FGF7;C8orf59;TREM1;B4GALT1;TRIM21;ITPKC;SLC35B3;TNFAIP3;PPIA;PFN1;PRD…
GO_REGENERATION	37	158	5.37223255083988e-07	1.32979614103635e-05	0.00317821277707687	PPARG;CAST;POSTN;NNMT;LIF;PLAU;TGFBR2;HFE;SHC1;CEBPB;ADM;TM4SF4;MAPK14;BAK1;CAV1;UGT1A1;CCND1;FGA;PDX1;PTPN3;CTNNA1;ANGPT2;CFLAR;CDK1;CCNA2;PTPN12;CALU;MKI67;FAS;CDKN1A;TGFB1;SOCS1;SOCS3;ADAM15;CCNB1;PKM2;C5AR1
GO_POSITIVE_REGULATION_OF_CELL_ACTIVATION	56	284	5.45410870629163e-07	1.34443779610089e-05	0.00322665071064213	THBS1;IL4R;EFNB1;TNFSF11;TGFBR2;MMP14;IL7;BCL10;EFNB2;TNFSF9;TICAM1;CD46;STX4;TNFRSF4;FADD;IL15;F2RL1;SRC;IL23R;CD55;PRDM1;IL1RL2;CAV1;DPP4;CD24;IL2RA;HLA-A;VAV3;PNP;CD80;CLCF1;HES1;STAT6;PYCARD;HLA-E;BST1;CD40;ADORA2B;TRAF2;IL18;IL6;RAC1;CDKN1A;HHLA2;HLA-G;LGALS1;TGFB1;ATP11C;LCK;VAMP8;IL1RL1;IL7R;VNN1;AXL;ADAM8;VCAM1
GO_REGULATION_OF_CYSTEINE_TYPE_ENDOPEPTIDASE_ACTIVITY	45	211	5.85000849105305e-07	1.43604357813568e-05	0.00346086502330699	PPARG;THBS1;ASPH;TRADD;TNFRSF10A;PLAUR;BCL10;VIL1;VEGFA;CASP7;TNFSF15;TNFRSF10B;NOD1;FADD;BIRC3;SRC;BBC3;PAWR;BAK1;DAP;FABP1;CYR61;PSMB9;PERP;PDCD5;PYCARD;EGLN3;KLF4;BCAP31;TNFAIP8;DPEP1;IFI27;CASP8;TRAF2;FAS;NOL3;SFN;IL6;SMAD3;GPI;LCK;ANP32B;CASP1;RPS6KA3;APAF1
GO_ZYMOGEN_ACTIVATION	29	110	5.94494125612838e-07	1.44815809642767e-05	0.00351702724712555	PPARG;ASPH;TRADD;MMP14;TNFRSF10A;CASP7;TNFSF15;TNFRSF10B;NOD1;FADD;BBC3;PAWR;BAK1;FGB;FGA;DAP;PERP;PYCARD;EGLN3;IFI27;CASP8;TRAF2;FAS;SMAD3;LCK;FGG;ANP32B;CASP1;APAF1
GO_EMBRYONIC_SKELETAL_SYSTEM_DEVELOPMENT	31	122	5.94831672467755e-07	1.44815809642767e-05	0.00351902417431924	COL1A1;HOXB6;HOXB9;TGFBR2;MMP14;HOXB5;HOXB7;HOXA3;SULF1;HOXB8;BMP4;EXT1;HOXA2;HOXA5;SLC35D1;HOXA9;FOXC2;SLC39A1;HOXC11;HOXB3;HOXA7;HOXA1;RBP4;HOXA11;HOXC9;HOXA6;HYAL1;SMAD3;HOXB4;RDH10;RUNX2
GO_REGULATION_OF_CELLULAR_LOCALIZATION	178	1261	6.0363255643218e-07	1.46356155895606e-05	0.00357109020385278	ANXA4;ITGB1;IL4R;ASPH;BDKRB1;POSTN;INHBA;EHD2;F2RL3;PLS1;LIF;EPHA2;TRIM15;SPINK1;SDC1;STX3;TNFSF11;HNF4A;DAB2;SDC4;ARHGEF16;CD2AP;VIL1;VEGFA;LMNA;GJA5;RALB;BMP4;STX4;TAX1BP3;DYRK2;SNX33;MYO1C;ANG;TNFRSF4;HFE;ITGA3;ACAA2;CLDN18;CD58;FN1;ITPR3;VEGFC;UBAC2;TMBIM1;GREM1;RBPMS;SEC16B;LRRC15;LLGL2;F2RL1;TXN;SRC;YWHAZ;FAM132A;MDFIC;BCL3;MAPK14;BBC3;SLC17A9;SYTL2;TRIM16;ADAM9;DIAPH1;RAB11FIP1;TNFRSF9;SH3…
GO_PROTEIN_COMPLEX_SUBUNIT_ORGANIZATION	205	1490	6.2826464272294e-07	1.51706678626486e-05	0.00371681362634891	TRPA1;MLKL;ITGB1;LOXL2;S100A10;EPS8;ACTN4;VASP;COL5A2;COL3A1;COL5A1;AREG;ACVRL1;COL1A1;LOX;COL1A2;CLDN14;MICAL2;SERPINH1;TMSB10;ANXA2;CARD10;MMP11;TRADD;TNFSF11;COL6A2;DGKH;MYH9;EHD4;COL12A1;ADAMTS2;BCL10;CD2AP;VIL1;GLS;PARD6B;TMOD3;GJA5;SEC23A;LUM;CAV2;OAS1;PLOD3;STX4;ANKS4B;SKAP2;ARPC5;CCL11;ANG;HFE;ANO6;NOD1;FN1;ITPR3;THG1L;GREM1;PRKAA1;DERL1;FADD;CTSC;ACTR3;KCTD10;SEC16B;ASL;KCTD9;FAT1;BIRC3;…
GO_POSITIVE_REGULATION_OF_PROTEIN_COMPLEX_ASSEMBLY	42	192	6.32017955496901e-07	1.51992610760962e-05	0.00373901822471966	VASP;MMP1;CDC42EP5;VIL1;VEGFA;ARPC5;SNX9;CCL11;ACTR3;CDH17;SRC;CSF2;BBC3;BAIAP2L2;FOSL1;SH3GLB1;CCL26;CD36;ARPC1B;MMP3;HNF1B;CAV1;RPA3;ARPC2;C2orf89;CTTN;JUB;BAIAP2L1;PYCARD;CAPG;ERCC5;ICAM1;ARPC3;FAS;PFN1;RAC1;TGFB1;CDC42EP1;CCL24;IGJ;ACTR2;ACTR3C
GO_REGULATION_OF_BODY_FLUID_LEVELS	85	502	6.5894571894071e-07	1.57826836973815e-05	0.00389832287325324	PROCR;CLIC1;VDR;THBS1;DOCK6;COL3A1;GATA6;COL1A1;COL1A2;EHD2;F2RL3;ITGA2;PAPSS2;ANXA2;HNF4A;PLAU;MAFK;HSD11B2;DGKH;MYH9;SERPINE1;PLAUR;MYL12A;VEGFA;FAP;TFPI;GJA5;PLSCR1;THBD;ANO6;CLDN4;MYL9;ITPR3;C4BPB;GUCA2B;F2RL1;SRC;NOS3;YWHAZ;VCL;PRKG1;SYTL2;CD36;CAV1;EDN1;FGB;CCND1;FGA;EMP2;PTGER4;MMP13;EPHB2;CYP4F12;VAV3;CYBA;PTGER3;AGR2;SERPINA1;ACTB;MYO5B;PDGFB;CAPZA1;RAC2;IRF1;CD40;CLDN1;SFN;IL6;C1GALT1C1…
GO_BLOOD_VESSEL_REMODELING	14	32	6.67339073133141e-07	1.59192659542567e-05	0.00394797795665566	DLL4;ACVRL1;LIF;BGN;HOXA3;NOS3;FOXC2;BAK1;SEMA3C;NOL3;JAG1;ACE;AXL;EPAS1
GO_RESPONSE_TO_ALCOHOL	66	361	7.23843529690387e-07	1.71978245849331e-05	0.00428225832164833	ITGB1;VDR;EPS8;AREG;COL1A1;POSTN;INHBA;NQO1;KLF6;ITGA2;TGFBR2;CA9;STC1;PDGFRB;ERRFI1;BMP4;GJB2;AHR;ASS1;PRKAA1;ESRRA;IL15;ADH6;FOSL1;AURKA;PAWR;BAK1;UGT1A1;EDN1;TK1;CCND1;FGA;APOBEC1;PLN;NR2F2;CTNNA1;STC2;BRCA2;PTGER3;CDK1;CCNA2;RBP4;FZD1;PDGFB;KLF4;INSR;HMGCS2;ICAM1;CYP27B1;JUP;CASP8;PIM1;FAS;IL6;CDKN1A;SLIT3;UTS2;TGFB1;GK;EIF4EBP1;ETS1;SOCS1;SOCS3;GGH;VCAM1;BCL2L1
GO_LEUKOCYTE_CHEMOTAXIS	30	117	7.29972910187433e-07	1.72740789466754e-05	0.00431851973666885	ITGA1;TNFSF11;LGALS3;CCL15;VEGFA;CCL20;CKLF;CCL11;ANO6;CCL13;CCL26;EDN1;HRH1;VAV3;CXCR3;PDGFB;TREM1;CCL18;TNFRSF11A;IL6;RAC1;CCL22;FLT1;CCL24;CCR6;IL8;EMR2;ADAM8;C5AR1;PF4V1
GO_POSITIVE_REGULATION_OF_CELLULAR_COMPONENT_ORGANIZATION	162	1129	7.47804695308193e-07	1.76255481173039e-05	0.00442401257744327	PPARG;ITGB1;S100A10;ACTN4;VASP;IL4R;MMP1;TPM1;COL1A1;CDC42EP5;EHD2;PLS1;LIF;EPHA2;TNFRSF12A;SRPX2;ITGA2;ANXA2;SDC1;STX3;DAB2;SNAI1;TGFBR2;ACE2;SDC4;PDGFRB;AMIGO2;EPS8L2;SERPINE1;PLAUR;ARHGEF16;VIL1;VEGFA;EREG;RALB;BMP4;DNM2;STX4;ARPC5;SNX9;MYO1C;PHLDB2;CCL11;HFE;ITGA3;ANO6;FN1;GREM1;ACTR3;CDH17;NRP1;F2RL1;SRC;THBS2;CSF2;YWHAZ;TGFB1I1;MAPK14;TGFA;BBC3;PTK6;BAIAP2L2;FOSL1;SLC17A9;ADAM9;SMURF1;SH3GL…
GO_REGULATION_OF_CHEMOTAXIS	40	179	7.6610657076608e-07	1.79251319101357e-05	0.00453228647265213	THBS1;MET;ITGA2;STX3;PDGFRB;SERPINE1;VEGFA;EFNB2;STX4;RARRES2;ANO6;FN1;VEGFC;GREM1;NRP1;F2RL1;NBL1;ANGPT2;SEMA3F;GPR124;S100A14;CXCL1;SEMA3C;CXCR3;PDGFB;RAC2;CXCL14;IL6;SMAD3;RAC1;CXCL9;TGFB1;CCR6;TMEM102;CDH13;KDR;IL8;C5AR1;PF4V1;CXCL6
GO_TRANSFERASE_ACTIVITY_TRANSFERRING_HEXOSYL_GROUPS	43	197	7.66575113803978e-07	1.79251319101357e-05	0.00453505837326434	B3GNT3;FUT6;UGT2A3;MGAT4B;GALNT5;UGT1A6;GCNT3;FUT3;KDELC2;UGT1A10;GLT25D1;UGGT2;B3GNT8;GALNT12;FUT4;PLOD3;ABO;UGT1A9;UGT1A8;EXT1;KDELC1;ALG5;DPM1;CHSY3;HEXB;GALNT4;B3GNT5;UGT1A1;UGT2B7;C1GALT1;C3orf64;B4GALNT2;TYMP;B4GALT1;HYAL1;PIGA;B4GALT4;C1GALT1C1;UGT2B10;OSTC;UGT1A7;A4GNT;EXT2
GO_UDP_GLYCOSYLTRANSFERASE_ACTIVITY	33	136	8.15142562651757e-07	1.89857614198732e-05	0.0048223834006478	B3GNT3;UGT2A3;MGAT4B;GALNT5;UGT1A6;GCNT3;UGT1A10;GLT25D1;UGGT2;B3GNT8;GALNT12;PLOD3;ABO;UGT1A9;UGT1A8;EXT1;ALG5;CHSY3;HEXB;GALNT4;B3GNT5;UGT1A1;UGT2B7;C3orf64;B4GALNT2;B4GALT1;HYAL1;PIGA;B4GALT4;UGT2B10;UGT1A7;A4GNT;EXT2
GO_ARTERY_MORPHOGENESIS	18	51	8.31221812406539e-07	1.92843460478317e-05	0.00491750824219708	DLL4;COL3A1;PDGFRB;VEGFA;GJA5;BMP4;NRP1;FOXC2;PRDM1;PTGER4;FOXF1;ENG;HES1;HOXA1;SMAD7;NOTCH3;JAG1;MYOCD
GO_RUFFLE	36	155	9.15991950863746e-07	2.11680014894919e-05	0.00541900838130992	ITGB1;EPS8;TPM1;S100A6;ITGA5;EPHA2;TNFRSF12A;ANXA2;EPS8L2;MYH9;CD2AP;VIL1;FAP;FGD6;DNM2;S100A11;SNX9;PLEKHA1;MYO1C;IQGAP1;SRC;PTK6;DIAPH1;CIB1;CTTN;MYADM;SPRY4;NME2;FGD5;EZR;RAC1;PDLIM7;PDE4A;ARAP3;EMR2;ITGB3
GO_REGULATION_OF_KINASE_ACTIVITY	118	767	9.26895951769059e-07	2.1336639885859e-05	0.00548351645066575	MVP;THBS1;ITGA1;BGN;CARD10;ASPN;RGS3;TNFSF11;HNF4A;TGFBR2;TNFRSF10A;SDC4;PDGFRB;GPRC5A;ERRFI1;STK38;VEGFA;MST1R;EREG;RALB;BMP4;IRAK2;IQGAP3;SNX9;TNFSF15;TNFRSF10B;ANG;NOD1;GREM1;PRKAA1;SHC1;KIAA1804;TRIB3;IQGAP1;LRRC15;TXN;SRC;C21orf7;MDFIC;IL23R;ZAK;MAPK14;TGFA;PTK6;ADAM9;RIPK3;BAK1;CAV1;EDN1;CCND1;NOX4;EMP2;NR2F2;EFNA1;UBE2C;LATS2;MAPKAPK2;CD24;CYR61;STK3;MUC20;VAV3;CIB1;LRRC66;RAP2C;PDE5A;JUB;…
GO_RESPONSE_TO_MECHANICAL_STIMULUS	44	208	9.58311801016185e-07	2.19743124605107e-05	0.00566937261481175	TRPA1;PPARG;ITGB1;COL3A1;COL1A1;BDKRB1;POSTN;ITGA2;TGFBR2;MMP14;TNFRSF10A;BCL10;LMNA;BMP4;LTBR;TNFRSF10B;FADD;SRC;MAPK14;FOSL1;CNN2;TNFRSF1A;PAWR;BAK1;CAV1;CASP5;EDN1;PTGER4;MMP13;ANGPT2;LRP11;CYBA;JUP;IRF1;CD40;CASP8;FAS;IL6;RAC1;NFKB1;MYD88;ETS1;CASP1;CCNB1
GO_REGULATION_OF_CELL_MATRIX_ADHESION	25	89	9.7685115484528e-07	2.23129398921416e-05	0.00577905143206468	S100A10;THBS1;ACVRL1;POSTN;PLAU;MMP14;SDC4;SERPINE1;VEGFA;PHLDB2;VEGFC;GREM1;SRC;SLK;CD36;EMP2;CIB1;HOXA7;CCL28;SMAD3;RAC1;CDH13;KDR;ADAM15;RHOD
GO_PROTEIN_OLIGOMERIZATION	75	428	9.92396265933138e-07	2.2580831958694e-05	0.00587101630926044	TRPA1;MLKL;S100A10;VASP;ACVRL1;COL1A1;COL1A2;ANXA2;TRADD;TNFSF11;COL6A2;DGKH;EHD4;BCL10;GLS;GJA5;CAV2;OAS1;NOD1;ITPR3;THG1L;PRKAA1;DERL1;FADD;KCTD10;ASL;KCTD9;BIRC3;CHMP4B;C1QTNF6;TNFRSF9;SH3GLB1;LNX2;RIPK3;CDA;CAV1;TK1;PLN;MGST1;COL6A1;CTNNA1;ACADS;ALDOA;PRND;KCNS3;MUC20;RRM2;GCHFR;TOR1B;ZC3H12A;SHMT2;ECT2;ME1;INSR;GFPT1;TRIM21;JUP;ATL3;SHKBP1;TNFAIP3;SKIL;CASP8;TRAF2;CLDN1;FAS;KCTD14;NOL3;TRIM3…
GO_POSITIVE_REGULATION_OF_ACTIN_FILAMENT_POLYMERIZATION	21	67	9.97499195020878e-07	2.26099817538066e-05	0.00590120523774351	VASP;CDC42EP5;VIL1;ARPC5;CCL11;ACTR3;BAIAP2L2;CCL26;ARPC1B;ARPC2;CTTN;BAIAP2L1;PYCARD;ICAM1;ARPC3;PFN1;RAC1;CDC42EP1;CCL24;ACTR2;ACTR3C
GO_UROGENITAL_SYSTEM_DEVELOPMENT	57	297	1.00486471842015e-06	2.26899987563877e-05	0.00594477967417358	COL4A1;FSTL3;SDC1;FBN1;SDC4;PDGFRB;GCNT3;ACTA2;MYO1E;VEGFA;SULF1;EFNB2;BMP4;NID1;ASS1;TCF21;ITGA3;GREM1;GPR4;IQGAP1;NRP1;PECAM1;ENPEP;FOXC2;HOXC11;OVOL1;HNF1B;ANGPT2;MME;FOXF1;EPHB2;CD24;C1GALT1;HES1;RBP4;HOXA11;PDGFB;SMAD6;REN;SMAD7;EPCAM;HMGCS2;HEYL;CRIP1;RARG;NOTCH3;SMAD3;JAG1;MYOCD;TGFB1;ACE;ITGB4;RDH10;BMP2;CD34;PRLR;PCSK9
GO_REGULATION_OF_WOUND_HEALING	31	125	1.0506664972596e-06	2.363400379387e-05	0.0062157429977878	THBS1;TNFRSF12A;ANXA2;PLAU;TGFBR2;SERPINE1;PLAUR;VIL1;FAP;THBD;PHLDB2;ANO6;REG3A;F2RL1;NOS3;PRKG1;CD36;FOXC2;CAV1;EDN1;FGB;FGA;PTGER4;PTGER3;PDGFB;TNFAIP3;INSL3;SMAD3;C1QTNF1;FGG;CD34
GO_POSITIVE_REGULATION_OF_IMMUNE_RESPONSE	87	522	1.06037269447106e-06	2.37619881079196e-05	0.00627316486049078	IL4R;TNIP1;BCL10;EREG;PLSCR1;TICAM1;CD46;IRAK2;STX4;SKAP2;ARPC5;PLEKHA1;MYO1C;NOD1;PVR;FADD;ACTR3;FCN3;C4BPB;IL15;BIRC3;CTSS;F2RL1;SRC;PSMB8;IL23R;CD55;CD36;UNC93B1;ARPC1B;CD209;HLA-B;RELB;ARPC2;CTSK;MAPKAPK2;PSMB9;HLA-A;VAV3;CD80;FAM105B;CLCF1;MMP2;C1S;STAT6;PYCARD;S100A14;TNIP3;HLA-E;ACTB;PSMA1;PSMA7;NLRC5;C2;SPON2;SKAP1;TNFAIP3;ARPC3;PSMB10;CD40;CASP8;ADORA2B;IDO1;TRAF2;UBE2D1;IL6;TICAM2;RAC1;…
GO_REGULATION_OF_MICROVILLUS_ORGANIZATION	9	14	1.09565927868951e-06	2.44600765763289e-05	0.00648192029272717	PLS1;HNF4A;VIL1;KLF5;CDHR5;PLD1;ATP8B1;CDHR2;EZR
GO_PLATELET_DERIVED_GROWTH_FACTOR_BINDING	8	11	1.10897361238015e-06	2.46642401911314e-05	0.00656068789084096	COL4A1;COL3A1;COL5A1;COL1A1;COL1A2;PDGFRB;COL6A1;PDGFB
GO_CHEMOKINE_RECEPTOR_BINDING	19	57	1.13459112852361e-06	2.51394798365007e-05	0.0067122411163457	CCRL2;CCL15;CNIH4;CCL20;CKLF;CCL11;CCL13;CCL26;S100A14;CXCL1;CCL18;CCL28;CXCL14;CCL22;CXCL9;CCL24;IL8;PF4V1;CXCL6
GO_REGULATION_OF_SYSTEMIC_ARTERIAL_BLOOD_PRESSURE	24	84	1.14324002986188e-06	2.51427807310888e-05	0.00676340801666289	TPM1;POSTN;ACE2;HSD11B2;GJA5;CPA3;F2RL1;NOS3;ENPEP;CTSZ;EDN1;PLCB3;EMP2;MME;OR51E2;CYP4F12;ENG;CYBA;PDGFB;KCNK6;REN;UTS2;ACE;CORIN
GO_POSITIVE_REGULATION_OF_REACTIVE_OXYGEN_SPECIES_METABOLIC_PROCESS	24	84	1.14324002986188e-06	2.51427807310888e-05	0.00676340801666289	THBS1;PLAU;TGFBR2;ACE2;PDGFRB;TICAM1;DNM2;ASS1;AKR1C3;F2RL1;MAPK14;RIPK3;CD36;EDN1;NOX4;CYBA;ZC3H12A;PDGFB;KLF4;INSR;ICAM1;IL6;CDKN1A;TGFB1
GO_TAXIS	79	462	1.1477045062663e-06	2.51469367081386e-05	0.00678981985907145	VASP;MET;ITGA1;PLP2;EFNB1;EPHA2;HOXB9;TNFSF11;CCRL2;PLAU;LGALS3;PDGFRB;CCL15;PLAUR;ARHGEF16;VEGFA;EFNB2;BMP4;CCRL1;CCL20;CKLF;RARRES2;CCL11;ANO6;EXT1;CCL13;HOXA2;VEGFC;NRP1;PLD1;MAPK14;FOSL1;CCL26;FPR3;EDN1;HRH1;EFNA1;SEMA3F;EPHB2;CYR61;VAV3;ENG;ECSCR;CXCL1;SEMA3C;PLA2G10;FGF7;CXCR3;PDGFB;TYMP;TREM1;CCL18;CCL28;SPON2;CCR3;RAC2;CXCL14;EZR;TNFRSF11A;IL6;RAC1;CCL22;SLIT3;CXCL9;FLT1;EPYC;EFNA4;CCL24;…
GO_REGULATION_OF_LEUKOCYTE_DIFFERENTIATION	47	230	1.15193033264124e-06	2.51469367081386e-05	0.00681481984790555	IL4R;INHBA;LIF;FSTL3;TMEM176A;TNFSF11;TMEM176B;LGALS3;TGFBR2;MMP14;IL7;TNFSF9;BMP4;CD46;CLDN18;FADD;KLF10;CEBPB;PRELID1;ESRRA;IL15;RUNX1;IL23R;PRDM1;IL1RL2;HLA-B;IL2RA;PNP;HOXA7;CD80;ZBTB7A;IRF1;CASP8;KITLG;FAS;IL6;HLA-G;LGALS1;TGFB1;ATP11C;GPR68;IL7R;ERBB2;LILRB3;VNN1;AXL;ADAM8
GO_REGULATION_OF_PLASMA_MEMBRANE_ORGANIZATION	22	73	1.17350828733156e-06	2.55238052494615e-05	0.00694247502785353	ITGB1;PLS1;EPHA2;STX3;DAB2;ARHGEF16;VIL1;DNM2;STX4;ITGA3;TMBIM1;LRRC15;SH3GLB1;CIB1;ANXA13;AGR2;EZR;TGFB1;VAMP8;NUMB;NKD2;BCL2L1
GO_REGULATION_OF_HOMOTYPIC_CELL_CELL_ADHESION	57	300	1.21250608419035e-06	2.62754065716853e-05	0.00717318599407009	IL4R;EFNB1;TNFSF11;LGALS3;TGFBR2;IL7;BCL10;EFNB2;TNFSF9;BMP4;CD46;HFE;FADD;CEBPB;PRELID1;IL15;SRC;PRKG1;IL23R;CD55;RIPK3;PAWR;IL1RL2;CD209;CAV1;DPP4;CEACAM1;CD24;IL2RA;HLA-A;PNP;PDE5A;CD80;HES1;PTGER3;PYCARD;HLA-E;RAC2;IRF1;IDO1;TRAF2;IL18;IL6;C1QTNF1;RAC1;PTPN22;HHLA2;HLA-G;LGALS1;TGFB1;LCK;IL7R;ERBB2;VNN1;IL20RB;ADAM8;VCAM1
GO_CELL_DIFFERENTIATION_INVOLVED_IN_EMBRYONIC_PLACENTA_DEVELOPMENT	12	25	1.2501969295874e-06	2.69933030490477e-05	0.00739616503543908	LIF;SNAI1;KRT8;KRT19;PRDM1;E2F8;NR2F2;STK3;CASP8;ST14;SOCS3;ASCL2
GO_LEUKOCYTE_ACTIVATION	72	409	1.32963591873337e-06	2.86040948917331e-05	0.00786612609522661	DLL4;ITGB1;ELF4;KLF6;TGFBR2;IL7;MYH9;TNFSF9;TICAM1;SKAP2;LTBR;CD93;TNFRSF4;CD151;MICA;FADD;CEBPB;CDH17;IL15;F2RL1;CSF2;ULBP2;BCL3;ADAM9;RIPK3;BAK1;BATF2;EDN1;PTGER4;NEDD4;DPP4;RELB;SBNO2;CD80;CLCF1;IL18R1;BATF;STAT6;PYCARD;HLA-E;AICDA;UBD;ICAM1;IRF1;PSMB10;NHEJ1;CD40;CASP8;IL18;FAS;IL6;SMAD3;PTPN22;ULBP1;MICB;LGALS1;TGFB1;ATP11C;LCK;VAMP8;CBFB;IL7R;JAG2;ITGA4;IL8;AXL;IL2RB;RUNX2;PRLR;VCAM1;SLAMF7…
GO_REGULATION_OF_ERK1_AND_ERK2_CASCADE	48	236	1.35999689631414e-06	2.91512378209944e-05	0.00804574163859445	PRKCDBP;LIF;EPHA2;RRAS;TNFSF11;TNIP1;PDGFRB;ERRFI1;CCL15;FGFR4;VEGFA;BMP4;CCL20;CCL11;CCL13;NOD1;FN1;NRP1;F2RL1;SRC;CCL26;CD36;CAV1;FGB;FGA;NOX4;CYR61;CIB1;PYCARD;PTPRR;PDGFB;KLF4;FAM83D;SPRY4;ICAM1;CCL18;EZR;TNFRSF11A;IL6;PTPN22;CCL22;CCL24;FGG;FLT4;ERBB2;KDR;BMP2;C5AR1
GO_EPITHELIAL_CELL_DEVELOPMENT	40	184	1.37569344358334e-06	2.93812361452673e-05	0.00813860241223903	MET;EPHA2;SDC1;STC1;ACTA2;MYO1E;BMP4;PLOD3;RAP1B;KLF5;GREM1;GPR4;IQGAP1;F2RL1;HOXA5;VSIG1;FOSL2;FOXC2;PRDM1;E2F4;RAP2C;C1GALT1;ENG;MYADM;PDGFB;FLNB;ICAM1;B4GALT1;RARG;BMP5;EZR;SFN;ST14;RAC1;JAG1;CDKN1A;RAB25;F11R;SOX18;COL18A1
GO_REGULATION_OF_BLOOD_PRESSURE	38	169	1.40854611632541e-06	2.99746720294285e-05	0.00833295882418111	PPARG;TPM1;ACVRL1;BDKRB1;POSTN;COL1A2;BDKRB2;ACE2;HSD11B2;ACTA2;GJA5;VEGFC;CPA3;GUCA2B;F2RL1;NOS3;ENPEP;CTSZ;EDN1;PLCB3;EMP2;MME;OR51E2;CYP4F12;ADM2;ENG;CYBA;LRP5;PDGFB;KCNK6;REN;UTS2;ACE;CORIN;ACSM3;F11R;TBXA2R;CD34
GO_POSITIVE_REGULATION_OF_PEPTIDASE_ACTIVITY	35	152	1.56662411471315e-06	3.32191694001541e-05	0.00926814826264298	PPARG;ASPH;TRADD;MMP14;TNFRSF10A;BCL10;CASP7;TNFSF15;TNFRSF10B;NOD1;FN1;FADD;PRELID1;BBC3;PAWR;BAK1;CAV1;DAP;CYR61;PERP;PDCD5;PYCARD;EGLN3;PCOLCE;BCAP31;IFI27;PICALM;CASP8;TRAF2;FAS;SMAD3;LCK;ANP32B;CASP1;APAF1
GO_SINGLE_ORGANISM_CATABOLIC_PROCESS	138	939	1.68317813865132e-06	3.55631495295043e-05	0.00995768186826119	COL4A1;PLBD1;COL5A2;COL3A1;COL5A1;MMP1;COL15A1;LPIN3;COL1A1;ADAMTS7;COL6A3;FUT6;COL1A2;LDHA;COL4A2;ACAN;BGN;COL8A1;FUCA2;MMP11;PNPLA1;MMP14;ACE2;COL6A2;COL12A1;ADAMTS2;GALE;PLOD2;STBD1;GLS;ALDH3B1;LUM;FUT4;CD93;REP15;IMPA2;NT5C3;DERL1;AKR1C3;NCEH1;ASL;CTSS;PLD1;NOS3;SLC35C1;PRKG1;PLA2G12B;ATP1B1;SMURF1;ENPEP;PGK1;HEXB;CDA;LIPH;SLC27A2;MMP3;HMMR;MYH11;UGT1A1;ALDH1B1;ACOT4;PLCB3;COL10A1;ADAMTS14;AP…
GO_CYSTEINE_TYPE_ENDOPEPTIDASE_ACTIVITY	24	86	1.81892377753893e-06	3.82944949036311e-05	0.0107607530679203	TINAGL1;CAPN12;TINAG;CASP10;CASP7;CTSC;SOLH;CTSS;CASP6;CTSZ;CASP5;CTSK;CASP4;CFLAR;CTSL3;PYCARD;CAPN2;RCE1;CAPN8;CASP8;CAPN1;CTSD;CASP1;CAPN11
GO_REGULATION_OF_ANATOMICAL_STRUCTURE_SIZE	79	466	1.8788646929149e-06	3.94161827066827e-05	0.0111153635232845	EPS8;VASP;ITGA1;CDC42EP5;PLS1;BDKRB2;TNFRSF12A;SLC12A7;ACE2;ACTA2;ARHGAP18;VIL1;VEGFA;TMOD3;GJA5;DNM2;IQGAP3;PLOD3;ARPC5;CCL11;ANO6;FN1;AQP7;SHC1;CDHR5;ACTR3;NRP1;ADM;F2RL1;NOS3;PRKG1;BAIAP2L2;CCL26;FOXC2;ARPC1B;HNF1B;CAV1;EDN1;FGB;HRH1;SH3BGRL3;FGA;SEMA3F;ARPC2;E2F4;VAV3;CTTN;PTGER3;BAIAP2L1;PYCARD;DSTN;SSH3;SEMA3C;MYADM;CAPG;CAPZA1;RILP;CDHR2;ICAM1;AP1AR;RARG;ARPC3;EZR;ADORA2B;TRIOBP;WDR1;PFN1;…
GO_LAMININ_BINDING	13	30	1.91861741464622e-06	4.01079174029931e-05	0.011350540625047	TINAGL1;ITGB1;THBS1;ITGA2;LGALS3;NID1;ITGA3;LRRC15;CTSS;ADAM9;ECM1;SSC5D;LGALS1
GO_ANTIGEN_PROCESSING_AND_PRESENTATION	44	211	1.92835020532093e-06	4.01694359671782e-05	0.0114081198146786	SEC23A;DNM2;HFE;MICA;HLA-F;RAET1G;CTSE;CTSS;PSMB8;ULBP2;RAET1E;CD36;RAB32;HLA-H;CD209;HLA-B;RELB;PSMB9;HLA-A;TAP1;AP1S3;CYBA;HLA-E;PSMA1;SEC24D;PSMA7;BCAP31;RILP;ICAM1;KIF4B;PSMB10;HLA-C;CENPE;ULBP1;MICB;HLA-G;CTSD;KIF23;FCGRT;ACE;KIF4A;TAPBP;PSMD12;B2M
GO_REGULATION_OF_ENDOTHELIAL_CELL_PROLIFERATION	26	98	1.96661407885409e-06	4.08227680368449e-05	0.0116344888905008	DLL4;THBS1;ACVRL1;VEGFA;SULF1;BMP4;CAV2;CCL11;ANG;NRP1;CCL26;CAV1;NR2F2;ECM1;ENG;CYBA;C19orf10;CXCR3;PDGFB;CCR3;CCL24;FLT4;CDH13;KDR;BMP2;ITGB3
GO_RESPONSE_TO_XENOBIOTIC_STIMULUS	27	104	1.98700250500298e-06	4.095856034703e-05	0.0117551068195976	NQO1;HNF4A;ABP1;UGT1A6;AOC3;UGT1A10;UGT1A9;AHR;UGT1A8;AKR7A3;CYP2B6;CYP3A5;FMO1;CYP3A7;CYP2C9;UGT1A1;MGST1;CYP2C18;DPEP1;GSTO1;MGST3;AKR7L;SULT1B1;CMBL;UGT1A7;NAT1;SULT1A3
GO_CELLULAR_RESPONSE_TO_REACTIVE_OXYGEN_SPECIES	27	104	1.98700250500298e-06	4.095856034703e-05	0.0117551068195976	TPM1;NQO1;KLF6;DNM2;PLEKHA1;PRKAA1;AKR1C3;SRC;NOS3;PXN;PTPRK;MMP3;SOD3;FABP1;NET1;STAT6;CDK1;CCNA2;ECT2;KLF4;DPEP1;TNFAIP3;TRAF2;FAS;IL6;SPHK1;ETS1
GO_NEGATIVE_REGULATION_OF_APOPTOTIC_SIGNALING_PATHWAY	42	200	2.05754166014996e-06	4.21190881018933e-05	0.0121724164614472	THBS1;BDKRB2;TRADD;SNAI1;LGALS3;TNFRSF10A;IL7;SERPINE1;PLAUR;LMNA;TNFRSF10B;ACAA2;TMBIM1;FADD;PRELID1;NRP1;SRC;NOS3;CSF2;CSDA;MUC1;FGB;FGA;PDX1;CTNNA1;CFLAR;CTTN;ICAM1;TNFAIP3;YAP1;BMP5;CASP8;TRAF2;FAS;NOL3;TPT1;SNAI2;FGG;VNN1;CREB3L1;BCL2L1;GCLM
GO_SKELETAL_SYSTEM_MORPHOGENESIS	42	200	2.05754166014996e-06	4.21190881018933e-05	0.0121724164614472	COL1A1;HOXB6;SERPINH1;TGFBR2;MMP14;STC1;HOXB5;HOXB7;HOXA3;HOXB8;BMP4;CDX1;PLEKHA1;HOXA2;HOXA5;MAPK14;FOXC2;SLC39A1;HOXC11;COL10A1;INSIG2;MMP13;BMP1;HOXB3;HOXA7;MMP2;LRP5;HOXA1;HOXC8;BARX2;HOXA11;HOXC9;HOXA6;RARG;HYAL1;COL27A1;SMAD3;TGFB1;HOXB4;HOXD8;RDH10;RUNX2
GO_REGULATION_OF_I_KAPPAB_KINASE_NF_KAPPAB_SIGNALING	47	233	2.09232457051123e-06	4.26834212384292e-05	0.0123781921591445	TRADD;TNFSF11;TNIP1;BCL10;TICAM1;CASP10;LTBR;TNFRSF10B;NOD1;GREM1;FADD;BIRC3;F2RL1;BCL3;S100A4;CD36;TNFRSF1A;TRAF5;UNC5CL;OPTN;ECM1;C9orf89;PLK2;CFLAR;IL18R1;JUB;PYCARD;TNIP3;ZC3H12A;ZDHHC13;ECT2;NDFIP2;UBD;MTDH;TNFAIP3;CD40;CASP8;TRAF2;IL18;NOL3;TICAM2;LGALS1;MYD88;SPHK1;IL1RL1;CASP1;SQSTM1
GO_MESODERMAL_CELL_DIFFERENTIATION	12	26	2.11318923725124e-06	4.29609193387571e-05	0.0125016275275783	ITGB1;INHBA;TRIM15;ITGA2;BMP4;ITGA3;FOXC2;FOXF1;HOXA11;KLF4;ITGB4;ITGB3
GO_METALLOENDOPEPTIDASE_ACTIVITY	28	111	2.39796095305221e-06	4.85833458844413e-05	0.0141863369982569	MMP1;ADAMTS7;MMP11;MMP14;ADAMTS2;FAP;ADAM19;ADAMTSL5;ADAM12;ADAMTS4;PAPPA;ADAM9;MMP3;ADAMTS14;ADAMTS12;MMP13;MME;BMP1;C2orf89;MMP2;ADAMTS5;ADAMTSL4;MMP12;RCE1;CLCA1;ADAMDEC1;ADAM15;ADAM8
GO_CYSTEINE_TYPE_ENDOPEPTIDASE_ACTIVITY_INVOLVED_IN_APOPTOTIC_PROCESS	9	15	2.49817020265595e-06	5.04408700304184e-05	0.0147791749189126	CASP10;CASP7;CASP6;CASP5;CASP4;CFLAR;PYCARD;CASP8;CASP1
GO_POSITIVE_REGULATION_OF_GENE_EXPRESSION	227	1716	2.51100791845933e-06	5.05276287265489e-05	0.0148551228456054	PPARG;DLL4;VDR;THBS1;MET;ELF4;ACVRL1;ASPH;GATA6;LPIN3;COL1A1;FHL2;INHBA;MICAL2;LIF;TRIM15;KLF6;FSTL3;HOXB9;ITGA2;TRADD;TNFSF11;HNF4A;DAB2;TNIP1;SNAI1;MAFK;HOXB5;NFE2L3;ACTA2;MYH9;SERPINE1;ETS2;BCL10;FGFR4;VEGFA;LMNA;PLSCR1;BMP4;LUM;PITX2;TICAM1;DNM2;CD46;IRAK2;PLAGL1;IQGAP3;TRIM31;AHR;CDX1;MYO1C;TCF21;HFE;ITGA3;NOD1;KLF5;HOXA2;FN1;ELF3;GREM1;PRKAA1;FADD;CEBPB;MECOM;SEC16B;CREB3L3;ACTG2;ESRRA;F2RL…
GO_GOLGI_APPARATUS	191	1401	2.56682438066565e-06	5.14757052068407e-05	0.015185333036018	PPARG;TRIP10;TGFBI;B3GNT3;RNF128;IL15RA;ELF4;AREG;COL1A1;POSTN;FUT6;MALL;ITGA5;ACAN;BGN;FSTL3;SDC1;MMP11;MGAT4B;GALNT5;MMP14;SDC4;GCNT3;SLC16A13;FUT3;KDELR3;RAB20;FGFR4;AOC3;SGMS2;SULF1;KDELR2;B3GNT8;FGD6;GALNT12;HSPG2;PLSCR1;SEC23A;LUM;FUT4;DNM2;CAV2;CD46;PLAGL1;STX4;ABO;ADAM19;SNX9;AP3S1;EXT1;HLA-F;SH3D19;KLF5;GBP2;TMBIM1;MAN1A1;CTSC;TMEM43;QSOX1;MECOM;SEC16B;BHLHE40;IL15;F2RL1;PLD1;NOS3;SLC35C…
GO_CELLULAR_RESPONSE_TO_OXYGEN_LEVELS	33	142	2.6593667355018e-06	5.31513973217184e-05	0.0157328136072286	PPARG;GATA6;BDKRB2;PLAU;CA9;STC1;ERO1L;VEGFA;LMNA;ACAA2;PRKAA1;SRC;BBC3;CAV1;EDN1;FABP1;STC2;PDK3;CCNA2;PPP1R15A;EGLN3;ICAM1;FAS;PLK3;UBE2D1;CLCA1;MYOCD;SLC29A1;EIF4EBP1;ADAM8;TBL2;CCNB1;EPAS1
GO_CELL_MATRIX_ADHESION	29	118	2.8146560753338e-06	5.59024052552662e-05	0.0166515053416748	ITGB1;COL3A1;NID2;ITGA1;ITGA2;ITGA11;ITGB6;NID1;ITGA3;FN1;VCL;PXN;ADAM9;PTPRK;FGB;FGA;ADAMTS12;EMP2;CTTN;JUB;RAC1;ITGB4;FGG;ITGA4;ADAM15;CD34;ITGB3;VCAM1;RHOD
GO_DEFENSE_RESPONSE_TO_OTHER_ORGANISM	78	465	2.81590885160063e-06	5.59024052552662e-05	0.0166589167660693	IL4R;IL22RA1;SERPINE1;TEAD4;PLSCR1;TICAM1;OAS1;IL10RB;CCL20;CD93;REP15;ANG;C7orf68;MICA;NOD1;FADD;FCN3;CEBPB;CPA3;ADM;F2RL1;SLC35C1;IL23R;BCL3;ATP1B1;CD36;UNC93B1;KCNQ1;TNFRSF1A;IFITM2;BATF2;FGB;FGA;OASL;OPTN;APOBEC1;CD163L1;CLDN7;GBP3;FABP1;IFITM3;C10orf99;HLA-A;BATF;LYZ;PYCARD;ADAMTS5;S100A14;HLA-E;ZC3H12A;FGF7;C8orf59;SSC5D;NLRC5;APOBEC3B;CALCOCO2;TREM1;ITPKC;SPON2;SLC35B3;IRF1;CD40;IL6;TRIM34…
GO_REGULATION_OF_HEMOPOIESIS	57	308	2.84708192712485e-06	5.63322297019084e-05	0.0168433366808706	IL4R;INHBA;LIF;FSTL3;TMEM176A;TNFSF11;TMEM176B;LGALS3;TGFBR2;MMP14;IL7;HOXB8;TNFSF9;BMP4;CD46;CLDN18;FADD;KLF10;CEBPB;PRELID1;ESRRA;IL15;RUNX1;HOXA5;IL23R;MAPK14;HOXA9;PRDM1;IL1RL2;HLA-B;IL2RA;PNP;CIB1;HOXA7;CD80;ZBTB7A;HES1;RARG;IRF1;CASP8;KITLG;FAS;IL6;JAG1;HLA-G;LGALS1;TGFB1;ATP11C;ETS1;ACE;GPR68;IL7R;ERBB2;LILRB3;VNN1;AXL;ADAM8
GO_POSITIVE_REGULATION_OF_HEMOPOIESIS	36	160	2.88853262681005e-06	5.69618634006942e-05	0.0170885590202082	IL4R;INHBA;LIF;TNFSF11;LGALS3;TGFBR2;MMP14;IL7;TNFSF9;CD46;FADD;KLF10;IL15;RUNX1;HOXA5;IL23R;MAPK14;PRDM1;IL1RL2;IL2RA;PNP;CD80;CASP8;KITLG;IL6;JAG1;HLA-G;LGALS1;TGFB1;ATP11C;ETS1;GPR68;IL7R;VNN1;AXL;ADAM8
GO_ACTIVATION_OF_CYSTEINE_TYPE_ENDOPEPTIDASE_ACTIVITY	25	94	2.93147099186549e-06	5.7616552783642e-05	0.0173425823878762	PPARG;ASPH;TRADD;TNFRSF10A;CASP7;TNFSF15;TNFRSF10B;NOD1;FADD;BBC3;PAWR;BAK1;DAP;PERP;PYCARD;EGLN3;IFI27;CASP8;TRAF2;FAS;SMAD3;LCK;ANP32B;CASP1;APAF1
GO_ENDODERM_FORMATION	17	50	3.03018235805073e-06	5.93032320082876e-05	0.0179265588302281	LAMB1;GATA6;INHBA;COL4A2;ITGA5;COL8A1;MMP14;COL12A1;FN1;LAMB3;HNF1B;POU5F1;COL6A1;MMP2;DUSP5;LAMA3;ITGA4
GO_POSITIVE_REGULATION_OF_CELLULAR_EXTRAVASATION	8	12	3.03733591928856e-06	5.93032320082876e-05	0.0179688792985111	PLVAP;FADD;PAWR;PTGER4;PTGER3;ICAM1;ITGA4;ADAM8
GO_POSITIVE_REGULATION_OF_PEPTIDYL_TYROSINE_PHOSPHORYLATION	36	162	3.35673564519964e-06	6.53238423585562e-05	0.0198584480770011	ITGB1;ITGA5;LIF;EHD4;VEGFA;EREG;VEGFC;GREM1;NRP1;IL15;SRC;CSF2;IL23R;TGFA;PTK6;CD36;TNFRSF1A;PTGER4;EFNA1;CD24;CD80;CLCF1;HES1;FGF7;PDGFB;IL24;ICAM1;CD40;IL18;KITLG;STAP2;IL6;TGFB1;ACE;SOCS3;ITGB3
GO_ACTIN_FILAMENT_ORGANIZATION	37	170	3.45066284292155e-06	6.69315455040128e-05	0.0204141213787239	ITGB1;EPS8;ACTN4;VASP;MICAL2;TMSB10;VIL1;TMOD3;ARPC5;CCL11;ANG;ACTR3;FAT1;SRC;BAIAP2L2;DIAPH1;ARPC1B;PAWR;MYO1B;EMP2;RHOF;CTNNA1;ALDOA;ARPC2;CTTN;BAIAP2L1;SEPX1;DSTN;RAC2;ARPC3;EZR;DIAPH2;MICALL2;RAC1;ACTR2;ACTR3C;RHOD
GO_PEPTIDE_ANTIGEN_BINDING	12	27	3.46221215397628e-06	6.69361016435414e-05	0.0204824471029237	HFE;HLA-F;HLA-H;CD209;HLA-B;HLA-A;TAP1;HLA-E;HLA-C;HLA-G;FCGRT;TAPBP
GO_MULTI_MULTICELLULAR_ORGANISM_PROCESS	43	210	3.4900309800099e-06	6.72541474844905e-05	0.0206470232777386	ITGB1;VDR;LIF;ITGA2;PLAU;TGFBR2;STC1;HSD11B2;DSG2;GJB2;THBD;HFE;ITGA3;CLDN4;ADM;PAPPA;FOSL1;HEXB;PRDM1;EDN1;TK1;EMP2;PTGER4;NR2F2;MMP13;ANGPT2;STC2;TEAD3;PTGER3;MMP2;DAZAP1;CYP27B1;B4GALT1;AMBP;IDO1;FAS;UBE2A;EPYC;TGFB1;SPHK1;ETS1;CORIN;PRLR
GO_POSITIVE_REGULATION_OF_LEUKOCYTE_DIFFERENTIATION	31	129	3.62051688652256e-06	6.95421360411281e-05	0.0214189779006675	IL4R;LIF;TNFSF11;LGALS3;TGFBR2;MMP14;IL7;TNFSF9;CD46;FADD;KLF10;IL15;RUNX1;IL23R;PRDM1;IL1RL2;IL2RA;PNP;CD80;CASP8;KITLG;IL6;HLA-G;LGALS1;TGFB1;ATP11C;GPR68;IL7R;VNN1;AXL;ADAM8
GO_GLYCOSAMINOGLYCAN_BINDING	42	202	3.85999171853716e-06	7.39019773684978e-05	0.0228357110068658	THBS1;COL5A1;POSTN;TNFAIP6;ACAN;BGN;WISP1;ABP1;TGFBR2;CCL15;FGFR4;VEGFA;BMP4;ANG;NOD1;FN1;ADAMTSL5;NRP1;THBS2;LXN;LIPH;CRISPLD2;HMMR;TMEM184A;FSTL1;SOD3;CYR61;PDCD5;ENG;ADAMTS5;FGF7;PCOLCE;HDGF;LTBP2;SLIT3;EPYC;CFH;IGJ;LAMC2;EMR2;PF4V1;CXCL6
GO_REGULATION_OF_T_CELL_PROLIFERATION	33	145	3.99079682817699e-06	7.61598517274035e-05	0.0236095540354951	EFNB1;LGALS3;TNFSF9;BMP4;CD46;FADD;CEBPB;IL15;IL23R;CD55;RIPK3;PAWR;CD209;CD24;IL2RA;HLA-A;PNP;PDE5A;CD80;HES1;PYCARD;HLA-E;RAC2;IRF1;IDO1;IL18;IL6;HHLA2;HLA-G;TGFB1;ERBB2;IL20RB;VCAM1
GO_REGULATION_OF_IMMUNE_EFFECTOR_PROCESS	71	416	4.03694687245019e-06	7.65862173858261e-05	0.0238825776974153	IL4R;TRIM15;LGALS3;TEAD4;BCL10;CD46;STX4;CD93;REP15;TNFRSF4;C7orf68;HFE;MICA;PVR;FADD;C4BPB;CPA3;IL15;BIRC3;F2RL1;SLC35C1;IL23R;ATP1B1;CD55;SMURF1;RIPK3;CD36;KCNQ1;CD163L1;CLDN7;HLA-B;FABP1;FOXF1;CEACAM1;IL2RA;HLA-A;TAP1;CD80;CLCF1;AP1S3;STAT6;HLA-E;ZC3H12A;FGF7;RBP4;C8orf59;ICAM1;C2;TREM1;ITPKC;SPON2;SLC35B3;RAC2;TNFAIP3;CD40;ADORA2B;TRAF2;IL6;RAC1;MICB;TGFB1;CFB;LCK;CFH;VAMP8;ALPK1;IL7R;IL20RB;…
GO_CELL_LEADING_EDGE	62	346	4.03902972014499e-06	7.65862173858261e-05	0.0238948998243778	ITGB1;EPS8;VASP;PLEK2;TPM1;S100A6;ITGA5;EPHA2;TNFRSF12A;ANXA2;STX3;ACTA2;EPS8L2;MYH9;MYO1D;CD2AP;VIL1;FAP;FGD6;DNM2;STX4;S100A11;SNX9;PLEKHA1;MYO1C;PHLDB2;ACTR3;ACTG2;IQGAP1;FAT1;SRC;IGF2BP1;PTK6;PXN;SLK;DIAPH1;PTPRK;NHS;SH3BGRL3;CTNNA1;DPP4;ARPC2;CIB1;SLC39A14;CTTN;DYSF;JUB;CTNND1;MYADM;SPRY4;NME2;FGD5;RAC2;ARPC3;EZR;RAC1;ITGB4;PDLIM7;PDE4A;ARAP3;EMR2;ITGB3
GO_REGULATION_OF_ENDOTHELIAL_CELL_APOPTOTIC_PROCESS	15	41	4.06693369182205e-06	7.68689447949496e-05	0.0240599797208192	THBS1;CD248;SERPINE1;BMP4;ANO6;AKR1C3;FGB;FGA;ECSCR;ICAM1;TNFAIP3;CD40;FGG;KDR;COL18A1
GO_REGULATION_OF_BLOOD_VESSEL_ENDOTHELIAL_CELL_MIGRATION	17	51	4.1296626308728e-06	7.780600039568e-05	0.0244310841242435	DLL4;THBS1;ACVRL1;EPHA2;SRPX2;VEGFA;VEGFC;MAPK14;FOXC2;SH3BGRL3;EFNA1;ANGPT2;MMRN2;CIB1;PDGFB;KLF4;TGFB1
GO_PLASMA_MEMBRANE_REGION	134	922	4.21089787438207e-06	7.90846724598234e-05	0.0249116718248444	ITGB1;EPS8;PRKCDBP;VASP;PLEK2;MET;PLVAP;TPM1;EHD2;MYOF;ITGA5;EPHA2;SRPX2;ANXA2;STX3;AMN;TGFBR2;CA9;STC1;PDGFRB;EPS8L2;MYO1D;PLAUR;DSG2;FAP;DNM2;CAV2;CD46;STX4;SLC22A18;PLEKHA1;S100P;MYO1C;ITGA3;NOD1;FN1;CLDN4;PRKAA1;GABRE;CDHR5;CDH17;SLC39A4;PLD1;SRC;NOS3;HEPH;TGFA;ATP1B1;FOSL1;DIAPH1;ENPEP;SLC7A7;CD36;KCNQ1;ATP8B1;NHS;SLC39A5;P2RY6;PTRF;CEACAM5;ZNRF2;MUC1;CAV1;OSMR;GIF;NOX4;EMP2;CLDN7;KCNE4;NEDD…
GO_BRANCHING_MORPHOGENESIS_OF_AN_EPITHELIAL_TUBE	31	131	4.24166031105829e-06	7.94103240513317e-05	0.0250936624002208	DLL4;COL4A1;VDR;MET;AREG;EPHA2;TGFBR2;MMP14;VEGFA;BMP4;PITX2;TCF21;CCL11;GREM1;NRP1;SRC;HOXA5;FOXC2;CTSZ;HNF1B;BAK1;EDN1;FOXF1;ENG;LRP5;HOXA11;B4GALT1;YAP1;TGFB1;RDH10;BMP2
GO_CELLULAR_RESPONSE_TO_OXIDATIVE_STRESS	39	184	4.36542742858308e-06	8.14696172476262e-05	0.0258258686674975	TPM1;SLC25A24;NQO1;KLF6;STK24;ALDH3B1;BMP4;GJB2;DNM2;PLEKHA1;PRKAA1;AKR1C3;SRC;NOS3;PXN;PTPRK;CD36;MMP3;MGST1;SOD3;FABP1;NET1;STAU1;STAT6;ZC3H12A;CDK1;CCNA2;MELK;PLA2R1;ECT2;KLF4;DPEP1;TNFAIP3;TRAF2;FAS;IL6;SPHK1;ETS1;EPAS1
GO_MYELOID_LEUKOCYTE_DIFFERENTIATION	25	96	4.42768932653751e-06	8.23717297352073e-05	0.0261942100557959	PPARG;EPHA2;ANXA2;TNFSF11;TGFBR2;MYH9;VEGFA;TNFSF9;BMP4;CASP10;LTBR;F2RL1;SRC;CSF2;MAPK14;BATF2;TSPAN2;RELB;SBNO2;BATF;UBD;TNFRSF11A;CASP8;SH3PXD2A;TGFB1
GO_CARBOHYDRATE_BINDING	51	269	4.46375879427213e-06	8.27824358210468e-05	0.0264075970269139	TINAGL1;LOXL2;P4HA2;CD248;TINAG;ACAN;P4HA3;GALNT5;LGALS3;PLOD2;STBD1;AIM1L;GALNT12;GALM;LGALS4;PLOD3;CD93;FCN3;REG3A;LGALS2;REG1B;DPM1;REG1A;GALNT4;CD209;DCBLD1;ALDOA;MAN2A1;P4HA1;ZG16;ENG;AIM1;LY75;EGLN3;PLA2R1;PHYH;GFPT1;LGALS9C;CLEC14A;KLRD1;RPIA;LGALS1;GPI;ALDOB;C10orf125;CLEC2B;ZG16B;UGP2;SELE;CD34;FBP1
GO_NEGATIVE_REGULATION_OF_LOCOMOTION	50	260	4.54556918838863e-06	8.40362103703349e-05	0.0268915873185072	DLL4;THBS1;COL3A1;TPM1;ACVRL1;RRAS;IGFBP3;STK24;STC1;SERPINE1;SULF1;TIMP1;TRIM31;CYGB;PHLDB2;GREM1;TRIM10;FCN3;NRP1;VCL;PTPRK;NBL1;IFITM2;PTGER4;NR2F2;CTNNA1;ANGPT2;SEMA3F;MMRN2;IFITM3;RAP2C;HOXA7;ENG;PTPRR;SEMA3C;KLF4;SMAD7;IL24;DPEP1;AP1AR;CCL28;BMP5;TGFB1;SP100;ARAP3;ARHGDIB;ADAM15;IFITM1;GCET2;PKP2
GO_VASCULAR_ENDOTHELIAL_GROWTH_FACTOR_RECEPTOR_SIGNALING_PATHWAY	21	73	4.66605550773604e-06	8.57279018129393e-05	0.0276043843837664	MAPK13;VEGFA;SULF1;VEGFC;NRP1;SHB;SRC;MAPK14;PXN;FOXC2;MAPKAPK2;SH2D2A;VAV3;CYBA;ACTB;RAC1;FLT1;FLT4;KDR;AXL;ITGB3
GO_CELL_CELL_JUNCTION_ASSEMBLY	21	73	4.66605550773604e-06	8.57279018129393e-05	0.0276043843837664	ITGB1;ACTN4;PARD6B;GJA5;GJB2;VCL;LSR;CTNNA1;CDH5;CRB3;GJD3;ECT2;PKP3;MTDH;JUP;CLDN1;MICALL2;GJA4;INADL;F11R;PKP2
GO_ACTOMYOSIN	19	62	4.70981466429923e-06	8.62639738513753e-05	0.0278632635539942	ACTN4;TPM1;MYH9;MST1R;MYL12B;TPM4;MYO1C;MYL9;FBLIM1;PXN;CNN2;NOX4;FHOD1;TPM3;FLNB;SYNPO;MICALL2;PDLIM7;SEPT11
GO_REGULATION_OF_CELLULAR_RESPONSE_TO_GROWTH_FACTOR_STIMULUS	45	227	5.0600258845029e-06	9.23923244837011e-05	0.0299351131327192	THBS1;ACVRL1;GATA6;MYOF;ITGA5;FSTL3;ASPN;FBN1;DAB2;TGFBR2;HTRA3;VEGFA;SULF1;BMP4;DNM2;CAV2;MYO1C;ITGA3;VEGFC;GREM1;MECOM;TGFB1I1;SMURF1;NBL1;CAV1;ADAMTS12;NEDD4;KCP;MMRN2;CYR61;ENG;HES1;GPR124;FZD1;PMEPA1;SMAD6;SMAD7;SKIL;SMAD3;MYOCD;FLT1;TGFB1;BCL9L;ITGB3;RUNX2
GO_RESPONSE_TO_HYDROGEN_PEROXIDE	27	109	5.22312143770966e-06	9.49562495225126e-05	0.0308999864254903	TRPA1;AREG;COL1A1;LDHA;KLF6;SDC1;STK24;PDGFRB;PLEKHA1;PRKAA1;SHC1;SRC;FOSL1;ADAM9;BAK1;FABP1;NET1;STAT6;CDK1;ECT2;MST4;KLF4;TNFAIP3;FAS;IL6;SPHK1;ETS1
GO_PERINUCLEAR_REGION_OF_CYTOPLASM	99	637	5.23254519005056e-06	9.49562495225126e-05	0.0309557373443391	ANXA4;MVP;PPARG;TRIP10;ITGB1;CLIC1;RNF128;ACTN4;LAMB1;DOCK6;PLVAP;S100A6;INHBA;EHD2;INF2;ITGA2;ANXA2;EHD4;KRT18;BCL10;CD2AP;STBD1;LMNA;SEC23A;DNM2;CAV2;STX4;TPD52L2;REP15;HFE;ITGA3;ITPR3;GBP2;HECTD3;PTGES;FAT1;PLD1;SRC;HEPH;IGF2BP1;BCL3;TGFA;S100A4;GSDMA;GALNT4;AURKA;CSDA;MYO1B;DCUN1D3;TMEM184A;CAV1;NOX4;OPTN;PLN;GBP3;NEDD4;STC2;PKN3;TNFRSF1B;CIB1;CYBA;TSPAN1;KIF20B;S100A14;PTPRR;CAPN2;SEC24D;NDF…
GO_RESPONSE_TO_ACID_CHEMICAL	57	313	5.29251964301361e-06	9.57509058350719e-05	0.0313105462080685	PPARG;COL4A1;HSD17B2;COL5A2;COL3A1;COL1A1;COL1A2;ITGA2;SLC10A3;KRT8;PDGFRB;FGFR4;BMP4;ASS1;HOXA2;FN1;PRKAA1;AKR1C3;CEBPB;PTGES;SRC;PTK6;TRIM16;CD36;P2RY6;EDN1;PTGDR;PTGER4;INSIG2;PDX1;COL6A1;OR51E2;LRP11;PDK3;CYBA;MMP2;ZC3H12A;CAPN2;RBP4;PDGFB;KLF4;HMGCS2;ICAM1;RARG;YAP1;AKR1C2;FAS;IL6;MICB;AKR1C4;ALDOB;SOCS1;SP100;CCNB1;COL18A1;BCL2L1;ABCC2
GO_CARTILAGE_DEVELOPMENT	33	147	5.31212828850326e-06	9.58126553499551e-05	0.0314265509547853	TGFBI;COL1A1;SERPINH1;SNAI1;TGFBR2;STC1;HOXA3;SULF1;BMP4;LUM;TIMP1;ESRRA;RUNX1;HOXA5;MAPK14;EDN1;COL10A1;PITX1;MMP13;BMP1;HOXB3;CYR61;BARX2;HOXA11;RARG;BMP5;HYAL1;COL27A1;TGFB1;SNAI2;BMP2;RUNX2;CHRDL2
GO_INTERFERON_GAMMA_MEDIATED_SIGNALING_PATHWAY	20	68	5.38561850918987e-06	9.65494518192948e-05	0.0318613191003673	OAS1;TRIM31;HLA-F;GBP2;HLA-H;OASL;HLA-B;HLA-A;HLA-E;IFNGR2;ICAM1;TRIM21;IRF1;HLA-C;TRIM34;HLA-G;SP100;OAS3;VCAM1;B2M
GO_POSITIVE_REGULATION_OF_ENDOTHELIAL_CELL_PROLIFERATION	20	68	5.38561850918987e-06	9.65494518192948e-05	0.0318613191003673	ACVRL1;VEGFA;BMP4;CAV2;CCL11;ANG;NRP1;CCL26;CAV1;ECM1;CYBA;C19orf10;PDGFB;CCR3;CCL24;FLT4;CDH13;KDR;BMP2;ITGB3
GO_TRANSMEMBRANE_RECEPTOR_PROTEIN_TYROSINE_KINASE_SIGNALING_PATHWAY	81	495	5.54023825075002e-06	9.90212975572118e-05	0.0327760494914371	MVP;EPS8;MET;DOK4;AREG;EFNB1;BDKRB2;EPHA2;MAPK13;PDGFRB;MYO1E;MYL12A;FGFR4;VIL1;VEGFA;MST1R;EREG;SULF1;EFNB2;CAV2;ARPC5;PLEKHA1;MYO1C;AP3S1;VEGFC;GREM1;SHC1;ACTR3;CRIM1;IQGAP1;FRK;NRP1;SHB;SRC;EPHB4;MAPK14;PTK6;PXN;BAIAP2L2;MPZL1;FOXC2;ARPC1B;KIF16B;RGNEF;FAM83B;EFNA1;ANGPT2;ARPC2;MAPKAPK2;EPHB2;SH2D2A;MUC20;GRB7;VAV3;CYBA;BAIAP2L1;MMP2;ACTB;PTPRR;TCIRG1;FGF7;PIGR;PDGFB;FGF5;INSR;ARPC3;PTBP1;RAC1…
GO_PLATELET_ALPHA_GRANULE	21	74	5.91436006692035e-06	0.000105389620951508	0.0349893541559008	THBS1;ACTN4;SERPINE1;VEGFA;TIMP1;FN1;VEGFC;QSOX1;THBS2;PECAM1;CD36;FGB;FGA;ALDOA;SERPINA1;PHACTR2;PDGFB;TGFB1;FGG;CFD;ITGB3
GO_MONOCARBOXYLIC_ACID_BINDING	19	63	6.12439761306809e-06	0.000108804613450183	0.0362319362789108	PPARG;VDR;STX3;HNF4A;UGT1A6;VIL1;UGT1A10;UGT1A9;UGT1A8;UGT1A1;NR2F2;FABP6;UGT2B7;FABP1;FABP2;INSR;AKR1C2;UGT1A7;FABP4
GO_LEUKOCYTE_CELL_CELL_ADHESION	49	255	6.15413400692825e-06	0.000109003475597571	0.0364078567849875	DLL4;ITGB1;ELF4;ITGA5;TNIP1;IL7;MYH9;TNFRSF4;CD151;MICA;FADD;CEBPB;IL15;F2RL1;BCL3;RIPK3;CD209;PTGER4;NEDD4;DPP4;RELB;CD80;IL18R1;BATF;STAT6;HLA-E;ICAM1;RAC2;IRF1;PSMB10;EZR;NHEJ1;CASP8;FAS;IL6;SMAD3;PTPN22;MICB;TGFB1;LCK;IL7R;JAG2;ITGA4;SELE;RUNX2;PRLR;VCAM1;STK10;B2M
GO_REGULATION_OF_PROTEIN_SERINE_THREONINE_KINASE_ACTIVITY	77	466	6.17244156950409e-06	0.000109003475597571	0.0365161643251862	THBS1;ITGA1;CARD10;RGS3;TNFSF11;TNFRSF10A;PDGFRB;STK38;VEGFA;MST1R;RALB;BMP4;IRAK2;IQGAP3;TNFSF15;TNFRSF10B;NOD1;PRKAA1;SHC1;KIAA1804;TRIB3;IQGAP1;SRC;C21orf7;MDFIC;ZAK;MAPK14;TGFA;ADAM9;CAV1;EDN1;CCND1;NOX4;NR2F2;EFNA1;UBE2C;LATS2;MAPKAPK2;CD24;STK3;MUC20;CIB1;PDE5A;JUB;PYCARD;LRP5;CDK1;CCNA2;DUSP5;CDC6;CKS1B;PDGFB;INSR;TNFAIP3;CDKN3;TNFRSF11A;CD40;PIM1;ADORA2B;TRAF2;KITLG;SFN;CDK7;PTPN22;MYOCD;…
GO_REGULATION_OF_ACTIN_FILAMENT_LENGTH	34	152	6.3452401455322e-06	0.000111390031753616	0.0375384407009685	EPS8;VASP;CDC42EP5;ARHGAP18;VIL1;TMOD3;ARPC5;CCL11;ACTR3;F2RL1;BAIAP2L2;CCL26;ARPC1B;SH3BGRL3;ARPC2;CTTN;BAIAP2L1;PYCARD;DSTN;SSH3;MYADM;CAPG;CAPZA1;ICAM1;AP1AR;ARPC3;TRIOBP;WDR1;PFN1;RAC1;CDC42EP1;CCL24;ACTR2;ACTR3C
GO_NEGATIVE_REGULATION_OF_RESPONSE_TO_WOUNDING	34	152	6.3452401455322e-06	0.000111390031753616	0.0375384407009685	PPARG;TNFAIP6;ANXA2;PLAU;SERPINE1;PLAUR;THBD;PHLDB2;NOS3;FAM132A;PRKG1;TNFRSF1A;METRNL;EDN1;FGB;FGA;PTGER4;FOXF1;IL2RA;TNFRSF1B;FAM105B;PTGER3;ZC3H12A;PDGFB;KLF4;TNFAIP3;SMAD3;C1QTNF1;NFKB1;ETS1;FGG;SOCS3;IL20RB;CD34
GO_COLLAGEN_TRIMER	23	86	6.51836925965475e-06	0.000114090747160111	0.0385626725401175	COL4A1;COL5A2;COL3A1;COL5A1;COL15A1;COL1A1;COL6A3;LOX;COL1A2;COL4A2;COL8A1;COL6A2;CTHRC1;COL12A1;LUM;FCN3;C1QTNF6;COL10A1;COL6A1;COL27A1;C1QTNF1;COL14A1;COL18A1
GO_REGULATION_OF_EPITHELIAL_CELL_APOPTOTIC_PROCESS	18	58	6.8372241486937e-06	0.000119318637355964	0.0404490180636719	THBS1;CAST;CD248;SERPINE1;BMP4;ANO6;AKR1C3;FGB;FGA;PDX1;ECSCR;ICAM1;TNFAIP3;CD40;IL6;FGG;KDR;COL18A1
GO_RESPONSE_TO_KETONE	38	181	6.97575611560705e-06	0.000121378156411563	0.0412685731799313	PPARG;THBS1;POSTN;KLF6;CA9;ERRFI1;DSG2;BMP4;GJB2;ASS1;FN1;CLDN4;PRKAA1;SRC;FOSL1;P2RY6;CATSPER1;CAV1;EDN1;TK1;CCND1;FGA;PLN;PTGER4;PTGER3;KLF4;INSR;HMGCS2;FAS;IL6;CDKN1A;SLIT3;UTS2;TGFB1;SPHK1;SOCS1;SOCS3;BCL2L1
GO_RESPONSE_TO_NITROGEN_COMPOUND	124	848	7.05313859353291e-06	0.000122364715305984	0.0417263679193407	PPARG;COL4A1;COL5A2;COL3A1;AREG;ASPH;COL1A1;COL1A2;LDHA;NNMT;KLF6;ITGA2;SDC1;FBN1;HNF4A;ABP1;PLAU;STC1;HSD11B2;ERRFI1;EREG;RALB;BMP4;TICAM1;THBD;TIMP1;DNM2;CAV2;RAP1B;ASS1;AP3S1;NOD1;ITPR3;PRKAA1;SHC1;TRIB3;KLF10;CEBPB;GNG12;ADM;SRC;MAPK14;PXN;BAIAP2L2;FOSL1;TRIM16;DIAPH1;KCNQ1;FOXC2;MMP3;CAV1;EDN1;CCND1;HRH1;FGA;NOX4;APOBEC1;PLN;PTGER4;INSIG2;MGST1;PDX1;COL6A1;CTNNA1;STC2;TFF1;CASP4;PSMB9;CYBA;A…
GO_POSITIVE_REGULATION_OF_CELL_CELL_ADHESION	46	235	7.13694903438692e-06	0.000123456697331675	0.042222190487433	IL4R;EFNB1;FSTL3;TNFSF11;TGFBR2;IL7;BCL10;EFNB2;TNFSF9;CD46;FADD;IL15;SRC;IL23R;CD55;PAWR;IL1RL2;CAV1;FGB;FGA;DPP4;CD24;IL2RA;HLA-A;PNP;CD80;HES1;PYCARD;HLA-E;SMAD7;TRAF2;IL18;IL6;RAC1;HHLA2;HLA-G;LGALS1;TGFB1;LCK;ETS1;FGG;IL7R;ITGA4;VNN1;ADAM8;VCAM1
GO_MAMMARY_GLAND_DEVELOPMENT	28	117	7.18349714982185e-06	0.000123539445169611	0.0424975691383461	VDR;AREG;EPHA2;HOXB9;ITGA2;TNFSF11;TGFBR2;VEGFA;BMP4;CCL11;ELF3;CEBPB;SRC;HOXA5;HOXA9;CAV1;CCND1;FOXF1;BRCA2;STAT6;LRP5;B4GALT1;TNFRSF11A;CAPN1;SLC29A1;TGFB1;APRT;PRLR
GO_PROTEIN_PHOSPHATASE_BINDING	28	117	7.18349714982185e-06	0.000123539445169611	0.0424975691383461	MVP;PPARG;MET;ITGA1;LMNA;SHC1;IQGAP1;MAPK14;KCNQ1;PAWR;CEACAM1;CDH5;STAU1;STAT6;PPP1R15A;CTTNBP2NL;INSR;SKAP1;JUP;TRAF2;NEK2;ANKLE2;SPHK1;EIF4EBP1;LCK;FLT4;ERBB2;MASTL
GO_ACTIVATION_OF_CYSTEINE_TYPE_ENDOPEPTIDASE_ACTIVITY_INVOLVED_IN_APOPTOTIC_SIGNALING_PATHWAY	8	13	7.21052241857327e-06	0.000123644784429796	0.0426574506282795	TRADD;TNFRSF10A;TNFRSF10B;FADD;CASP8;TRAF2;FAS;SMAD3
GO_MICROVILLUS	21	75	7.45744925302326e-06	0.000127509450233773	0.0441182697808856	CA9;PLEKHG6;VIL1;AOC3;ANKS4B;S100P;MYO1C;CDHR5;GIF;NEDD4;SLC10A2;MUC20;CDHR2;DPEP1;EZR;CLCA1;TGFB1;MUC17;STARD10;ITGB3;VCAM1
GO_POSITIVE_REGULATION_OF_RESPONSE_TO_WOUNDING	35	162	7.51225290857358e-06	0.000127951123381492	0.0444424882071213	THBS1;ITGA2;TNFSF11;MAPK13;TNIP1;TGFBR2;CCL15;SERPINE1;THBD;CCL11;ANO6;CCL13;CREB3L3;REG3A;IL15;CCL26;CD36;TNFRSF1A;FOXC2;OSMR;PTGER4;PTGER3;CCL18;TNFRSF11A;ADORA2B;IDO1;IL18;INSL3;IL6;VAMP8;ETS1;CCL24;IL1RL1;FABP4;ADAM8
GO_PROTEIN_HETEROOLIGOMERIZATION	27	111	7.52653666949955e-06	0.000127951123381492	0.0445269909367593	S100A10;ACVRL1;COL1A1;COL1A2;ANXA2;TRADD;COL6A2;BCL10;ITPR3;PRKAA1;FADD;BIRC3;C1QTNF6;RIPK3;COL6A1;CTNNA1;RRM2;GCHFR;INSR;JUP;SKIL;CASP8;TRAF2;CLDN1;C1QTNF1;SQSTM1;SEPT11
GO_POSITIVE_REGULATION_OF_TRANSPORT	133	926	7.73173322093761e-06	0.000131062847378415	0.0457409337350669	PPARG;ITGB1;ACTN4;IL4R;ASPH;BDKRB1;POSTN;INHBA;EHD2;F2RL3;LIF;ITGA2;ANXA2;SDC1;TNFSF11;DAB2;LGALS3;STC1;SDC4;PDGFRB;SERPINE1;KCNE3;VEGFA;BMP4;DNM2;STX4;MYO1C;RARRES2;ANG;TNFRSF4;HFE;ANO6;CD58;VEGFC;GREM1;RBPMS;PRELID1;SEC16B;CTSS;F2RL1;SRC;YWHAZ;FAM132A;MAPK14;BBC3;ATP1B1;SLC17A9;SYTL2;TRIM16;ADAM9;SH3GLB1;CD36;KCNQ1;BAK1;CAV1;CASP5;EDN1;FGB;FGA;POU5F1;GSDMD;PTGER4;PDX1;MMP13;GZMB;NEDD4;KISS1;CTS…
GO_REGULATION_OF_CELLULAR_PROTEIN_LOCALIZATION	87	547	7.86280989425492e-06	0.0001326631954926	0.0465163833344121	ITGB1;ASPH;PLS1;LIF;EPHA2;STX3;HNF4A;DAB2;ARHGEF16;CD2AP;VIL1;VEGFA;LMNA;RALB;BMP4;STX4;TAX1BP3;DYRK2;SNX33;MYO1C;HFE;ITGA3;CLDN18;UBAC2;TMBIM1;GREM1;RBPMS;SEC16B;LRRC15;TXN;YWHAZ;MDFIC;BCL3;MAPK14;BBC3;SLC17A9;SH3GLB1;CD36;POU5F1;GZMB;CTSK;CIB1;PDCD5;IL18R1;HES1;ANXA13;AGR2;KIF20B;FAM115C;ZC3H12A;CDK1;ECT2;FZD1;RAB11FIP5;BCAP31;TRIM40;IFI27;JUP;NFKBIE;RAC2;EZR;CASP8;IL18;PLK3;NOL3;SFN;IL6;SMAD3;…
GO_NEGATIVE_REGULATION_OF_COAGULATION	16	48	7.89341528285922e-06	0.0001326631954926	0.0466974448133952	PROCR;ANXA2;PLAU;SERPINE1;PLAUR;THBD;NOS3;PRKG1;EDN1;FGB;FGA;PTGER3;PDGFB;C1QTNF1;FGG;CD34
GO_CHEMOKINE_ACTIVITY	16	48	7.89341528285922e-06	0.0001326631954926	0.0466974448133952	CCL15;CCL20;CKLF;CCL11;CCL13;CCL26;CXCL1;CCL18;CCL28;CXCL14;CCL22;CXCL9;CCL24;IL8;PF4V1;CXCL6
GO_MYELOID_LEUKOCYTE_MIGRATION	25	99	8.00160763804988e-06	0.00013410059712947	0.0473375107867031	ITGA1;TNFSF11;LGALS3;CCL15;VEGFA;CCL20;CKLF;CCL11;CCL13;CCL26;EDN1;HRH1;VAV3;PDGFB;TREM1;CCL18;TNFRSF11A;IL6;RAC1;CCL22;FLT1;CCL24;IL8;EMR2;C5AR1
GO_EMBRYONIC_SKELETAL_SYSTEM_MORPHOGENESIS	24	93	8.08832086465883e-06	0.000135170921568705	0.0478505062353216	HOXB6;TGFBR2;MMP14;HOXB5;HOXB7;HOXA3;HOXB8;BMP4;HOXA2;HOXA5;FOXC2;SLC39A1;HOXC11;HOXB3;HOXA7;HOXA1;HOXA11;HOXC9;HOXA6;HYAL1;SMAD3;HOXB4;RDH10;RUNX2
GO_CARBOHYDRATE_METABOLIC_PROCESS	99	646	8.56379414277357e-06	0.000142713820137038	0.0506634061486485	B3GNT3;THBS1;ADAMTS7;FUT6;LDHA;FUCA2;PMM2;UGT2A3;MGAT4B;GALNT5;UGT1A6;GCNT3;FUT3;GALE;MOGAT3;STBD1;PCK2;UGT1A10;PARP4;UGGT2;B3GNT8;GALNT12;GALM;FUT4;OAS1;ABO;UGT1A9;UGT1A8;EXT1;IMPA2;PRKAA1;MAN1A1;ALG5;SLC35C1;PCDH12;MAPK14;DPM1;GLT8D2;PGK1;HEXB;GALNT4;B3GNT5;MUC1;GALK2;UGT1A1;ALDH1B1;PDX1;UGT2B7;MUC13;ALDOA;TFF1;MAN2A1;MUC20;TPI1;PDK3;C1GALT1;LRP5;ADAMTS5;ADAMTSL4;C3orf64;CHST13;LDHAL6B;YDJC;RBP…
GO_VACUOLE	160	1156	9.20158148575796e-06	0.000152911674353214	0.0544365560697441	TINAGL1;TRIP10;ITGB1;PLBD1;RNF128;SNX7;TINAG;EHD2;KIAA1609;BDKRB2;ACAN;BGN;ANXA2;SDC1;STX3;AMN;DAB2;MMP14;SDC4;PDGFRB;DGKH;DRAM1;EHD4;MYO1D;BCL10;FGFR4;AOC3;MST1R;OCIAD2;CTSA;HSPG2;TMEM150B;RALB;LUM;TICAM1;CCRL1;DNM2;IRAK2;STX4;SNX9;ASS1;SNX33;REP15;HFE;HLA-F;TMBIM1;SHC1;DERL1;ANXA11;CTSC;CHMP4C;NRP1;CTSE;VPS29;IL15;SLC39A4;CTSS;F2RL1;PLD1;SRC;CHMP4B;BBC3;ANTXR2;PRSS16;RAB11FIP1;SH3GLB1;ENPEP;HEX…
GO_CELLULAR_RESPONSE_TO_STRESS	202	1524	9.26204652908622e-06	0.000153485342482	0.0547942672660741	PPARG;THBS1;TPM1;GATA6;CDC42EP5;ADAMTS7;SLC25A24;MYOF;NQO1;BDKRB2;EPHA2;KLF6;TNFSF11;STK24;ABP1;PLAU;CA9;STC1;ERO1L;ERRFI1;KDELR3;PLOD2;VEGFA;LMNA;PARP4;ALDH3B1;RALB;BMP4;GJB2;DNM2;SH2D3A;IRAK2;PLAGL1;ANKS4B;DYRK2;PLEKHA1;CD93;ASS1;REP15;TNFRSF10B;HFE;ACAA2;MICA;HIC1;NOD1;PRKAA1;SHC1;KIAA1804;DERL1;AKR1C3;TRIB3;KLF10;CEBPB;CREB3L3;SLC39A4;ADM;SRC;NOS3;IGF2BP1;SLC35C1;PRKG1;MDFIC;ZAK;BCL3;MAPK14;B…
GO_METALLOPEPTIDASE_ACTIVITY	38	184	9.41132646875313e-06	0.000155523484327217	0.0556774073891435	MMP1;ADAMTS7;MMP11;MMP14;ACE2;ADAMTS2;FAP;ADAM19;ADAMTSL5;ADAM12;ADAMTS4;CPA3;PAPPA;ADAM9;ENPEP;MMP3;ADAMTS14;ADAMTS12;MMP13;MME;BMP1;C2orf89;STAMBPL1;MMP2;ADAMTS5;ADAMTSL4;MMP12;RCE1;DPEP1;XPNPEP2;CLCA1;ADAMDEC1;ANPEP;ACE;DNPEP;ADAM15;ADAM8;RNPEPL1
GO_CELLULAR_COMPONENT_DISASSEMBLY	81	503	9.59252593762506e-06	0.000158076277011114	0.0567493834469899	MMP1;ADAMTS7;MICAL2;ACAN;MMP11;FBN1;STK24;MMP14;PLOD2;VIL1;LMNA;HSPG2;TIMP1;NID1;CASP7;CD93;REP15;FN1;ADAMTS4;CTSS;CASP6;SLC35C1;PRKG1;ATP1B1;SMURF1;LAMB3;MMP3;TPSAB1;MYH11;CAV1;CD163L1;CISD2;MMP13;MRPL17;MRRF;BMP1;FABP1;CTSK;MRPL11;MRPL22;MRPL13;ENG;MMP2;LRP5;ADAMTS5;CDK1;DSTN;MMP12;CAPN2;FZD1;CAPG;MST4;C8orf59;BCAP31;TREM1;AKR1E2;ITPKC;NME2;LAMA3;SLC35B3;NUP37;CASP8;PLK3;CAPN1;SLC22A3;ERN2;TOP2…
GO_ADAPTIVE_IMMUNE_RESPONSE	48	253	9.65914882141241e-06	0.000158732012298544	0.0571435244274758	IL4R;GCNT3;BCL10;CD46;MICA;CTSC;C4BPB;CTSS;FCAMR;BCL3;RAET1E;CD55;UNC93B1;CD209;FGB;FGA;EMP2;NEDD4;RELB;EFCAB4B;TAP1;IL18R1;BATF;C1S;STAT6;HLA-E;AICDA;ICAM1;C2;SKAP1;TNFRSF11A;NFKB2;IL18;FAS;IL6;JAG1;MICB;LIME1;TGFB1;RNF19B;C1R;LILRA3;BTNL8;IGJ;LILRB3;LILRA6;LILRB5;SLAMF7
GO_REGULATION_OF_TRANSMEMBRANE_RECEPTOR_PROTEIN_SERINE_THREONINE_KINASE_SIGNALING_PATHWAY	41	205	9.71540837247134e-06	0.000159214282358838	0.0574763559315405	THBS1;ACVRL1;GATA6;INHBA;FSTL3;ASPN;FBN1;DAB2;TGFBR2;HTRA3;SULF1;BMP4;DNM2;CAV2;HFE;ITGA3;GREM1;RBPMS;MECOM;TGFB1I1;SMURF1;NBL1;CAV1;POU5F1;BMP1;KCP;CYR61;ENG;HES1;GDF15;FZD1;PMEPA1;SMAD6;SMAD7;BMP5;SKIL;SMAD3;MYOCD;TGFB1;BMP2;BCL9L
GO_DESMOSOME	11	25	1.00380532390009e-05	0.000164047300999805	0.0593851229619295	KRT80;POF1B;DSG2;VCL;EVPL;PERP;CDSN;PKP3;B4GALT1;JUP;PKP2
GO_POSITIVE_REGULATION_OF_INFLAMMATORY_RESPONSE	27	113	1.07230250792073e-05	0.000174758722778486	0.0634374163685902	ITGA2;TNFSF11;MAPK13;TNIP1;CCL15;SERPINE1;CCL11;CCL13;CREB3L3;IL15;CCL26;TNFRSF1A;OSMR;PTGER4;PTGER3;CCL18;TNFRSF11A;ADORA2B;IDO1;IL18;IL6;VAMP8;ETS1;CCL24;IL1RL1;FABP4;ADAM8
GO_CELL_PROLIFERATION	101	664	1.10756424245961e-05	0.000180009616988765	0.0655235005839103	TGFBI;LOXL2;IGFBP4;EPS8;IL15RA;MET;ELF4;AREG;ACVRL1;EPHA2;COL8A1;IGFBP3;ITGA2;TNFSF11;CD70;DAB2;MMP14;STC1;PDGFRB;PELO;EREG;FAP;TNFSF9;BMP4;PITX2;CKLF;TNFRSF4;CD151;KLF10;CEBPB;MECOM;REG3A;IL15;F2RL1;TXN;SRC;RUNX1;IGF2BP1;REG1B;ZAK;TGFA;ENPEP;FOXC2;PRDM1;SLC39A5;E2F8;C2orf29;TCF19;HNF1B;BAK1;TK1;RETNLB;CCND1;FAM83B;EMP2;TEAD3;SH2D2A;CYR61;IL2RA;BRCA2;TSPAN1;STAT6;CREG1;MELK;CXCL1;FGF7;CKS1B;FAM83…
GO_CELL_CORTEX	45	233	1.13566600746647e-05	0.000184071235621141	0.0671860010017166	TRIP10;EPS8;ACTN4;ASPH;LASP1;PLS1;ANXA2;MYH9;RAI14;C19orf21;PARD6B;RALB;CAP1;TPM4;PHLDB2;HFE;EXOC3L2;LLGL2;FBLIM1;VCL;PXN;KRT19;GLRX3;CAV1;FGB;COL10A1;FGA;NEDD4;FABP1;CTTN;CALD1;MELK;DSTN;CAPN2;MYO5B;MYADM;FAM110C;FLNB;EZR;TRAF2;PFN1;FGG;LAMC2;ACTR2;SELE
GO_PHOSPHATASE_BINDING	33	151	1.19041115983418e-05	0.000192417279278115	0.0704247242157901	MVP;PPARG;MET;ITGA1;LMNA;SHC1;CTSC;IQGAP1;MAPK14;SYTL2;KCNQ1;PAWR;CARHSP1;CEACAM1;CDH5;STAU1;STAT6;PPP1R15A;CTTNBP2NL;INSR;SH2D4A;SKAP1;JUP;TRAF2;SMAD3;NEK2;ANKLE2;SPHK1;EIF4EBP1;LCK;FLT4;ERBB2;MASTL
GO_REGULATION_OF_TRANSPORT	230	1781	1.20952812259097e-05	0.000194974615074883	0.0715556837324819	ANXA4;PPARG;ITGB1;CLIC1;THBS1;ACTN4;IL4R;ASPH;BDKRB1;TBC1D8B;POSTN;INHBA;EHD2;F2RL3;LIF;TRIM15;SPINK1;ITGA2;ANXA2;SDC1;TNFSF11;FXYD5;HNF4A;KCNK5;DAB2;LGALS3;KCNJ15;STC1;SDC4;PDGFRB;ANO9;VDAC1;EHD4;SERPINE1;KCNE3;CD2AP;VEGFA;GJA5;RALB;BMP4;DNM2;STX4;DYRK2;SNX33;MYO1C;RARRES2;ANG;TNFRSF4;HFE;ACAA2;ANO6;TMEM37;CD58;FN1;ITPR3;VEGFC;UBAC2;GREM1;RBPMS;PRKAA1;TRIB3;PRELID1;SEC16B;C4BPB;LLGL2;NRP1;CTSS;F…
GO_CELLULAR_RESPONSE_TO_VASCULAR_ENDOTHELIAL_GROWTH_FACTOR_STIMULUS	12	30	1.29954261414541e-05	0.000208915600687071	0.0768809410528422	DLL4;PDGFRB;VEGFA;MYO1C;FN1;NRP1;MAPK14;MAPKAPK2;FLT1;FLT4;KDR;VCAM1
GO_POSITIVE_REGULATION_OF_TRANSFERASE_ACTIVITY	94	612	1.30350660979405e-05	0.000208984962155599	0.077115451035416	THBS1;ITGA1;CARD10;TNFSF11;TGFBR2;TNFRSF10A;SDC4;PDGFRB;VEGFA;MST1R;EREG;RALB;BMP4;IRAK2;IQGAP3;SNX9;TNFSF15;TNFRSF10B;ANG;NOD1;GREM1;PRKAA1;SERINC2;SHC1;KIAA1804;TRIB3;IQGAP1;TXN;SRC;C21orf7;PSMB8;MDFIC;ZAK;MAPK14;TGFA;ADAM9;RIPK3;DCUN1D3;BAK1;EDN1;CCND1;NOX4;EMP2;EFNA1;UBE2C;MAPKAPK2;CD24;CYR61;PSMB9;STK3;MUC20;VAV3;CIB1;PDE5A;OBFC1;JUB;CDK1;PSMA1;DUSP5;CDC6;ECT2;PDGFB;KLF4;PSMA7;INSR;PSMB10;TN…
GO_CELLULAR_RESPONSE_TO_ACID_CHEMICAL	36	172	1.36985006129446e-05	0.000219027917908595	0.0810403296261802	PPARG;COL4A1;COL5A2;COL3A1;COL1A1;COL1A2;ASS1;HOXA2;FN1;PRKAA1;AKR1C3;CEBPB;SRC;PTK6;P2RY6;EDN1;PTGDR;PTGER4;COL6A1;OR51E2;PDK3;CYBA;MMP2;ZC3H12A;CAPN2;PDGFB;KLF4;HMGCS2;RARG;YAP1;AKR1C2;FAS;AKR1C4;SOCS1;CCNB1;BCL2L1
GO_CHEMOKINE_MEDIATED_SIGNALING_PATHWAY	20	72	1.39149265601268e-05	0.000221359747554791	0.08232070552971	CCRL2;CCL15;CCRL1;CCL20;CCL11;CCL13;CCL26;CIB1;CXCL1;CXCR3;CCL18;CCR3;CCL22;CXCL9;CCL24;CCR6;CXCR6;IL8;PF4V1;CXCL6
GO_RESPONSE_TO_TRANSFORMING_GROWTH_FACTOR_BETA	32	144	1.3919172767137e-05	0.000221359747554791	0.0823458260903824	ITGB1;COL3A1;ACVRL1;COL1A1;POSTN;COL1A2;COL4A2;FBN1;TGFBR2;FN1;KLF10;SRC;PXN;ADAM9;SMURF1;PTPRK;CAV1;EDN1;NOX4;CDH5;PDCD5;ENG;GDF15;PDGFB;SMAD6;SMAD7;SKIL;SMAD3;LTBP2;TGFB1;F11R;APAF1
GO_NEGATIVE_REGULATION_OF_CELLULAR_RESPONSE_TO_GROWTH_FACTOR_STIMULUS	28	119	1.42754592763797e-05	0.000226417203965315	0.0844536170790626	THBS1;FSTL3;ASPN;FBN1;TGFBR2;HTRA3;SULF1;DNM2;CAV2;GREM1;MECOM;TGFB1I1;SMURF1;NBL1;CAV1;ADAMTS12;NEDD4;MMRN2;ENG;GPR124;FZD1;PMEPA1;SMAD6;SMAD7;SKIL;SMAD3;TGFB1;BCL9L
GO_INTESTINAL_ABSORPTION	11	26	1.58496201736172e-05	0.0002507121736554	0.0937663529471194	VDR;PLS1;GCNT3;VIL1;CD36;KCNQ1;FABP1;EZR;NPC1L1;F11R;ACO1
GO_POSITIVE_REGULATION_OF_ENDOTHELIAL_CELL_MIGRATION	19	67	1.64174430857729e-05	0.000259001582121153	0.0971255932954324	THBS1;MET;SRPX2;VEGFA;BMP4;VEGFC;NRP1;MAPK14;FOXC2;EDN1;CIB1;GPR124;ZC3H12A;PDGFB;TGFB1;ETS1;FLT4;KDR;ITGB3
GO_ENZYME_REGULATOR_ACTIVITY	132	929	1.71377446234451e-05	0.000269646003171014	0.101386897192301	ANXA4;TRIP10;CAST;CDC42EP5;TBC1D8B;COL6A3;PPP1R14D;SERPINH1;SPINK1;BGN;IGFBP3;ANXA2;ASPN;RGS3;ANXA2P2;MMP14;PLEKHG6;ERRFI1;SERPINE1;ARHGAP18;BCL10;VIL1;ARHGAP27;CTSA;SERPINB1;TFPI;TIMP1;CD46;IQGAP3;STX4;WFDC10B;UGT1A9;PDZD3;UGT1A8;NOD1;FN1;GREM1;CTSC;TRIB3;CRIM1;IQGAP1;LRRC15;LLGL2;GUCA2B;BIRC3;LXN;ATP1B1;RIN1;SPINK13;CAV1;UGT1A1;GUCA2A;CCND1;SH3BGRL3;APOBEC1;PLN;SYDE2;WFDC13;CD24;TBC1D2B;STK3;VA…
GO_NEGATIVE_REGULATION_OF_CATALYTIC_ACTIVITY	117	806	1.74052543818009e-05	0.000272406044769138	0.102969484922734	ANXA4;MVP;PPARG;THBS1;CAST;COL6A3;PPP1R14D;SERPINH1;NQO1;SPINK1;BGN;ANXA2;ASPN;RGS3;ANXA2P2;UGT1A6;GPRC5A;IL7;ERRFI1;SERPINE1;MYO1D;PLAUR;STK38;VIL1;VEGFA;UGT1A10;SERPINB1;TFPI;BMP4;TIMP1;CD46;WFDC10B;UGT1A9;PDZD3;UGT1A8;TRIB3;CRIM1;IQGAP1;LRRC15;BIRC3;SRC;NOS3;PSMB8;PTK6;LXN;SYTL2;SPINK13;CAV1;UGT1A1;PLN;NR2F2;ECM1;UBE2C;LATS2;WFDC13;FABP1;PSMB9;CIB1;LRRC66;SPINK4;OBFC1;ENG;GCHFR;JUB;PYCARD;LRP5…
GO_CYTOSKELETAL_PROTEIN_BINDING	117	806	1.74052543818009e-05	0.000272406044769138	0.102969484922734	PPARG;ITGB1;EPS8;ACTN4;VASP;TPM1;S100A6;LASP1;INF2;MICAL2;PLS1;TMSB10;ANXA2;POF1B;FXYD5;ANXA2P2;SMTN;MYO1E;EPS8L2;MYH9;MYO1D;GAS2L3;C19orf21;VIL1;TMOD3;DNM2;IQGAP3;STX4;CAP1;MYL12B;ARPC5;TPM4;MYO1C;ANG;MYL9;ACTR3;DIAPH3;FBLIM1;NOS3;VCL;PLS3;CNN1;PXN;S100A4;BAIAP2L2;DIAPH1;CNN2;TNS4;TAGLN;ARPC1B;PAWR;MYO1B;MYO19;KIF16B;MYH11;FHOD1;TPM2;PTPN3;CTNNA1;ALDOA;ARPC2;CEACAM1;SNTB2;PDCD5;TPM3;BRCA2;CALD1;…
GO_GLAND_MORPHOGENESIS	24	97	1.7463251881114e-05	0.000272592607199659	0.103312598128671	VDR;AREG;EPHA2;TGFBR2;BMP4;CCL11;TGM2;ELF3;CEBPB;NRP1;SRC;CAV1;STAT6;LRP5;SEMA3C;FGF7;DUOX2;CRIP1;RARG;EZR;MKI67;CAPN1;IL6;TGFB1
GO_RESPONSE_TO_ESTROGEN	42	217	1.78778274927796e-05	0.000277920753715277	0.105765227447284	PPARG;IL4R;AREG;GATA6;COL1A1;POSTN;LDHA;NQO1;ITGA2;TGFBR2;MMP14;PDGFRB;BMP4;GJB2;AHR;ASS1;TNFRSF11B;ESRRA;KRT19;AURKA;PAWR;CAV1;CCND1;FGA;NR2F2;MMP13;CTNNA1;CD24;BRCA2;PTGER3;CCNA2;PDGFB;SMAD6;INSR;CYP27B1;CASP8;FAS;TGFB1;ETS1;SOCS1;SOCS3;ABCC2
GO_ANTIGEN_PROCESSING_AND_PRESENTATION_OF_PEPTIDE_ANTIGEN_VIA_MHC_CLASS_I	23	91	1.79105387746292e-05	0.000277920753715277	0.105958747390706	SEC23A;HFE;HLA-F;PSMB8;CD36;HLA-H;HLA-B;PSMB9;HLA-A;TAP1;CYBA;HLA-E;PSMA1;SEC24D;PSMA7;BCAP31;PSMB10;HLA-C;HLA-G;ACE;TAPBP;PSMD12;B2M
GO_POSITIVE_REGULATION_OF_LYMPHOCYTE_DIFFERENTIATION	21	79	1.79455253413177e-05	0.000277920753715277	0.106165727919236	IL4R;TGFBR2;MMP14;IL7;TNFSF9;CD46;IL15;IL23R;PRDM1;IL1RL2;IL2RA;PNP;CD80;IL6;HLA-G;TGFB1;ATP11C;IL7R;VNN1;AXL;ADAM8
GO_REGULATION_OF_CELLULAR_EXTRAVASATION	10	22	1.80601235338247e-05	0.000278965250198713	0.106843690826107	PLVAP;FADD;RIPK3;PAWR;PTGER4;PTGER3;ICAM1;CCL28;ITGA4;ADAM8
GO_HEPARIN_BINDING	33	155	1.83377930115752e-05	0.00028251662358458	0.108486383456479	THBS1;COL5A1;POSTN;WISP1;ABP1;CCL15;FGFR4;VEGFA;BMP4;ANG;FN1;ADAMTSL5;NRP1;THBS2;LXN;LIPH;CRISPLD2;TMEM184A;FSTL1;SOD3;CYR61;PDCD5;ADAMTS5;FGF7;PCOLCE;HDGF;LTBP2;SLIT3;EPYC;CFH;LAMC2;PF4V1;CXCL6
GO_CELLULAR_RESPONSE_TO_FATTY_ACID	16	51	1.88626824531595e-05	0.000289848388033485	0.111591629392892	PPARG;ASS1;FN1;PRKAA1;AKR1C3;SRC;P2RY6;EDN1;PTGDR;PTGER4;OR51E2;PDK3;ZC3H12A;HMGCS2;AKR1C2;CCNB1
GO_REGULATION_OF_REACTIVE_OXYGEN_SPECIES_METABOLIC_PROCESS	32	148	1.93960878818948e-05	0.000297272683702823	0.114747255909289	THBS1;PLAU;TGFBR2;ACE2;PDGFRB;VDAC1;TICAM1;DNM2;ASS1;AKR1C3;F2RL1;MAPK14;RIPK3;CD36;MMP3;CAV1;EDN1;NOX4;PTGER4;PDK3;CYBA;ZC3H12A;PDGFB;KLF4;INSR;ICAM1;RAC2;IL6;RAC1;CDKN1A;TGFB1;CD34
GO_SERINE_HYDROLASE_ACTIVITY	41	210	2.00104593494059e-05	0.000305896324318049	0.118381877511085	MMP1;DPP9;PRSS23;MMP11;PLAU;MMP14;HTRA3;TPSG1;FAP;CTSA;CTSC;FCN3;CTSS;PRSS16;MMP3;TPSAB1;TPSB2;MMP13;GZMB;BMP1;RHBDL2;DPP4;CTSK;MMP2;C1S;TMPRSS4;MMP12;C2;ST14;RHBDF1;CTSD;CFB;ACE;C1R;RHBDF2;KLK1;CFD;CORIN;GZMA;ADAM8;PCSK9
GO_CELLULAR_RESPONSE_TO_ABIOTIC_STIMULUS	48	259	2.01907425761897e-05	0.000307856786290562	0.119448433080738	ITGB1;COL1A1;ITGA2;TNFRSF10A;ERRFI1;BCL10;BMP4;DNM2;LTBR;TNFRSF10B;FADD;MAPK14;CNN2;PTPRK;TNFRSF1A;CSDA;C10orf116;TMEM109;BAK1;CAV1;CASP5;NOX4;PTGER4;NEDD4;MME;RELB;PSMB9;NET1;CYBA;PPP1R15A;ECT2;RAB11FIP5;CRIP1;YAP1;IRF1;HYAL1;CD40;CASP8;FAS;RAC1;NFKB1;CDKN1A;MYD88;SNAI2;PCK1;CASP1;GPR68;BCL2L1
GO_REGULATION_OF_TYROSINE_PHOSPHORYLATION_OF_STAT_PROTEIN	19	68	2.06950893501624e-05	0.000313497079185211	0.122432148595561	LIF;HNF4A;VEGFA;IL15;CSF2;IL23R;PTK6;TNFRSF1A;CAV1;PTGER4;CLCF1;HES1;IL24;CD40;IL18;STAP2;IL6;SOCS1;SOCS3
GO_RESPONSE_TO_TYPE_I_INTERFERON	19	68	2.06950893501624e-05	0.000313497079185211	0.122432148595561	OAS1;HLA-F;GBP2;PSMB8;HLA-H;IFITM2;OASL;HLA-B;IFITM3;HLA-A;HLA-E;SHMT2;IFI27;IRF1;HLA-C;HLA-G;SP100;IFITM1;OAS3
GO_ARP2_3_PROTEIN_COMPLEX	7	11	2.07196345438502e-05	0.000313497079185211	0.122577357961418	ARPC5;ACTR3;ARPC1B;ARPC2;ARPC3;ACTR2;ACTR3C
GO_CELL_SUBSTRATE_JUNCTION_ASSEMBLY	14	41	2.1233749171548e-05	0.000319640865391547	0.125618860098878	ITGA5;ITGA2;CD151;FN1;LAMB3;PTPRK;CTTN;JUB;LAMA3;LAMC1;ITGB4;LAMC2;ITGB3;RHOD
GO_MONOCYTE_CHEMOTAXIS	14	41	2.1233749171548e-05	0.000319640865391547	0.125618860098878	TNFSF11;LGALS3;CCL15;CCL20;CCL11;CCL13;CCL26;PDGFB;CCL18;TNFRSF11A;IL6;CCL22;FLT1;CCL24
GO_ENDOTHELIAL_CELL_MIGRATION	17	57	2.19803043217098e-05	0.00033003929027217	0.130035480367235	ITGB1;LOXL2;MYH9;VEGFA;FAP;EFNB2;S100P;GREM1;NRP1;NOS3;EPHB4;EMP2;DPP4;GPR124;CDH13;KDR;SOX18
GO_PLATELET_DEGRANULATION	25	105	2.39204183722862e-05	0.000358261253393531	0.141513195090445	THBS1;ACTN4;SERPINE1;VEGFA;TIMP1;RARRES2;FN1;VEGFC;QSOX1;PECAM1;VCL;CD36;FGB;FGA;ECM1;TUBA4A;ALDOA;SERPINA1;PHACTR2;PDGFB;WDR1;TGFB1;FGG;CFD;ITGB3
GO_FLAVONOID_METABOLIC_PROCESS	11	27	2.43659631871205e-05	0.000364012722765164	0.144149038215005	UGT2A3;UGT1A6;UGT1A10;UGT1A9;UGT1A8;UGT1A1;UGT2B7;UGT2B10;SULT1B1;UGT1A7;SULT1A3
GO_EXTRINSIC_APOPTOTIC_SIGNALING_PATHWAY	24	99	2.51450809308647e-05	0.000374706042284624	0.148758298786996	INHBA;TNFRSF12A;TRADD;CD70;TNFRSF10A;KRT8;KRT18;CASP10;TNFRSF10B;FADD;G0S2;TNFRSF9;TNFRSF1A;BAK1;TNFRSF10D;TNFRSF1B;CIB1;CASP8;TRAF2;KITLG;FAS;SMAD3;TGFB1;BCL2L1
GO_GROWTH_FACTOR_RECEPTOR_BINDING	28	124	2.53793215304404e-05	0.000377246397422326	0.150144066174086	ESM1;AREG;ITGA5;PDGFRB;IL7;CD2AP;VEGFA;EREG;PLSCR1;VEGFC;GREM1;SHC1;SRC;CSF2;IL23R;TGFA;FAM83B;ECM1;VAV3;AGR2;PYCARD;FGF7;PDGFB;TYMP;FGF5;IL6;CBLC;ITGB3
GO_REGULATION_OF_PROTEIN_SECRETION	64	382	2.66169920092456e-05	0.000394651941670919	0.157466124726697	ANXA4;IL4R;POSTN;HNF4A;GJA5;STX4;ANG;TNFRSF4;CD58;FN1;ITPR3;VEGFC;LLGL2;F2RL1;SRC;FAM132A;MAPK14;TRIM16;ADAM9;RAB11FIP1;TNFRSF9;KRT20;CASP5;FGB;FGA;GSDMD;PTGER4;PDX1;MMP13;OR51E2;KCNS3;ANO1;PTGER3;PYCARD;LRP5;HLA-E;ZC3H12A;RBP4;RAB11FIP5;SSC5D;FAM3D;DNAJC1;RPH3AL;EZR;CD40;PPIA;SLC2A2;TRAF2;IL6;PTPN22;RHBDF1;UTS2;TGFB1;IL1RL1;FGG;RHBDF2;CASP1;SOCS1;GPR68;PIM3;ENY2;ADAM8;CD34;VPS35
GO_POSITIVE_REGULATION_OF_CELLULAR_COMPONENT_BIOGENESIS	66	398	2.67213062521831e-05	0.000394696502022361	0.158083247787915	S100A10;VASP;MMP1;TPM1;CDC42EP5;SRPX2;SDC1;ACE2;SDC4;AMIGO2;EPS8L2;VIL1;VEGFA;RALB;DNM2;ARPC5;SNX9;PHLDB2;CCL11;ACTR3;CDH17;F2RL1;SRC;THBS2;CSF2;BBC3;BAIAP2L2;FOSL1;SH3GLB1;CCL26;CD36;ARPC1B;MMP3;HNF1B;CAV1;EDN1;NOX4;RPA3;FHOD1;ARPC2;EPHB2;C2orf89;CTTN;JUB;BAIAP2L1;PYCARD;ARHGEF15;CAPG;ERCC5;TPBG;ICAM1;SYNPO;RAC2;ARPC3;HYAL1;FAS;SMAD3;PFN1;RAC1;TGFB1;CDC42EP1;CCL24;IGJ;KDR;ACTR2;ACTR3C
GO_KINASE_BINDING	91	598	2.6806219181584e-05	0.000394696502022361	0.158585592678251	MVP;MLKL;ITGB1;PRKCDBP;ACVRL1;GATA6;LDHA;TRADD;SLC12A7;TNIP1;SNAI1;TGFBR2;SDC4;PDGFRB;ACTA2;ERRFI1;VDAC1;STK38;ARHGEF16;BCL10;UGT1A10;TICAM1;DNM2;CAV2;PRKAA1;SHC1;TRIB3;CEBPB;IQGAP1;SRC;YWHAZ;PXN;ADAM9;PTPRK;KCNQ1;AURKA;PAWR;WWC3;FAM83H;GLRX3;CAV1;CCND1;FAM83B;EMP2;ANGPT2;CEACAM1;CD24;GRK5;GRB7;CIB1;CTNND1;PTPRR;CCNA2;PPP1R15A;CDC6;MICALCL;FAM83D;INSR;B4GALT1;SKAP1;JUP;TNFAIP3;EZR;TPX2;TRAF2;FAS;…
GO_POSITIVE_REGULATION_OF_PROTEIN_POLYMERIZATION	22	87	2.6820147703345e-05	0.000394696502022361	0.158667993812989	VASP;CDC42EP5;VIL1;ARPC5;CCL11;ACTR3;BAIAP2L2;CCL26;ARPC1B;CAV1;ARPC2;CTTN;BAIAP2L1;PYCARD;ICAM1;ARPC3;PFN1;RAC1;CDC42EP1;CCL24;ACTR2;ACTR3C
GO_REGULATION_OF_CELLULAR_COMPONENT_BIOGENESIS	110	752	2.7061357430365e-05	0.000396600709859855	0.160094990558039	S100A10;EPS8;THBS1;VASP;MMP1;TPM1;ACVRL1;CDC42EP5;EPHA2;SRPX2;SDC1;HNF4A;SNAI1;MMP14;ACE2;SDC4;AMIGO2;EPS8L2;ARHGAP18;RAB20;VIL1;VEGFA;TMOD3;RALB;DNM2;RAP1B;ARPC5;SNX9;MYO1C;PHLDB2;CCL11;KLF5;GREM1;PRKAA1;CHMP4C;ACTR3;CDH17;FBLIM1;F2RL1;PLD1;SRC;THBS2;CSF2;CHMP4B;BBC3;SLK;BAIAP2L2;FOSL1;SH3GLB1;CCL26;CD36;ATP8B1;TNFRSF1A;ARPC1B;MMP3;HNF1B;CAV1;EDN1;NOX4;RPA3;CLDN7;FHOD1;PTGER4;GPBAR1;ARPC2;EPHB2;…
GO_RECEPTOR_METABOLIC_PROCESS	21	81	2.70836184556088e-05	0.000396600709859855	0.160226686783381	PPARG;ITGB1;ACE2;DNM2;REP15;ADM;SMURF1;SH3GLB1;CD36;KIF16B;CAV1;NEDD4;PTGER3;FAM109A;PICALM;EZR;CAPN1;TGFB1;FAM109B;IL8;PCSK9
GO_NEGATIVE_REGULATION_OF_WOUND_HEALING	17	58	2.82591424422287e-05	0.000412792806637593	0.167181086688225	ANXA2;PLAU;SERPINE1;PLAUR;THBD;PHLDB2;NOS3;PRKG1;EDN1;FGB;FGA;PTGER3;PDGFB;SMAD3;C1QTNF1;FGG;CD34
GO_LYMPHOCYTE_ACTIVATION	58	338	2.86963240631839e-05	0.000418146436349251	0.169767453157796	DLL4;ITGB1;ELF4;KLF6;IL7;MYH9;SKAP2;TNFRSF4;CD151;MICA;FADD;CEBPB;CDH17;IL15;F2RL1;ULBP2;BCL3;RIPK3;BAK1;PTGER4;NEDD4;DPP4;RELB;CD80;CLCF1;IL18R1;BATF;STAT6;HLA-E;AICDA;ICAM1;IRF1;PSMB10;NHEJ1;CD40;CASP8;IL18;FAS;IL6;SMAD3;PTPN22;ULBP1;MICB;LGALS1;TGFB1;ATP11C;LCK;CBFB;IL7R;JAG2;ITGA4;AXL;IL2RB;RUNX2;PRLR;VCAM1;SLAMF7;B2M
GO_NEGATIVE_REGULATION_OF_STEROID_METABOLIC_PROCESS	10	23	2.91292662704505e-05	0.000422374360921532	0.172328739255985	SNAI1;UGT1A8;UGT1A1;INSIG2;CYP27B1;BMP5;ERLIN1;NFKB1;SNAI2;BMP2
GO_REGULATION_OF_T_CELL_MEDIATED_CYTOTOXICITY	10	23	2.91292662704505e-05	0.000422374360921532	0.172328739255985	PVR;FADD;IL23R;RIPK3;HLA-B;CEACAM1;HLA-A;HLA-E;IL7R;B2M
GO_POSITIVE_REGULATION_OF_CYTOSKELETON_ORGANIZATION	35	172	2.92046526833785e-05	0.000422432091136594	0.172774725274867	S100A10;VASP;TPM1;CDC42EP5;SDC4;VIL1;ARPC5;CCL11;ACTR3;F2RL1;BAIAP2L2;CCL26;ARPC1B;CAV1;EDN1;NOX4;FHOD1;ARPC2;CTTN;BAIAP2L1;PYCARD;ARHGEF15;DSTN;ICAM1;SYNPO;ARPC3;WDR1;SMAD3;PFN1;RAC1;CDC42EP1;CCL24;ACTR2;CCNB1;ACTR3C
GO_POSITIVE_REGULATION_OF_PROTEIN_LOCALIZATION_TO_CELL_PERIPHERY	13	37	2.94758354147119e-05	0.000424279908305196	0.174379042313436	ITGB1;PLS1;EPHA2;STX3;ARHGEF16;VIL1;STX4;ITGA3;CIB1;ANXA13;AGR2;EZR;NKD2
GO_POSITIVE_REGULATION_OF_TYROSINE_PHOSPHORYLATION_OF_STAT3_PROTEIN	13	37	2.94758354147119e-05	0.000424279908305196	0.174379042313436	LIF;VEGFA;IL15;IL23R;PTK6;PTGER4;CLCF1;HES1;IL24;IL18;STAP2;IL6;SOCS3
GO_POSITIVE_REGULATION_OF_ENDOTHELIAL_CELL_APOPTOTIC_PROCESS	8	15	3.00671053507181e-05	0.000431740279744777	0.177876995254848	THBS1;CD248;BMP4;ANO6;AKR1C3;ECSCR;CD40;COL18A1
GO_RESPONSE_TO_EXTRACELLULAR_STIMULUS	71	438	3.07316413809766e-05	0.000439778162740617	0.181808390409858	PPARG;ITGB1;VDR;COL1A1;POSTN;LDHA;NQO1;ITGA2;ABP1;TGFBR2;STC1;HSD11B2;BCL10;RALB;PITX2;ASS1;HFE;PRKAA1;AKR1C3;KLF10;TNFRSF11B;IL15;SLC39A4;ADM;SRC;FOSL1;SH3GLB1;SLC39A5;PAWR;CAV1;FSTL1;UGT1A1;TK1;CCND1;GSDMD;PDX1;ACADS;DAP;STC2;LRP11;CYBA;BRCA2;ZC3H12A;PPP1R15A;FZD1;KYNU;INSR;HMGCS2;ICAM1;C2;CYP27B1;PIM1;ADORA2B;DNAJC15;IL6;SLC22A3;MYOCD;CDKN1A;TGFB1;SPHK1;PCK1;ALDOB;SOCS3;AXL;TBXA2R;APAF1;UPP1;T…
GO_NEGATIVE_REGULATION_OF_TRANSFORMING_GROWTH_FACTOR_BETA_RECEPTOR_SIGNALING_PATHWAY	18	64	3.07755509422947e-05	0.000439778162740617	0.182068159374616	ASPN;FBN1;TGFBR2;HTRA3;DNM2;CAV2;MECOM;TGFB1I1;SMURF1;CAV1;ENG;PMEPA1;SMAD6;SMAD7;SKIL;SMAD3;TGFB1;BCL9L
GO_POSITIVE_REGULATION_OF_MAP_KINASE_ACTIVITY	40	207	3.1003770270229e-05	0.000441971819081144	0.183418304918675	THBS1;ITGA1;TNFSF11;PDGFRB;VEGFA;MST1R;IRAK2;IQGAP3;NOD1;PRKAA1;SHC1;KIAA1804;SRC;MDFIC;ZAK;MAPK14;TGFA;EDN1;NOX4;EFNA1;MAPKAPK2;CD24;MUC20;PDE5A;JUB;CDK1;DUSP5;PDGFB;INSR;TNFRSF11A;CD40;ADORA2B;TRAF2;KITLG;FLT1;TGFB1;ERBB2;BMP2;ADAM8;C5AR1
GO_DIGESTIVE_SYSTEM_DEVELOPMENT	31	145	3.17540989863908e-05	0.000451579926931462	0.187857249603488	FOXL1;COL3A1;GATA6;TGFBR2;BMP4;PITX2;ASS1;TCF21;RARRES2;CLDN18;KLF5;HOXA5;PTK6;PRDM1;HNF1B;TK1;PDX1;FOXF1;C1GALT1;PPDPF;AGR2;INSR;HMGCS2;SMAD3;MYOCD;CDKN1A;TGFB1;ITGB4;CDX2;IL8;CCNB1
GO_MONOSACCHARIDE_METABOLIC_PROCESS	39	198	3.22775339296494e-05	0.000457922999347256	0.190953890727806	FUT6;FUCA2;UGT2A3;UGT1A6;GALE;PCK2;UGT1A10;GALM;FUT4;OAS1;UGT1A9;UGT1A8;PRKAA1;MAPK14;PGK1;GALK2;UGT1A1;PDX1;UGT2B7;ALDOA;MAN2A1;TPI1;PDK3;LRP5;RBP4;B4GALT1;GSTO1;XYLB;SLC35A2;UGT2B10;NUDT5;GPI;PCK1;ALDOB;UGT1A7;C10orf125;PFKP;FBP1;PKM2
GO_REGULATION_OF_COAGULATION	22	88	3.24663986237527e-05	0.000459500512579237	0.192071214258121	PROCR;THBS1;ANXA2;PLAU;SERPINE1;PLAUR;FAP;THBD;ANO6;F2RL1;NOS3;PRKG1;CD36;CAV1;EDN1;FGB;FGA;PTGER3;PDGFB;C1QTNF1;FGG;CD34
GO_POSITIVE_REGULATION_OF_CELLULAR_PROTEIN_LOCALIZATION	60	356	3.27365766817203e-05	0.0004622185862746	0.193669587649057	ITGB1;ASPH;PLS1;LIF;EPHA2;STX3;DAB2;ARHGEF16;CD2AP;VIL1;VEGFA;BMP4;STX4;SNX33;MYO1C;ITGA3;GREM1;RBPMS;SEC16B;YWHAZ;MAPK14;BBC3;SLC17A9;SH3GLB1;POU5F1;GZMB;CTSK;CIB1;PDCD5;IL18R1;HES1;ANXA13;AGR2;KIF20B;FAM115C;ZC3H12A;CDK1;ECT2;BCAP31;JUP;RAC2;EZR;CASP8;IL18;PLK3;SFN;IL6;SMAD3;MICALL2;IL9R;NMUR1;YWHAH;TGFB1;SPHK1;CCT5;PLK1;ANP32B;ERBB2;NKD2;CCNB1
GO_CELLULAR_RESPONSE_TO_ORGANIC_CYCLIC_COMPOUND	73	457	3.30551101617893e-05	0.000464565772021587	0.195554031717145	PPARG;ITGB1;VDR;COL1A1;FHL2;INHBA;PAQR5;KLF6;ITGA2;HNF4A;ABP1;PLAU;STC1;ERRFI1;RALB;BMP4;DNM2;RAP1B;AHR;ASS1;ITPR3;AKR1C3;CEBPB;ESRRA;IL15;SRC;TGFB1I1;DIAPH1;HNF4G;KCNQ1;PAWR;P2RY6;CAV1;UGT1A1;EDN1;HRH1;FGA;NOX4;NR2F2;NEDD4;CTNNA1;OR51E2;FOXF1;NR5A2;CYBA;PTGER3;PGRMC2;ZC3H12A;CCNA2;PPP1R15A;FZD1;PMEPA1;MED14;PDGFB;KLF4;HMGCS2;JUP;RARG;EZR;CASP8;PIM1;IL18;FAS;CDK7;IL6;SMAD3;NFKB1;LGALS1;YWHAH;TGFB…
GO_TISSUE_MIGRATION	21	82	3.30598698480541e-05	0.000464565772021587	0.195582190021088	ITGB1;LOXL2;ACTA2;MYH9;VEGFA;FAP;EFNB2;S100P;GREM1;ACTG2;NRP1;NOS3;EPHB4;EMP2;DPP4;FOXF1;PKN3;GPR124;CDH13;KDR;SOX18
GO_LYMPHOCYTE_MEDIATED_IMMUNITY	26	112	3.52443143420152e-05	0.000494088539448725	0.208505363647362	IL4R;GCNT3;BCL10;CD46;MICA;CTSC;C4BPB;RAET1G;ULBP2;BCL3;RAET1E;CD55;EMP2;GZMB;BATF;C1S;AICDA;ICAM1;C2;FAS;JAG1;ULBP1;MICB;KLRD1;C1R;SLAMF7
GO_REGULATION_OF_ESTABLISHMENT_OF_PROTEIN_LOCALIZATION_TO_PLASMA_MEMBRANE	15	48	3.60213635522227e-05	0.000503788148404136	0.213102386774949	ITGB1;PLS1;EPHA2;ARHGEF16;VIL1;STX4;ITGA3;TMBIM1;LRRC15;CIB1;ANXA13;AGR2;EZR;NKD2;BCL2L1
GO_POSITIVE_REGULATION_OF_PROTEIN_SERINE_THREONINE_KINASE_ACTIVITY	51	288	3.62983606577507e-05	0.000506464862385032	0.214741101651253	THBS1;ITGA1;CARD10;TNFSF11;TNFRSF10A;PDGFRB;VEGFA;MST1R;RALB;IRAK2;IQGAP3;TNFSF15;TNFRSF10B;NOD1;PRKAA1;SHC1;KIAA1804;IQGAP1;SRC;MDFIC;ZAK;MAPK14;TGFA;EDN1;CCND1;NOX4;EFNA1;MAPKAPK2;CD24;STK3;MUC20;CIB1;PDE5A;JUB;CDK1;DUSP5;CDC6;PDGFB;INSR;TNFRSF11A;CD40;PIM1;ADORA2B;TRAF2;KITLG;FLT1;TGFB1;ERBB2;BMP2;ADAM8;C5AR1
GO_POSITIVE_REGULATION_OF_SUBSTRATE_ADHESION_DEPENDENT_CELL_SPREADING	11	28	3.65635014296804e-05	0.000508963939901151	0.216309674457989	S100A10;DNM2;FGB;FGA;ARPC2;CIB1;NET1;MYADM;TRIOBP;RAC1;FGG
GO_POSITIVE_REGULATION_OF_I_KAPPAB_KINASE_NF_KAPPAB_SIGNALING	36	179	3.76659405686832e-05	0.000523079118320023	0.22283170440433	TRADD;TNFSF11;BCL10;TICAM1;CASP10;LTBR;TNFRSF10B;NOD1;GREM1;FADD;BIRC3;F2RL1;S100A4;CD36;TNFRSF1A;TRAF5;UNC5CL;ECM1;PLK2;CFLAR;IL18R1;JUB;ZDHHC13;ECT2;NDFIP2;UBD;MTDH;CD40;CASP8;TRAF2;IL18;TICAM2;LGALS1;MYD88;SPHK1;CASP1
GO_REGULATION_OF_SUBSTRATE_ADHESION_DEPENDENT_CELL_SPREADING	14	43	3.90858556228971e-05	0.0005415267490985	0.231231921865059	S100A10;ACTN4;POSTN;DNM2;FGB;FGA;ARPC2;CIB1;NET1;MYADM;AP1AR;TRIOBP;RAC1;FGG
GO_TRANSFERASE_ACTIVITY_TRANSFERRING_GLYCOSYL_GROUPS	49	275	3.95687363713216e-05	0.000546936084983034	0.234088644372738	B3GNT3;FUT6;UGT2A3;MGAT4B;GALNT5;UGT1A6;GCNT3;FUT3;KDELC2;UGT1A10;PARP4;GLT25D1;UGGT2;B3GNT8;GALNT12;FUT4;PLOD3;ABO;UGT1A9;UGT1A8;EXT1;KDELC1;ALG5;DPM1;GLT8D2;CHSY3;HEXB;GALNT4;B3GNT5;UGT1A1;UGT2B7;PNP;C1GALT1;C3orf64;B4GALNT2;TYMP;B4GALT1;HYAL1;PIGA;B4GALT4;C1GALT1C1;UGT2B10;OSTC;UGT1A7;NAPRT1;UPP1;APRT;A4GNT;EXT2
GO_REGULATION_OF_MUSCLE_CONTRACTION	31	147	3.96909220020891e-05	0.000547346141175662	0.234811494564359	TPM1;ASPH;ITGA2;ACE2;STC1;DSG2;GJA5;MYL9;PRKG1;CNN1;ATP1B1;KCNQ1;PAWR;CAV1;EDN1;PLN;PTGER4;PDE5A;CTTN;PTGER3;ZC3H12A;SMAD7;JUP;GSTO1;ADORA2B;MYOCD;CLIC2;FLT1;SPHK1;TBXA2R;PKP2
GO_EMBRYONIC_PLACENTA_DEVELOPMENT	21	83	4.01894647297122e-05	0.000552372903598256	0.237760873340977	LIF;SNAI1;KRT8;CEBPB;ADM;CSF2;PCDH12;KRT19;PRDM1;E2F8;NR2F2;CYR61;STK3;HES1;PDGFB;CASP8;ST14;CDX2;SOCS3;ASCL2;EPAS1
GO_GLUCURONOSYLTRANSFERASE_ACTIVITY	12	33	4.02421773919622e-05	0.000552372903598256	0.238072721450848	UGT2A3;UGT1A6;UGT1A10;UGT1A9;UGT1A8;EXT1;CHSY3;UGT1A1;UGT2B7;UGT2B10;UGT1A7;EXT2
GO_REGULATION_OF_RENAL_SYSTEM_PROCESS	13	38	4.07776334947385e-05	0.000557448143452043	0.241240479754873	STC1;GJA5;F2RL1;EDN1;EMP2;PTGER4;OR51E2;CYBA;PTGER3;PDGFB;UTS2;ANPEP;CORIN
GO_NEGATIVE_REGULATION_OF_TRANSPORT	72	451	4.08003796678051e-05	0.000557448143452043	0.241375046114735	ANXA4;THBS1;INHBA;LIF;TRIM15;SPINK1;ANXA2;HNF4A;LGALS3;STC1;ANO9;KCNE3;DYRK2;SNX33;ACAA2;FN1;UBAC2;PRKAA1;F2RL1;TXN;NOS3;MDFIC;RAB11FIP1;TNFRSF9;CD36;KCNQ1;PAWR;SPINK13;CAV1;EDN1;PLN;PTGER4;NEDD4;FOXF1;CEACAM1;PTGER3;ANXA13;FAM115C;ZC3H12A;PLA2G10;PLA2R1;FZD1;NDFIP2;RAB11FIP5;SSC5D;CTTNBP2NL;FAM3D;INSR;ICAM1;NFKBIE;PICALM;EZR;GSTO1;IL6;RAC1;PTPN22;NFKB1;RHBDF1;CLIC2;UTS2;ANPEP;TGFB1;SNAI2;VAMP8;R…
GO_O_GLYCAN_PROCESSING	16	54	4.16710020775152e-05	0.000565478358163858	0.24652564829058	B3GNT3;GALNT5;GCNT3;B3GNT8;GALNT12;GALNT4;B3GNT5;MUC1;MUC13;MUC20;C1GALT1;MUC12;C1GALT1C1;MUC2;MUC17;A4GNT
GO_PLATELET_ALPHA_GRANULE_LUMEN	16	54	4.16710020775152e-05	0.000565478358163858	0.24652564829058	THBS1;ACTN4;SERPINE1;VEGFA;TIMP1;FN1;VEGFC;QSOX1;FGB;FGA;ALDOA;SERPINA1;PDGFB;TGFB1;FGG;CFD
GO_NEGATIVE_REGULATION_OF_PHOSPHORYLATION	68	418	4.1674875618567e-05	0.000565478358163858	0.246548564159442	MVP;RNF149;BDKRB1;INHBA;BDKRB2;LIF;SPINK1;BGN;IGFBP3;ASPN;RGS3;HNF4A;TNIP1;GPRC5A;ERRFI1;STK38;BMP4;GREM1;TRIB3;MECOM;LRRC15;F2RL1;PTK6;BAK1;CAV1;NR2F2;UBE2C;LATS2;CIB1;LRRC66;ENG;JUB;PYCARD;LRP5;ZC3H12A;PODNL1;PTPRR;PPP1R15A;DUSP5;PMEPA1;MYADM;SMAD6;KLF4;SMAD7;LRRC19;SPRY4;INSR;CISH;AMBP;TNFAIP3;EZR;DNAJC15;SFN;IL6;CAMK2N1;SMAD3;PTPN22;MYOCD;CDKN1A;ANKLE2;TGFB1;PLK1;SOCS1;FABP4;CBLC;SOCS3;CCNB1;…
GO_ADAPTIVE_IMMUNE_RESPONSE_BASED_ON_SOMATIC_RECOMBINATION_OF_IMMUNE_RECEPTORS_BUILT_FROM_IMMUNOGLOBULIN_SUPERFAMILY_DOMAINS	27	121	4.31387901361411e-05	0.000584002476991786	0.255209082445411	IL4R;GCNT3;BCL10;CD46;MICA;CTSC;C4BPB;BCL3;RAET1E;CD55;EMP2;RELB;IL18R1;BATF;C1S;STAT6;AICDA;ICAM1;C2;NFKB2;IL18;FAS;IL6;JAG1;MICB;TGFB1;C1R
GO_PROTEIN_O_LINKED_GLYCOSYLATION	23	96	4.49219262689741e-05	0.00060675368905765	0.265758115807251	B3GNT3;THBS1;ADAMTS7;GALNT5;GCNT3;B3GNT8;GALNT12;ALG5;DPM1;GALNT4;B3GNT5;MUC1;MUC13;MUC20;C1GALT1;ADAMTS5;ADAMTSL4;C3orf64;MUC12;C1GALT1C1;MUC2;MUC17;A4GNT
GO_DIGESTION	29	132	4.5092929131173e-05	0.000607676010797311	0.266769768740019	VDR;PLS1;ACE2;GCNT3;VIL1;CTSE;VSIG1;ENPEP;TFF2;CD36;KCNQ1;LIPH;UGT1A1;MUC13;FABP1;TFF1;FABP2;ADM2;AKR1B10;RBP4;CAPN8;EZR;AKR1C2;NPC1L1;PPYR1;ACE;MUC2;F11R;ACO1
GO_BANDED_COLLAGEN_FIBRIL	7	12	4.54748526182365e-05	0.000609371352197946	0.269029228089487	COL5A2;COL3A1;COL5A1;COL1A1;COL1A2;LUM;COL27A1
GO_BLOOD_VESSEL_ENDOTHELIAL_CELL_MIGRATION	10	24	4.55277447044443e-05	0.000609371352197946	0.269342137671492	ITGB1;MYH9;VEGFA;EFNB2;GREM1;NRP1;EPHB4;EMP2;KDR;SOX18
GO_EPITHELIAL_CELL_DIFFERENTIATION_INVOLVED_IN_KIDNEY_DEVELOPMENT	10	24	4.55277447044443e-05	0.000609371352197946	0.269342137671492	ACTA2;MYO1E;BMP4;GPR4;IQGAP1;FOXC2;CD24;PDGFB;JAG1;CD34
GO_POSITIVE_REGULATION_OF_KINASE_ACTIVITY	75	479	5.07982321755418e-05	0.000678380003500011	0.300522341550505	THBS1;ITGA1;CARD10;TNFSF11;TGFBR2;TNFRSF10A;SDC4;PDGFRB;VEGFA;MST1R;EREG;RALB;BMP4;IRAK2;IQGAP3;SNX9;TNFSF15;TNFRSF10B;ANG;NOD1;GREM1;PRKAA1;SHC1;KIAA1804;IQGAP1;TXN;SRC;C21orf7;MDFIC;ZAK;MAPK14;TGFA;ADAM9;RIPK3;BAK1;EDN1;CCND1;NOX4;EMP2;EFNA1;MAPKAPK2;CD24;CYR61;STK3;MUC20;VAV3;CIB1;PDE5A;JUB;CDK1;DUSP5;CDC6;ECT2;PDGFB;INSR;TNFRSF11A;TPX2;CD40;PIM1;ADORA2B;TRAF2;KITLG;CENPE;RAC1;CDKN1A;FLT1;MAP3…
GO_LEUKOCYTE_MEDIATED_IMMUNITY	32	153	5.1011264721633e-05	0.000679690635345002	0.301782642093181	IL4R;GCNT3;BCL10;CD46;MICA;CTSC;C4BPB;RAET1G;ULBP2;BCL3;RAET1E;CD55;EMP2;GZMB;BATF;C1S;AICDA;ICAM1;C2;TREM1;SPON2;FAS;IL6;JAG1;ULBP1;MICB;KLRD1;VAMP8;ACE;C1R;SLAMF7;CXCL6
GO_REGULATION_OF_TYROSINE_PHOSPHORYLATION_OF_STAT3_PROTEIN	14	44	5.21559835021396e-05	0.000693381569435186	0.308554798398658	LIF;VEGFA;IL15;IL23R;PTK6;PTGER4;CLCF1;HES1;IL24;IL18;STAP2;IL6;SOCS1;SOCS3
GO_SECRETORY_GRANULE	58	345	5.24246192015518e-05	0.000695390240350629	0.310144047196381	ITGB1;THBS1;ACTN4;ITGA1;COL1A1;SPINK1;FSTL3;STX3;SERPINE1;VEGFA;TIMP1;CAV2;CD46;STX4;RARRES2;C7orf68;FN1;VEGFC;ANXA11;QSOX1;CPA3;THBS2;PECAM1;CD36;HEXB;SPINK13;TMEM184A;CAV1;EDN1;FGB;FGA;ECM1;CTNNA1;ALDOA;ZG16;CYBA;BRCA2;SYPL1;SERPINA1;PHACTR2;SYT8;RAB11FIP5;PDGFB;RPH3AL;SKIL;GARS;FAS;CLCA1;TGFB1;VAMP8;FGG;LOXL1;CFD;CAPN11;ADAM15;TBXA2R;ADAM8;ITGB3
GO_MYELOID_DENDRITIC_CELL_DIFFERENTIATION	9	20	5.29792536027393e-05	0.000701175087950349	0.313425264313806	TGFBR2;TNFSF9;LTBR;CSF2;BATF2;RELB;BATF;UBD;TGFB1
GO_MACROMOLECULAR_COMPLEX_BINDING	181	1380	5.54079490172823e-05	0.000731681755326434	0.327793426386242	PPARG;MLKL;ITGB1;TGFBI;LOXL2;THBS1;ACTN4;COL3A1;COL5A1;NID2;DOK4;ITGA1;ESM1;ACVRL1;GATA6;LASP1;SERPINH1;PLS1;ITGA5;RRAS;FSTL3;ITGA2;WISP1;ASPN;FBN1;TRADD;ABP1;ITGA11;LGALS3;MMP14;KRT8;MYO1E;VDAC1;MYH9;MYO1D;GAS2L3;ITGB6;CD2AP;VIL1;FAP;LUM;PITX2;DNM2;GPR126;EIF6;NID1;RAP1B;ARPC5;SNX9;ITGA3;CD151;FN1;PRKAA1;SHC1;FADD;ANXA11;ACTR3;CEBPB;CDH17;IQGAP1;LRRC15;CTSS;SRC;PXN;ATP1B1;ADAM9;FOSL2;KRT19;SMURF…
GO_PROTEIN_TRIMERIZATION	13	39	5.56741209018796e-05	0.00073192910945671	0.32936809925552	MLKL;COL1A1;COL1A2;COL6A2;C1QTNF6;TNFRSF9;MGST1;COL6A1;TRIM21;SKIL;TRAF2;TRIM34;C1QTNF1
GO_DRUG_METABOLIC_PROCESS	13	39	5.56741209018796e-05	0.00073192910945671	0.32936809925552	UGT1A6;UGT1A10;UGT1A9;UGT1A8;CYP2B6;CYP3A5;FMO1;CYP2C9;UGT1A1;CYP4F12;DPEP1;UGT1A7;VKORC1
GO_VESICLE_MEDIATED_TRANSPORT	159	1187	5.70106910235407e-05	0.000747838687572654	0.337275248095267	TINAGL1;TRIP10;ITGB1;LOXL2;S100A10;THBS1;ACTN4;AREG;SNX7;TINAG;EHD2;ANXA2;STX3;AMN;DAB2;TGFBR2;MYO1E;MYH9;KDELR3;EHD4;SERPINE1;MYO1D;KRT18;RAB20;VEGFA;ARHGAP27;KDELR2;SEC23A;TIMP1;CCRL1;DNM2;CAV2;CNIH4;STX4;CAP1;ELMO3;ARPC5;SNX9;CD93;SNX33;MYO1C;AP3S1;RARRES2;FN1;VEGFC;TGM2;ANXA11;CTSC;CHMP4C;ACTR3;FCN3;EXOC3L2;QSOX1;SEC16B;LLGL2;VPS29;ADM;ESYT2;SRC;PECAM1;VCL;CHMP4B;TGFA;CD55;SLC17A9;SYTL2;RAB11…
GO_RENAL_FILTRATION	6	9	5.89817917743804e-05	0.000771982920657598	0.348936280137234	MYO1E;SULF1;ITGA3;MCAM;IGJ;CD34
GO_PROTEIN_COMPLEX_BIOGENESIS	149	1101	5.96845177285342e-05	0.000779456085832248	0.353093606882009	TRPA1;MLKL;S100A10;VASP;AREG;ACVRL1;COL1A1;COL1A2;CLDN14;ANXA2;CARD10;TRADD;TNFSF11;COL6A2;DGKH;EHD4;BCL10;CD2AP;VIL1;GLS;PARD6B;GJA5;SEC23A;CAV2;OAS1;STX4;ANKS4B;SKAP2;ANG;HFE;ANO6;NOD1;FN1;ITPR3;THG1L;GREM1;PRKAA1;DERL1;FADD;CTSC;KCTD10;SEC16B;ASL;KCTD9;BIRC3;SRC;CHMP4B;TGFA;PXN;C1QTNF6;DIAPH1;TNFRSF9;SH3GLB1;LNX2;RIPK3;SLC7A7;TNFRSF1A;CDA;AURKA;CTSZ;FCHO2;MYH11;CAV1;TK1;FGB;POMP;FGA;PLN;MGST1;…
GO_CELLULAR_RESPONSE_TO_AMINO_ACID_STIMULUS	15	50	6.13443085528759e-05	0.000799367685900471	0.362912929398814	COL4A1;COL5A2;COL3A1;COL1A1;COL1A2;ASS1;CEBPB;COL6A1;CYBA;MMP2;CAPN2;HMGCS2;FAS;SOCS1;BCL2L1
GO_TRANSMEMBRANE_RECEPTOR_PROTEIN_SERINE_THREONINE_KINASE_SIGNALING_PATHWAY	37	189	6.32507885740081e-05	0.000822399264184246	0.374191665203832	ITGB1;COL3A1;ACVRL1;INHBA;COL1A2;HNF4A;TGFBR2;BMP4;HFE;KLF10;SRC;TGFB1I1;MAPK14;PXN;ADAM9;SMURF1;PTPRK;SLC39A5;FSTL1;POU5F1;BMP1;CDH5;ENG;GDF15;PDGFB;SMAD6;SMAD7;BMP5;SKIL;UBE2D1;SMAD3;LTBP2;TGFB1;FAM83G;F11R;BMP2;RUNX2
GO_SEX_DIFFERENTIATION	47	264	6.41560259328144e-05	0.000832340020654671	0.37954704941853	GATA6;INHBA;FSTL3;SDC1;HNF4A;MMP14;VEGFA;EREG;BMP4;GJB2;PITX2;AHR;PLEKHA1;TCF21;ANG;TEX11;AKR1C3;CEBPB;NOS3;HOXA9;CSDA;HNF1B;BAK1;CCND1;MGST1;MMP13;CTNNA1;HOXA10;BRCA2;FGF7;RBP4;HOXA11;REN;INSR;ICAM1;EIF2S2;BMP5;KITLG;FAS;INSL3;PRDX4;SLIT3;FANCA;RDH10;AXL;ADAM15;BCL2L1
GO_POSITIVE_REGULATION_OF_BIOSYNTHETIC_PROCESS	226	1788	6.49986601098776e-05	0.000841426856039466	0.384532073210036	PPARG;VDR;THBS1;MET;ELF4;AREG;ACVRL1;ASPH;GATA6;LPIN3;COL1A1;FHL2;INHBA;MICAL2;LIF;TRIM15;KLF6;FSTL3;HOXB9;ITGA2;TRADD;TNFSF11;HNF4A;DAB2;TNIP1;SNAI1;MAFK;HOXB5;NFE2L3;PDGFRB;SERPINE1;ETS2;BCL10;FGFR4;VEGFA;LMNA;EREG;PTGIR;PLSCR1;BMP4;LUM;PITX2;TICAM1;DNM2;IRAK2;PLAGL1;CAP1;TRIM31;DYRK2;AHR;CDX1;CCL20;ASS1;TCF21;NOD1;KLF5;HOXA2;ELF3;GREM1;PRKAA1;SHC1;FADD;CEBPB;MECOM;CREB3L3;ESRRA;GUCA2B;IL15;ADM…
GO_STEM_CELL_DIFFERENTIATION	37	190	6.59109657972393e-05	0.000851373959948619	0.389929273656468	LOXL2;EFNB1;LIF;SNAI1;BMP4;PITX2;TCF21;GREM1;NRP1;S100A4;FOXC2;HNF1B;EDN1;PDX1;EFNA1;SEMA3F;HOXA7;HES1;BATF;HNRNPAB;SEMA3C;FZD1;FAM83D;EPCAM;HEYL;KITLG;JAG1;MYOCD;TGFB1;HOXB4;SNAI2;ACE;RDH10;SOX18;ADAM15;BMP2;RUNX2
GO_DEVELOPMENT_OF_PRIMARY_SEXUAL_CHARACTERISTICS	40	214	7.04943918414108e-05	0.000908594383733739	0.417044822133786	GATA6;INHBA;FSTL3;SDC1;MMP14;VEGFA;EREG;BMP4;PITX2;AHR;PLEKHA1;TCF21;ANG;TEX11;AKR1C3;CEBPB;NOS3;HOXA9;CSDA;CCND1;MGST1;MMP13;CTNNA1;HOXA10;BRCA2;FGF7;HOXA11;REN;INSR;ICAM1;EIF2S2;KITLG;FAS;INSL3;PRDX4;SLIT3;FANCA;RDH10;ADAM15;BCL2L1
GO_POSITIVE_REGULATION_OF_PRODUCTION_OF_MOLECULAR_MEDIATOR_OF_IMMUNE_RESPONSE	17	62	7.22133194753734e-05	0.000926711492443186	0.427213998016309	IL4R;BCL10;STX4;TNFRSF4;F2RL1;CD36;HLA-A;CLCF1;STAT6;HLA-E;RBP4;SPON2;CD40;TRAF2;IL6;TGFB1;B2M
GO_REGULATION_OF_TISSUE_REMODELING	17	62	7.22133194753734e-05	0.000926711492443186	0.427213998016309	VDR;TNFSF11;CLDN18;TMBIM1;GREM1;TNFRSF11B;IL15;SRC;PTGER4;LRP5;B4GALT1;TNFAIP3;IL18;TGFB1;FLT4;ADAM8;ITGB3
GO_ACTIN_BASED_CELL_PROJECTION	35	179	7.33097859060008e-05	0.000937586549314784	0.433700693419901	ITGB1;EPS8;VASP;CA9;ACTA2;PLEKHG6;VIL1;AOC3;ANKS4B;S100P;MYO1C;ITGA3;CDHR5;ACTG2;FAT1;IGF2BP1;PLS3;ATP8B1;MYO1B;GIF;NEDD4;SLC10A2;MUC20;CIB1;GPR124;CDHR2;DPEP1;B4GALT1;EZR;CLCA1;TGFB1;MUC17;STARD10;ITGB3;VCAM1
GO_REGULATION_OF_MUSCLE_SYSTEM_PROCESS	37	192	7.33777167567182e-05	0.000937586549314784	0.434102572332745	TPM1;ASPH;ITGA2;ACE2;STC1;ERRFI1;DSG2;GJA5;MYL9;NOS3;PRKG1;CNN1;ATP1B1;KCNQ1;PAWR;GLRX3;CAV1;EDN1;PLN;PTGER4;NEDD4;PDE5A;CTTN;PTGER3;ZC3H12A;KLF4;SMAD7;JUP;GSTO1;ADORA2B;NOL3;MYOCD;CLIC2;FLT1;SPHK1;TBXA2R;PKP2
GO_POSITIVE_REGULATION_OF_ERK1_AND_ERK2_CASCADE	34	170	7.4158313374939e-05	0.000945518495530472	0.438720581926139	PRKCDBP;TNFSF11;PDGFRB;CCL15;FGFR4;VEGFA;BMP4;CCL20;CCL11;CCL13;NOD1;NRP1;F2RL1;SRC;CCL26;CD36;FGB;FGA;NOX4;CIB1;PYCARD;PDGFB;ICAM1;CCL18;TNFRSF11A;IL6;PTPN22;CCL22;CCL24;FGG;FLT4;KDR;BMP2;C5AR1
GO_MAMMARY_GLAND_MORPHOGENESIS	13	40	7.50788892393476e-05	0.000955197223096732	0.44416670873998	VDR;AREG;EPHA2;TGFBR2;BMP4;CCL11;ELF3;SRC;CAV1;STAT6;LRP5;CAPN1;TGFB1
GO_PROTEIN_COMPLEX_INVOLVED_IN_CELL_ADHESION	11	30	7.72245613832533e-05	0.000980387350092975	0.456860505143326	ITGB1;ITGA1;ITGA5;ITGA2;ITGA11;MYH9;ITGB6;ITGA3;ITGB4;ITGA4;ITGB3
GO_BONE_REMODELING	12	35	7.84893364323456e-05	0.000992185714388368	0.464342914333756	EPHA2;TNFSF11;IL7;CTHRC1;SRC;NOX4;CTSK;LRP5;RAC2;IL6;RAC1;TGFB1
GO_REGULATION_OF_SYSTEMIC_ARTERIAL_BLOOD_PRESSURE_BY_HORMONE	12	35	7.84893364323456e-05	0.000992185714388368	0.464342914333756	ACE2;HSD11B2;CPA3;NOS3;ENPEP;CTSZ;EDN1;MME;CYBA;REN;ACE;CORIN
GO_RESPONSE_TO_METAL_ION	56	333	8.37739165344702e-05	0.00105669468976702	0.495606490217926	LOXL2;THBS1;ASPH;SLC25A24;FSTL3;SDC1;ABP1;ASS1;HFE;FN1;ITPR3;AKR1C3;ANXA11;TNFRSF11B;PTGES;IQGAP1;ADAM9;PAWR;CAV1;EDN1;TK1;FGB;CCND1;FGA;APOBEC1;PLN;PDX1;S100A16;NEDD4;SOD3;XRCC4;TFF1;CDK1;HAAO;ECT2;SLC30A7;INSR;HMGCS2;DPEP1;ICAM1;CRIP1;CASP8;FAS;IL6;NFKB1;SPHK1;ALDOB;FGG;FABP4;ACO1;GGH;CCNB1;ATF1;FBP1;VCAM1;B2M
GO_NEGATIVE_REGULATION_OF_IMMUNE_RESPONSE	26	119	8.39497133520116e-05	0.00105669468976702	0.496646504190501	PPARG;COL3A1;IL4R;LGALS3;CD46;HFE;MICA;C4BPB;CD55;HLA-B;FOXF1;CEACAM1;IL2RA;HLA-A;TAP1;STAT6;HLA-E;NMI;NLRC5;AMBP;TNFAIP3;HLA-G;TGFB1;IL1RL1;IL7R;IL20RB
GO_CELLULAR_GLUCURONIDATION	9	21	8.46086628107016e-05	0.00106047637539854	0.50054484918811	UGT2A3;UGT1A6;UGT1A10;UGT1A9;UGT1A8;UGT1A1;UGT2B7;UGT2B10;UGT1A7
GO_BASAL_LAMINA	9	21	8.46086628107016e-05	0.00106047637539854	0.50054484918811	LAMB1;LAMA4;NID1;ANG;FN1;LAMB3;LAMA3;LAMC1;LAMC2
GO_REGULATION_OF_PROTEIN_COMPLEX_ASSEMBLY	60	366	8.61785877298171e-05	0.00107787003173277	0.509832525009598	EPS8;VASP;MMP1;CDC42EP5;ARHGAP18;VIL1;VEGFA;TMOD3;RALB;ARPC5;SNX9;CCL11;CHMP4C;ACTR3;CDH17;FBLIM1;SRC;CSF2;CHMP4B;BBC3;BAIAP2L2;FOSL1;SH3GLB1;CCL26;CD36;ARPC1B;MMP3;HNF1B;CAV1;RPA3;CLDN7;PTGER4;ARPC2;C2orf89;CTTN;JUB;BAIAP2L1;PYCARD;PMEPA1;MYADM;CAPG;ERCC5;SMAD6;CAPZA1;ICAM1;AP1AR;ARPC3;FAS;TRIOBP;DNAJC15;PFN1;RAC1;TGFB1;CDC42EP1;PLK1;EIF4EBP1;CCL24;IGJ;ACTR2;ACTR3C
GO_SULFUR_COMPOUND_BINDING	42	231	8.70192321994647e-05	0.00108608813859079	0.514805777692033	THBS1;COL5A1;POSTN;WISP1;HNF4A;ABP1;CCL15;FGFR4;VEGFA;BMP4;ANG;FN1;ADAMTSL5;PTGES;NRP1;THBS2;LXN;LIPH;CRISPLD2;TMEM184A;FSTL1;MGST1;SOD3;ACADS;CYR61;PDCD5;ADAMTS5;FGF7;PCOLCE;HDGF;INSR;GPC6;LTBP2;SLIT3;EPYC;CFH;LAMC2;EMR2;CD34;TPK1;PF4V1;CXCL6
GO_POSITIVE_REGULATION_OF_LEUKOCYTE_CHEMOTAXIS	20	81	8.80474192761202e-05	0.00109660743671058	0.520888532437527	THBS1;SERPINE1;VEGFA;RARRES2;ANO6;VEGFC;F2RL1;S100A14;CXCL1;RAC2;CXCL14;IL6;RAC1;CXCL9;CCR6;TMEM102;IL8;C5AR1;PF4V1;CXCL6
GO_GRANULOCYTE_MIGRATION	19	75	9.04603441475137e-05	0.00112429284869053	0.535163395976691	ITGA1;LGALS3;CCL15;VEGFA;CCL20;CKLF;CCL11;CCL13;CCL26;EDN1;HRH1;VAV3;TREM1;CCL18;CCL22;CCL24;IL8;EMR2;C5AR1
GO_CELLULAR_RESPONSE_TO_EXTRACELLULAR_STIMULUS	36	186	9.40123196291784e-05	0.0011608454054702	0.556176882926219	PPARG;ITGB1;VDR;COL1A1;POSTN;ABP1;RALB;HFE;PRKAA1;AKR1C3;KLF10;IL15;SLC39A4;FOSL1;SH3GLB1;SLC39A5;PAWR;CAV1;GSDMD;DAP;ZC3H12A;PPP1R15A;FZD1;ICAM1;PIM1;ADORA2B;DNAJC15;MYOCD;CDKN1A;SPHK1;PCK1;ALDOB;AXL;UPP1;TBL2;PCSK9
GO_RENAL_SYSTEM_PROCESS_INVOLVED_IN_REGULATION_OF_BLOOD_VOLUME	8	17	9.47749037934599e-05	0.0011608454054702	0.560688330842109	HSD11B2;GJA5;F2RL1;EMP2;CYP4F12;CYBA;PDGFB;UTS2
GO_LYMPH_NODE_DEVELOPMENT	8	17	9.47749037934599e-05	0.0011608454054702	0.560688330842109	CD248;FADD;IL15;RIPK3;SPNS2;TNFRSF11A;TGFB1;IL7R
GO_INTESTINAL_EPITHELIAL_CELL_DIFFERENTIATION	8	17	9.47749037934599e-05	0.0011608454054702	0.560688330842109	GATA6;KLF5;HOXA5;PTK6;PRDM1;C1GALT1;CDKN1A;CDX2
GO_POSITIVE_REGULATION_OF_CYSTEINE_TYPE_ENDOPEPTIDASE_ACTIVITY_INVOLVED_IN_APOPTOTIC_SIGNALING_PATHWAY	8	17	9.47749037934599e-05	0.0011608454054702	0.560688330842109	TRADD;TNFRSF10A;TNFRSF10B;FADD;CASP8;TRAF2;FAS;SMAD3
GO_MAMMARY_GLAND_LOBULE_DEVELOPMENT	8	17	9.47749037934599e-05	0.0011608454054702	0.560688330842109	AREG;TNFSF11;VEGFA;HOXA5;CCND1;FOXF1;TNFRSF11A;PRLR
GO_PROTEIN_BINDING_INVOLVED_IN_CELL_ADHESION	8	17	9.47749037934599e-05	0.0011608454054702	0.560688330842109	ITGB1;ITGA1;ITGA2;ITGA11;DSG2;EPCAM;JUP;PKP2
GO_MOLECULAR_FUNCTION_REGULATOR	172	1314	0.000102438052046003	0.00124289023714396	0.606023515904156	ANXA4;TRIP10;DOCK6;CAST;CDC42EP5;TBC1D8B;COL6A3;PPP1R14D;SERPINH1;SPINK1;BGN;IGFBP3;ANXA2;ASPN;RGS3;FXYD5;ANXA2P2;MMP14;PDGFRB;PLEKHG6;ERRFI1;EPS8L2;SERPINE1;ARHGAP18;KCNE3;ARHGEF16;BCL10;FGFR4;VIL1;VEGFA;EREG;C9orf100;ARHGAP27;PTGIR;CTSA;SERPINB1;TFPI;FGD6;TIMP1;SH2D3A;CD46;IQGAP3;STX4;WFDC10B;UGT1A9;PDZD3;UGT1A8;NOD1;FN1;GREM1;SHC1;CTSC;TRIB3;CRIM1;IQGAP1;LRRC15;LLGL2;GUCA2B;BIRC3;CSF2;PRKG1;LX…
GO_REGULATION_OF_NECROTIC_CELL_DEATH	10	26	0.000102523738290442	0.00124289023714396	0.606530435726252	TRADD;FADD;BIRC3;RIPK3;CSDA;CAV1;CFLAR;CASP8;TRAF2;NOL3
GO_URONIC_ACID_METABOLIC_PROCESS	10	26	0.000102523738290442	0.00124289023714396	0.606530435726252	UGT2A3;UGT1A6;UGT1A10;UGT1A9;UGT1A8;UGT1A1;UGT2B7;XYLB;UGT2B10;UGT1A7
GO_MYELOID_DENDRITIC_CELL_ACTIVATION	10	26	0.000102523738290442	0.00124289023714396	0.606530435726252	TGFBR2;TNFSF9;LTBR;CSF2;BATF2;RELB;BATF;PYCARD;UBD;TGFB1
GO_ALDO_KETO_REDUCTASE_NADP_ACTIVITY	10	26	0.000102523738290442	0.00124289023714396	0.606530435726252	RDH13;AKR7A3;AKR1C3;SPR;AKR1B10;MIOX;AKR1C2;AKR1C4;AKR7L;RDH10
GO_SMALL_MOLECULE_METABOLIC_PROCESS	219	1736	0.000104579825732087	0.00126522341315139	0.618694249031028	PPARG;SLC16A3;B3GNT3;PLBD1;LPIN3;FUT6;LDHA;HSD3B7;ACAN;BGN;FUCA2;PAPSS2;UGT2A3;AMN;HNF4A;UGT1A6;CA9;ERO1L;GALE;MOGAT3;CA12;PCK2;SGMS2;UGT1A10;SULF1;GLS;ALDH3B1;GALM;LUM;FUT4;OAS1;UGT1A9;CYGB;RDH13;ASS1;UGT1A8;ACAA2;PADI1;MOCOS;EXT1;IMPA2;RARS;NT5C3;PRKAA1;CYP2B6;AKR1C3;PTGES;GUCA2B;ASL;ADM;GUCY2C;AGMAT;TXN;NOS3;FMO1;ALG5;ADH6;CYP2C9;MAPK14;DPM1;SLC35D1;ATP1B1;CHSY3;SLC6A6;SLC7A7;PGK1;HEXB;ATP8B1;…
GO_ANTIGEN_PROCESSING_AND_PRESENTATION_OF_PEPTIDE_ANTIGEN	34	175	0.000105550501156064	0.00127436074456995	0.624436764839276	SEC23A;DNM2;HFE;HLA-F;CTSE;CTSS;PSMB8;CD36;HLA-H;CD209;HLA-B;PSMB9;HLA-A;TAP1;AP1S3;CYBA;HLA-E;PSMA1;SEC24D;PSMA7;BCAP31;RILP;KIF4B;PSMB10;HLA-C;CENPE;HLA-G;CTSD;KIF23;ACE;KIF4A;TAPBP;PSMD12;B2M
GO_INTEGRIN_MEDIATED_SIGNALING_PATHWAY	20	82	0.000105785338446464	0.00127459483146493	0.625826062249282	ITGB1;COL3A1;ITGA1;ITGA5;ITGA2;ITGA11;DAB2;MYH9;ITGB6;ITGA3;CDH17;SRC;ADAM9;CEACAM1;VAV3;NME2;ITGB4;ITGA4;ADAM15;ITGB3
GO_BASOLATERAL_PLASMA_MEMBRANE	39	211	0.000107106621944684	0.00128675830140225	0.63364277542475	MET;ANXA2;CA9;MYO1D;CD46;STX4;MYO1C;ITGA3;NOD1;CLDN4;CDH17;HEPH;TGFA;ATP1B1;SLC7A7;KCNQ1;SLC39A5;P2RY6;CEACAM5;CAV1;CLDN7;CEACAM1;MUC20;ANXA13;CNNM4;PDGFB;EPCAM;B4GALT1;EZR;SLC2A2;ST14;SLC29A1;CDH16;ERBB2;NUMB;NKD2;SLC2A9;CD34;C5AR1
GO_CELL_DIFFERENTIATION_INVOLVED_IN_KIDNEY_DEVELOPMENT	12	36	0.000107229858450187	0.00128675830140225	0.634371842591309	ACTA2;MYO1E;BMP4;TCF21;GPR4;IQGAP1;FOXC2;CD24;HES1;PDGFB;JAG1;CD34
GO_LUMENAL_SIDE_OF_MEMBRANE	11	31	0.000109080613792429	0.00130631763400002	0.645320911196011	CTSA;HLA-F;HLA-H;HLA-B;HLA-A;HLA-E;BCAP31;HLA-C;HLA-G;SPPL2A;TAPBP
GO_REGULATION_OF_BMP_SIGNALING_PATHWAY	19	76	0.000109592081445482	0.00130979142188176	0.648346753831471	ACVRL1;GATA6;FSTL3;FBN1;HTRA3;SULF1;BMP4;ITGA3;GREM1;SMURF1;NBL1;CAV1;KCP;CYR61;ENG;HES1;FZD1;SMAD6;SMAD7
GO_ENDOTHELIAL_CELL_DIFFERENTIATION	18	70	0.000111623153918753	0.00133137616649867	0.660362578583341	MET;ACVRL1;STC1;HOXB5;PLOD3;RAP1B;NRP1;F2RL1;NR2F2;RAP2C;ENG;MYADM;ICAM1;EZR;JAG1;F11R;SOX18;COL18A1
GO_NEGATIVE_REGULATION_OF_CELL_ACTIVATION	31	155	0.000118324289641652	0.00140846377770626	0.700006497520012	IL4R;INHBA;LGALS3;BMP4;THBD;CYGB;HFE;MICA;CEBPB;NOS3;PRKG1;PRDM1;PAWR;FOXF1;CEACAM1;IL2RA;PDE5A;PTGER3;ZC3H12A;PDGFB;TNFAIP3;IRF1;IDO1;FAS;C1QTNF1;PTPN22;HLA-G;TGFB1;ERBB2;AXL;IL20RB
GO_NEGATIVE_REGULATION_OF_INTRACELLULAR_SIGNAL_TRANSDUCTION	68	434	0.000118931203679756	0.00141284538347276	0.703597000969434	ITGB1;RNF149;THBS1;PRKCDBP;BDKRB2;LIF;EPHA2;SPINK1;BGN;ASPN;RGS3;HNF4A;TNIP1;SNAI1;ERRFI1;PLAUR;STK38;BMP4;PLEKHA1;ITGA3;PRKAA1;MECOM;LRRC15;F2RL1;SRC;CSDA;WWC3;MUC1;CAV1;OPTN;PDX1;C9orf89;TNFAIP8L1;CIB1;LRRC66;JUB;PYCARD;TNIP3;ZC3H12A;PODNL1;PTPRR;DUSP5;MYADM;KLF4;LRRC19;SPRY4;TRIM40;CISH;AMBP;TNFAIP3;EZR;CASP8;GSTO1;NOL3;TPT1;TMEM127;PTPN22;CLIC2;SNAI2;IL1RL1;SOCS1;CBLC;ARAP3;SOCS3;VNN1;CREB3L1…
GO_REGULATION_OF_CELLULAR_COMPONENT_SIZE	55	331	0.000119530804780542	0.00141712272761861	0.707144241081688	EPS8;VASP;CDC42EP5;PLS1;TNFRSF12A;SLC12A7;ARHGAP18;VIL1;VEGFA;TMOD3;DNM2;IQGAP3;ARPC5;CCL11;ANO6;FN1;AQP7;CDHR5;ACTR3;NRP1;F2RL1;BAIAP2L2;CCL26;ARPC1B;EDN1;SH3BGRL3;SEMA3F;ARPC2;E2F4;VAV3;CTTN;BAIAP2L1;PYCARD;DSTN;SSH3;SEMA3C;MYADM;CAPG;CAPZA1;RILP;CDHR2;ICAM1;AP1AR;RARG;ARPC3;EZR;TRIOBP;WDR1;PFN1;RAC1;CDC42EP1;CCL24;IL7R;ACTR2;ACTR3C
GO_HOMEOSTATIC_PROCESS	171	1310	0.000122048142056608	0.00144407361681379	0.722036808406896	TRPA1;PPARG;ITGB1;VDR;HOXB6;BDKRB1;OIT3;INHBA;MALL;BDKRB2;TNFSF11;SLC12A7;HNF4A;PLAU;PPP1R13L;STC1;ERO1L;IL7;CCL15;ROD1;RAB20;FGFR4;CA12;VEGFA;TMOD3;BMP4;OAS1;CCL11;ANG;HFE;ANO6;CCL13;FN1;SFXN3;CLDN4;ITPR3;AQP7;TGM2;PRKAA1;DERL1;FADD;TRIM10;QSOX1;SLC39A4;ADM;F2RL1;TXN;SRC;NOS3;HEPH;VSIG1;CHMP4B;BBC3;ATP1B1;CD55;ATP13A3;RIPK3;CD36;HEXB;SLC39A5;GLRX3;BAK1;CAV1;EDN1;SH3BGRL3;NOX4;RPA3;PLN;PTGER4;PDX…
GO_NEPHRON_DEVELOPMENT	25	115	0.000124481010851589	0.00146991948143313	0.736429660197999	PDGFRB;ACTA2;MYO1E;SULF1;BMP4;NID1;TCF21;ITGA3;GREM1;GPR4;IQGAP1;PECAM1;ENPEP;FOXC2;HNF1B;ANGPT2;CD24;HES1;HOXA11;PDGFB;HEYL;NOTCH3;JAG1;BMP2;CD34
GO_ENDOCYTOSIS	73	476	0.000129031721917485	0.00152062085032638	0.763351666863843	TINAGL1;TRIP10;ITGB1;LOXL2;THBS1;SNX7;TINAG;EHD2;AMN;DAB2;TGFBR2;MYO1E;MYH9;EHD4;RAB20;ARHGAP27;CCRL1;DNM2;CAV2;CAP1;ELMO3;ARPC5;SNX9;CD93;SNX33;MYO1C;TGM2;ANXA11;ACTR3;FCN3;ADM;ESYT2;SRC;PECAM1;RIN1;CD36;ARPC1B;NOSTRIN;FCHO2;CD209;CAV1;CD163L1;APOL1;NEDD4;NEURL1B;ARPC2;MAPKAPK2;VAV3;LY75;CTTN;PTGER3;TXNDC5;PYCARD;LRP5;ACTB;TMPRSS4;PLA2R1;SSC5D;SPON2;AMBP;ARPC3;PICALM;EZR;LRP10;RAC1;PDLIM7;IGJ;IT…
GO_POSITIVE_REGULATION_OF_APOPTOTIC_SIGNALING_PATHWAY	33	169	0.000129361788972717	0.00152147980827554	0.765304343562596	THBS1;INHBA;TNFRSF12A;TRADD;TNFRSF10A;PLAUR;BCL10;LTBR;TNFRSF10B;FADD;G0S2;CTSC;YWHAZ;BBC3;RIPK3;BAK1;CAV1;GZMB;CTNNA1;STK3;PDCD5;PYCARD;BCAP31;SKIL;CASP8;TRAF2;FAS;SFN;SMAD3;YWHAH;LCK;APAF1;BCL2L1
GO_REGULATION_OF_CYSTEINE_TYPE_ENDOPEPTIDASE_ACTIVITY_INVOLVED_IN_APOPTOTIC_SIGNALING_PATHWAY	9	22	0.000130680728463924	0.00153394283649321	0.773107189592576	TRADD;TNFRSF10A;PLAUR;TNFRSF10B;FADD;CASP8;TRAF2;FAS;SMAD3
GO_NEGATIVE_REGULATION_OF_LIPID_METABOLIC_PROCESS	19	77	0.000132203103106068	0.00154873971876337	0.7821135579755	SNAI1;UGT1A6;UGT1A10;UGT1A9;UGT1A8;PRKAA1;AKR1C3;TRIB3;UGT1A1;INSIG2;PDGFB;CYP27B1;BMP5;ERLIN1;NFKB1;SNAI2;UGT1A7;BMP2;SIK1
GO_CARBOHYDRATE_DERIVATIVE_BIOSYNTHETIC_PROCESS	86	583	0.00013435292321847	0.00157081401928947	0.794831893760471	FOXL1;B3GNT3;THBS1;ADAMTS7;FUT6;ACAN;BGN;PAPSS2;SDC1;PMM2;MGAT4B;GALNT5;TNIP1;SDC4;PDGFRB;GCNT3;FUT3;PLAUR;PARP4;UGGT2;B3GNT8;GALNT12;HSPG2;PLSCR1;LUM;FUT4;ABO;EXT1;MAN1A1;GUCA2B;ADM;GUCY2C;ALG5;DPM1;SLC35D1;CHSY3;GALNT4;CDA;B3GNT5;GLCE;MUC1;TK1;MUC13;ALDOA;CMPK1;MAN2A1;MUC20;TPI1;RRM2;C1GALT1;NME2P1;ADAMTS5;ADAMTSL4;C3orf64;CHST13;TCIRG1;B4GALNT2;TMEM165;TYMP;PQLC3;GFPT1;B4GALT1;DSE;NME2;SLC35B3…
GO_ADHERENS_JUNCTION_ORGANIZATION	18	71	0.000135906870779644	0.00158584821998496	0.804025047532374	ITGA2;ANG;PVR;CDH17;SRC;VCL;PTPRK;CTNNA1;CDH5;CTTN;JUB;CTNND1;SMAD7;JUP;CDH13;NUMB;PKP2;RHOD
GO_ACTIVATION_OF_IMMUNE_RESPONSE	62	388	0.000138649559750425	0.00161466692024314	0.820250795483515	TNIP1;BCL10;TICAM1;CD46;IRAK2;SKAP2;ARPC5;PLEKHA1;MYO1C;NOD1;FADD;ACTR3;FCN3;C4BPB;BIRC3;CTSS;SRC;PSMB8;CD55;CD36;UNC93B1;ARPC1B;CD209;RELB;ARPC2;CTSK;MAPKAPK2;PSMB9;VAV3;FAM105B;C1S;PYCARD;S100A14;TNIP3;ACTB;PSMA1;PSMA7;C2;SKAP1;TNFAIP3;ARPC3;PSMB10;CASP8;UBE2D1;TICAM2;RAC1;NFKB1;MICB;LIME1;CFB;MYD88;ICAM2;LCK;CFH;C1R;CFD;RPS6KA3;FCGR2A;ACTR2;ADAM8;C5AR1;PSMD12
GO_LAMELLIPODIUM	33	170	0.00013975741928779	0.00162437110512096	0.826804892506568	ITGB1;VASP;PLEK2;EPHA2;STX3;ACTA2;VIL1;FAP;FGD6;DNM2;STX4;ACTR3;ACTG2;FAT1;IGF2BP1;PXN;NHS;SH3BGRL3;CTNNA1;DPP4;CIB1;SLC39A14;CTTN;DYSF;JUB;CTNND1;NME2;FGD5;RAC2;ARPC3;RAC1;ARAP3;ITGB3
GO_NUCLEAR_OUTER_MEMBRANE_ENDOPLASMIC_RETICULUM_MEMBRANE_NETWORK	133	980	0.000143898446534558	0.00166922197980088	0.851303209698447	HSD17B2;IL15RA;AREG;ASPH;LPIN3;PLP2;HSD3B7;C3orf52;UGT1A6;HSD11B2;ERO1L;KDELR3;PLOD2;PLAUR;MOGAT3;STBD1;BFAR;UGT1A10;KDELR2;SEC23A;TRAM1;PLOD3;ANKS4B;UGT1A9;FKBP9;UGT1A8;IKBIP;EXT1;HLA-F;ITPR3;UBAC2;AGPAT2;CYP2B6;DERL1;CYP3A5;SEC16B;CREB3L3;NCEH1;PTGES;ESYT2;GUCY2C;PLD1;FMO1;ALG5;CYP3A7;CYP2C9;TGFA;DPM1;SLC35D1;ANTXR2;LPGAT1;UNC93B1;TMEM106C;ACSL5;SLC39A1;SLC27A2;KDELR1;HLA-H;ELOVL1;TMEM109;CAV1;…
GO_POSITIVE_REGULATION_OF_PROTEIN_SECRETION	38	207	0.000151333462886513	0.00175038263068378	0.895288766436614	IL4R;POSTN;STX4;ANG;TNFRSF4;CD58;VEGFC;F2RL1;SRC;FAM132A;MAPK14;TRIM16;ADAM9;CASP5;FGB;FGA;GSDMD;PTGER4;PDX1;MMP13;OR51E2;ANO1;PYCARD;HLA-E;RBP4;RPH3AL;EZR;PPIA;IL6;PTPN22;TGFB1;IL1RL1;FGG;CASP1;GPR68;ADAM8;CD34;VPS35
GO_PATTERNING_OF_BLOOD_VESSELS	11	32	0.000151486799680544	0.00175038263068378	0.896195906910097	DLL4;COL4A1;TGFBR2;VEGFA;PITX2;NRP1;FOXC2;BAK1;EDN1;ENG;LRP5
GO_PLATELET_ACTIVATION	29	141	0.000157790457474602	0.00181966539263108	0.933488346419745	CLIC1;COL3A1;COL1A1;COL1A2;F2RL3;DGKH;MYH9;MYL12A;PLSCR1;MYL9;ITPR3;SRC;YWHAZ;VCL;FGB;FGA;VAV3;ACTB;RAC2;CD40;IL6;C1GALT1C1;RAC1;LCK;FGG;F2RL2;AXL;ITGB3;PF4V1
GO_TRANSFORMING_GROWTH_FACTOR_BETA_RECEPTOR_SIGNALING_PATHWAY	22	95	0.000162813549970367	0.00187030089635863	0.963204961624692	ITGB1;COL3A1;ACVRL1;COL1A2;TGFBR2;KLF10;SRC;PXN;ADAM9;SMURF1;PTPRK;CDH5;ENG;GDF15;PDGFB;SMAD6;SMAD7;SKIL;SMAD3;LTBP2;TGFB1;F11R
GO_REGULATION_OF_LEUKOCYTE_CHEMOTAXIS	22	95	0.000162813549970367	0.00187030089635863	0.963204961624692	THBS1;SERPINE1;VEGFA;RARRES2;ANO6;VEGFC;GREM1;F2RL1;NBL1;S100A14;CXCL1;RAC2;CXCL14;IL6;RAC1;CXCL9;CCR6;TMEM102;IL8;C5AR1;PF4V1;CXCL6
GO_VASCULAR_ENDOTHELIAL_GROWTH_FACTOR_SIGNALING_PATHWAY	7	14	0.000164869469097269	0.00187932134716656	0.975367779179442	PDGFRB;VEGFA;MYO1C;NRP1;FLT1;FLT4;KDR
GO_REGULATION_OF_SYSTEMIC_ARTERIAL_BLOOD_PRESSURE_BY_CIRCULATORY_RENIN_ANGIOTENSIN	7	14	0.000164869469097269	0.00187932134716656	0.975367779179442	ACE2;CPA3;ENPEP;CTSZ;MME;REN;ACE
GO_PROTEIN_HETEROTRIMERIZATION	7	14	0.000164869469097269	0.00187932134716656	0.975367779179442	COL1A1;COL1A2;COL6A2;C1QTNF6;COL6A1;SKIL;C1QTNF1
GO_ANTIGEN_PROCESSING_AND_PRESENTATION_OF_ENDOGENOUS_PEPTIDE_ANTIGEN	7	14	0.000164869469097269	0.00187932134716656	0.975367779179442	HLA-B;HLA-A;TAP1;HLA-E;HLA-C;TAPBP;B2M
GO_REGULATION_OF_PATHWAY_RESTRICTED_SMAD_PROTEIN_PHOSPHORYLATION	16	60	0.000167061596789201	0.00190064693577868	0.988336406604913	ACVRL1;INHBA;DAB2;BMP4;HFE;GREM1;RBPMS;BMP1;ENG;GDF15;PMEPA1;SMAD6;SMAD7;BMP5;TGFB1;BMP2
GO_MESODERM_MORPHOGENESIS	17	66	0.000167778746236927	0.00190514215496672	0.99257906273766	ITGB1;INHBA;EPHA2;TRIM15;ITGA2;SNAI1;BMP4;ITGA3;FOXC2;FOXF1;HOXA11;KLF4;SMAD3;GPI;ITGB4;ITGB3;EXT2
GO_NEGATIVE_REGULATION_OF_LIPID_BIOSYNTHETIC_PROCESS	13	43	0.000172194616450452	0.00195153898643846	1	SNAI1;PRKAA1;AKR1C3;TRIB3;INSIG2;PDGFB;CYP27B1;BMP5;ERLIN1;NFKB1;SNAI2;BMP2;SIK1
GO_REGULATION_OF_HOMEOSTATIC_PROCESS	68	438	0.000174758526927283	0.00197680964684858	1	TRPA1;ASPH;BDKRB1;INHBA;F2RL3;TNFSF11;HNF4A;ERO1L;BCL10;FGFR4;GJA5;BMP4;STX4;CLDN18;ITPR3;PRKAA1;FADD;TNFRSF11B;SRC;HOXA5;FAM132A;MAPK14;BBC3;DIAPH1;RIPK3;CD36;METRNL;BAK1;CAV1;EDN1;PLN;PTGER4;PDX1;PTPN3;UBE2C;IL2RA;ANO1;OBFC1;CYBA;PTGER3;LRP5;CXCR3;SMAD7;SLC30A7;TNFAIP3;TNFRSF11A;GSTO1;KITLG;NOL3;NEK2;CXCL9;CLIC2;UTS2;ANPEP;JPH1;TGFB1;CCT5;LCK;ETS1;GPR68;PIM3;CORIN;ENY2;KDR;ADAM8;ITGB3;B2M;GCLM
GO_POSITIVE_REGULATION_OF_DNA_REPLICATION	20	85	0.000179360450458237	0.0020211360474494	1	AREG;EREG;BMP4;GREM1;SHC1;CSF2;E2F8;OBFC1;CDK1;PDGFB;KLF4;INSR;BMP5;KITLG;IL6;RAC1;NEK2;CCT5;PARM1;ATF1
GO_EPHRIN_RECEPTOR_SIGNALING_PATHWAY	20	85	0.000179360450458237	0.0020211360474494	1	EFNB1;EPHA2;MYL12A;EFNB2;ARPC5;ACTR3;SRC;EPHB4;ARPC1B;RGNEF;EFNA1;ARPC2;EPHB2;VAV3;MMP2;ACTB;ARPC3;RAC1;EFNA4;ACTR2
GO_MYELOID_CELL_DIFFERENTIATION	35	187	0.000183943634420772	0.00206884133314314	1	PPARG;INHBA;EPHA2;ANXA2;TNFSF11;TGFBR2;MYH9;ROD1;HOXB7;VEGFA;TMOD3;TNFSF9;BMP4;CASP10;LTBR;TRIM10;F2RL1;SRC;RUNX1;CSF2;BCL6B;MAPK14;BATF2;TSPAN2;RELB;CIB1;SBNO2;BATF;UBD;TNFRSF11A;CASP8;SH3PXD2A;TGFB1;CBFB;EPAS1
GO_REGULATION_OF_LYMPHOCYTE_DIFFERENTIATION	27	131	0.000184626001934753	0.00207257576365465	1	IL4R;INHBA;TGFBR2;MMP14;IL7;TNFSF9;BMP4;CD46;PRELID1;IL15;IL23R;PRDM1;IL1RL2;IL2RA;PNP;CD80;IRF1;FAS;IL6;HLA-G;TGFB1;ATP11C;IL7R;ERBB2;VNN1;AXL;ADAM8
GO_NEGATIVE_REGULATION_OF_RESPONSE_TO_EXTERNAL_STIMULUS	46	269	0.000190647238190098	0.00212972791758124	1	PPARG;THBS1;TNFAIP6;ANXA2;PLAU;SERPINE1;PLAUR;THBD;PHLDB2;GREM1;QSOX1;NRP1;NOS3;FAM132A;PRKG1;CHMP4B;TNFRSF1A;PRDM1;METRNL;NBL1;EDN1;FGB;FGA;PTGER4;ANGPT2;SEMA3F;FOXF1;IL2RA;TNFRSF1B;FAM105B;PTGER3;ZC3H12A;SEMA3C;PDGFB;KLF4;TNFAIP3;SMAD3;C1QTNF1;NFKB1;MICB;SNAI2;ETS1;FGG;SOCS3;IL20RB;CD34
GO_REGULATION_OF_ADHERENS_JUNCTION_ORGANIZATION	14	49	0.00019115712039142	0.00212972791758124	1	S100A10;THBS1;ACVRL1;MMP14;SDC4;VEGFA;PHLDB2;GREM1;SRC;SLK;SMAD3;RAC1;KDR;RHOD
GO_REGULATION_OF_SMOOTH_MUSCLE_CELL_MIGRATION	14	49	0.00019115712039142	0.00212972791758124	1	TPM1;POSTN;IGFBP3;ITGA2;PLAU;PDGFRB;SERPINE1;NRP1;SRC;P2RY6;NOX4;PTGER4;PDGFB;ACE
GO_RESPONSE_TO_PROGESTERONE	14	49	0.00019115712039142	0.00212972791758124	1	THBS1;DSG2;GJB2;CLDN4;SRC;FOSL1;CATSPER1;CAV1;PTGER4;PTGER3;TGFB1;SPHK1;SOCS1;SOCS3
GO_RENAL_SYSTEM_PROCESS_INVOLVED_IN_REGULATION_OF_SYSTEMIC_ARTERIAL_BLOOD_PRESSURE	9	23	0.000195963811302585	0.00217825289782634	1	HSD11B2;GJA5;F2RL1;EMP2;CYP4F12;CYBA;PDGFB;REN;UTS2
GO_REGULATION_OF_CELLULAR_RESPONSE_TO_TRANSFORMING_GROWTH_FACTOR_BETA_STIMULUS	22	97	0.000196248951071913	0.00217825289782634	1	THBS1;ASPN;FBN1;DAB2;TGFBR2;HTRA3;DNM2;CAV2;ITGA3;MECOM;TGFB1I1;SMURF1;CAV1;ENG;PMEPA1;SMAD6;SMAD7;SKIL;SMAD3;MYOCD;TGFB1;BCL9L
GO_NEGATIVE_REGULATION_OF_DEVELOPMENTAL_PROCESS	110	791	0.000198197156788769	0.00219575726509805	1	PPARG;DLL4;ITGB1;THBS1;ACTN4;COL5A2;COL3A1;COL5A1;IL4R;AREG;ACVRL1;ADAMTS7;POSTN;INHBA;COL4A2;LIF;FSTL3;TMEM176A;MMP11;ASPN;TMEM176B;SNAI1;TGFBR2;SERPINE1;LMNA;EREG;SULF1;HOXB8;BMP4;TIMP1;PHLDB2;CLDN18;HOXA2;GREM1;TRIB3;TNFRSF11B;GPR4;NRP1;REG3A;THBS2;RUNX1;HOXA5;TGFB1I1;HOXA9;FOXC2;CSDA;WWC3;CEACAM5;HNF1B;CAV1;CCND1;PRDM6;ADAMTS12;PTGER4;ECM1;EFNA1;CTNNA1;ANGPT2;SEMA3F;STC2;MMRN2;EPHB2;PLK2;STK3…
GO_POSITIVE_REGULATION_OF_STAT_CASCADE	18	73	0.000198704248232579	0.00219726043466157	1	LIF;VEGFA;IL15;CSF2;IL23R;PTK6;TNFRSF1A;PTGER4;CLCF1;HES1;IL24;CD40;IL18;STAP2;IL6;CRLF3;SOCS3;PRLR
GO_TUBE_MORPHOGENESIS	53	321	0.000202311192776644	0.00223297204564669	1	DLL4;COL4A1;VDR;VASP;MET;AREG;ACVRL1;GATA6;MICAL2;EPHA2;TGFBR2;MMP14;SDC4;CTHRC1;BCL10;VEGFA;EFNB2;BMP4;PITX2;TCF21;CCL11;TGM2;GREM1;NRP1;ADM;SRC;HOXA5;FOXC2;CTSZ;HNF1B;BAK1;EDN1;FOXF1;STK3;ENG;HES1;AGR2;KIF20B;LRP5;HOXA1;FZD1;HOXA11;B4GALT1;RARG;YAP1;ST14;SMAD3;PFN1;TGFB1;RDH10;SOX18;BMP2;APAF1
GO_REPRODUCTION	164	1261	0.000203293002397716	0.00223963017166646	1	PPARG;ITGB1;VDR;HSD17B2;CAST;IL4R;AREG;GATA6;INHBA;LIF;PAQR5;FSTL3;ITGA2;SDC1;HNF4A;PLAU;SNAI1;TGFBR2;MMP14;KRT8;STC1;HSD11B2;PHLDA2;MYH9;ADAMTS2;DSG2;SPAG4;VEGFA;LMNA;MST1R;EREG;BMP4;GJB2;PITX2;THBD;DNM2;CD46;AHR;PLEKHA1;TCF21;ANG;HFE;ITGA3;CLDN4;TEX11;AKR1C3;ACTR3;CEBPB;DIAPH3;BIRC3;ADM;SRC;NOS3;CSF2;PCDH12;PAPPA;MAPK14;FOSL1;ANTXR2;KRT19;HEXB;HOXA9;AURKA;CSDA;PRDM1;E2F8;OVOL1;CATSPER1;HNF1B;BA…
GO_DIGESTIVE_SYSTEM_PROCESS	16	61	0.000205959700370775	0.00226479105463476	1	VDR;PLS1;GCNT3;VIL1;VSIG1;CD36;KCNQ1;MUC13;FABP1;TFF1;RBP4;EZR;NPC1L1;MUC2;F11R;ACO1
GO_DENDRITIC_CELL_DIFFERENTIATION	11	33	0.000207109110824834	0.00226899536970318	1	TGFBR2;TNFSF9;LTBR;F2RL1;CSF2;BATF2;RELB;BATF;UBD;TGFB1;AXL
GO_LEUKOCYTE_MEDIATED_CYTOTOXICITY	11	33	0.000207109110824834	0.00226899536970318	1	MICA;CTSC;RAET1G;ULBP2;RAET1E;EMP2;GZMB;TREM1;ULBP1;MICB;SLAMF7
GO_CADHERIN_BINDING	10	28	0.000210685232719394	0.00230390727683536	1	FXYD5;CD2AP;CD46;VCL;CTNNA1;CTNND1;EPCAM;JUP;CDH13;NUMB
GO_REGULATION_OF_CYTOSKELETON_ORGANIZATION	74	490	0.000213196000555744	0.00232706188060476	1	S100A10;EPS8;VASP;TPM1;CDC42EP5;SDC4;PDGFRB;MYH9;ARHGAP18;CD2AP;VIL1;TMOD3;ARPC5;PHLDB2;CCL11;CHMP4C;ACTR3;BIRC3;F2RL1;CHMP4B;BAIAP2L2;CCL26;AURKA;ARPC1B;CAV1;EDN1;SH3BGRL3;NOX4;FHOD1;PTGER4;ARPC2;PLK2;CIB1;CTTN;BAIAP2L1;PYCARD;ARHGEF15;DSTN;SSH3;CAPN2;ECT2;MYADM;CAPG;CAPZA1;ICAM1;OR2A4;NEXN;AP1AR;SYNPO;ARPC3;KIF4B;EZR;TPX2;TRIOBP;WDR1;SMAD3;PFN1;RAC1;NEK2;TGFB1;CDC42EP1;KIF23;PLK1;CCL24;SKA3;KIF…
GO_REGULATION_OF_SMOOTH_MUSCLE_CELL_PROLIFERATION	22	98	0.000218691260264317	0.00237729677872119	1	PPARG;TPM1;IGFBP3;ITGA2;TGFBR2;PDGFRB;EREG;PTGIR;BMP4;ANG;SHC1;IL15;CAV1;EDN1;CYBA;PDGFB;KLF4;TNFAIP3;NOTCH3;IL6;FLT1;CDH13
GO_NEGATIVE_REGULATION_OF_CELL_CELL_ADHESION	28	136	0.000219003844557649	0.00237729677872119	1	IL4R;FXYD5;LGALS3;BMP4;ASS1;HFE;CEBPB;PRKG1;PAWR;CEACAM1;IL2RA;PDE5A;PTGER3;B4GALNT2;MYADM;KLF4;EPCAM;CCL28;IRF1;IDO1;C1QTNF1;PTPN22;HLA-G;TGFB1;SNAI2;ERBB2;IL20RB;BMP2
GO_POSITIVE_REGULATION_OF_LEUKOCYTE_PROLIFERATION	28	136	0.000219003844557649	0.00237729677872119	1	EFNB1;IL7;TNFSF9;TICAM1;CD46;TNFRSF4;FADD;IL15;IL23R;CD55;CD24;IL2RA;HLA-A;VAV3;PNP;CD80;CLCF1;HES1;PYCARD;HLA-E;BST1;CD40;IL18;KITLG;IL6;CDKN1A;HHLA2;VCAM1
GO_ENDOTHELIAL_CELL_DEVELOPMENT	13	44	0.000222533398009423	0.00240677803039076	1	MET;STC1;PLOD3;RAP1B;F2RL1;RAP2C;ENG;MYADM;ICAM1;EZR;F11R;SOX18;COL18A1
GO_ENDOCRINE_PROCESS	13	44	0.000222533398009423	0.00240677803039076	1	INHBA;ACE2;HSD11B2;CPA3;NOS3;ENPEP;CTSZ;EDN1;MME;CYBA;REN;ACE;CORIN
GO_ENDOSOME	108	777	0.000224548862322579	0.00242414428740945	1	ITGB1;RNF128;SNX7;EHD2;BDKRB2;ANXA2;AMN;MMP14;DGKH;EHD4;MYO1D;FGFR4;AOC3;OCIAD2;TICAM1;CCRL1;DNM2;IRAK2;STX4;SNX9;SNX33;REP15;HFE;HLA-F;TMBIM1;SHC1;DERL1;CHMP4C;NRP1;CTSE;VPS29;IL15;SLC39A4;CTSS;F2RL1;PLD1;SRC;CHMP4B;ANTXR2;PRSS16;RAB11FIP1;UNC93B1;KCNQ1;RAB32;MYO1B;HLA-H;ZNRF2;KIF16B;TMEM184A;CAV1;GIF;OPTN;NEURL1B;HLA-B;ARPC2;CTSK;IFITM3;HLA-A;RAP2C;CYBA;DYSF;HLA-E;WDR72;TCIRG1;NDFIP2;PMEPA1;MYO…
GO_RUFFLE_MEMBRANE	19	80	0.000226478380487639	0.00244052112744057	1	ITGB1;EPS8;TPM1;ITGA5;EPHA2;EPS8L2;FAP;DNM2;PLEKHA1;SRC;DIAPH1;CIB1;SPRY4;FGD5;EZR;RAC1;PDE4A;EMR2;ITGB3
GO_GROWTH_FACTOR_ACTIVITY	31	159	0.000233580975932138	0.00251248191566278	1	MACC1;AREG;INHBA;LIF;IL7;VEGFA;EREG;BMP4;TIMP1;VEGFC;CSF2;TGFA;REG1A;BMP1;TFF1;CLCF1;GDF15;CXCL1;FGF7;PDGFB;TYMP;HDGF;FGF5;BMP5;KITLG;IL6;JAG1;TGFB1;GPI;JAG2;BMP2
GO_NEGATIVE_REGULATION_OF_TRANSFERASE_ACTIVITY	56	346	0.000242240203751217	0.00260089481922359	1	MVP;PPARG;BGN;ASPN;RGS3;UGT1A6;GPRC5A;ERRFI1;STK38;UGT1A10;BMP4;UGT1A9;UGT1A8;TRIB3;LRRC15;SRC;PSMB8;PTK6;CAV1;UGT1A1;NR2F2;UBE2C;LATS2;PSMB9;CIB1;LRRC66;OBFC1;JUB;PYCARD;LRP5;CDK1;PODNL1;PSMA1;DUSP5;SMAD7;PSMA7;LRRC19;CISH;TNFAIP3;PSMB10;SFN;UBE2D1;IL6;CAMK2N1;PTPN22;MYOCD;CDKN1A;PLK1;UGT1A7;SOCS1;FABP4;CBLC;CDC20;SOCS3;CCNB1;PSMD12
GO_RENAL_SYSTEM_PROCESS	22	99	0.000245463339934174	0.00262207074106717	1	HSD11B2;MYO1E;SULF1;GJA5;BMP4;ITGA3;AKR1C3;F2RL1;KCNQ1;MCAM;EDN1;EMP2;PTGER4;CYP4F12;CYBA;MYO5B;PDGFB;REN;FAS;UTS2;IGJ;CD34
GO_CARTILAGE_DEVELOPMENT_INVOLVED_IN_ENDOCHONDRAL_BONE_MORPHOGENESIS	8	19	0.000245985338284699	0.00262207074106717	1	COL1A1;SERPINH1;TGFBR2;STC1;MMP13;HOXA11;RARG;COL27A1
GO_GLOMERULAR_EPITHELIUM_DEVELOPMENT	8	19	0.000245985338284699	0.00262207074106717	1	MYO1E;BMP4;IQGAP1;PECAM1;FOXC2;CD24;JAG1;CD34
GO_MICROVILLUS_MEMBRANE	8	19	0.000245985338284699	0.00262207074106717	1	CA9;S100P;CDHR5;MUC20;CDHR2;DPEP1;EZR;ITGB3
GO_APICAL_JUNCTION_ASSEMBLY	12	39	0.000253235746229017	0.00269450121347278	1	ITGB1;ACTN4;PARD6B;VCL;CTNNA1;CRB3;ECT2;MTDH;CLDN1;MICALL2;INADL;F11R
GO_POSITIVE_REGULATION_OF_PROTEIN_KINASE_B_SIGNALING	19	81	0.000268900771826654	0.00285092646259226	1	THBS1;TNFSF11;MST1R;AKR1C3;TXN;SRC;FAM132A;NOX4;STK3;C19orf10;FAM110C;INSR;MTDH;AKR1C2;IL6;C1QTNF1;TGFB1;AXL;ADAM8
GO_TRANSMEMBRANE_RECEPTOR_PROTEIN_KINASE_ACTIVITY	19	81	0.000268900771826654	0.00285092646259226	1	MET;ACVRL1;EPHA2;TGFBR2;PDGFRB;FGFR4;MST1R;CRIM1;NRP1;EPHB4;EPHB2;ENG;INSR;FLT1;EFNA4;FLT4;ERBB2;KDR;AXL
GO_POSITIVE_REGULATION_OF_BINDING	26	127	0.000270663413489559	0.00286448077675175	1	S100A10;ITGA2;ANXA2;CTHRC1;PLAUR;RALB;BMP4;PITX2;TICAM1;HFE;DERL1;TRIB3;NRP1;TXN;CAV1;PDX1;PLK2;STK3;HES1;KLF4;TRAF2;MYOCD;CLIC2;TGFB1;BMP2;B2M
GO_BASEMENT_MEMBRANE_ORGANIZATION	6	11	0.000272343887267853	0.00286687978127512	1	COL4A1;NID2;MMP11;PLOD3;NID1;CTSS
GO_REGULATION_OF_NECROPTOTIC_PROCESS	6	11	0.000272343887267853	0.00286687978127512	1	FADD;BIRC3;RIPK3;CSDA;CAV1;CFLAR
GO_BETA_2_MICROGLOBULIN_BINDING	6	11	0.000272343887267853	0.00286687978127512	1	HFE;MICA;HLA-H;HLA-A;HLA-E;FCGRT
GO_NEGATIVE_REGULATION_OF_TRANSMEMBRANE_RECEPTOR_PROTEIN_SERINE_THREONINE_KINASE_SIGNALING_PATHWAY	22	100	0.00027700980602921	0.00291081707365685	1	FSTL3;ASPN;FBN1;TGFBR2;HTRA3;DNM2;CAV2;GREM1;MECOM;TGFB1I1;SMURF1;NBL1;CAV1;ENG;FZD1;PMEPA1;SMAD6;SMAD7;SKIL;SMAD3;TGFB1;BCL9L
GO_RESPONSE_TO_FLUID_SHEAR_STRESS	11	34	0.000279074771546916	0.00292731622069424	1	PLAU;PDGFRB;ASS1;SRC;NOS3;MMP13;SMAD6;KLF4;SMAD7;TGFB1;ETS1
GO_REGULATION_OF_INNATE_IMMUNE_RESPONSE	56	351	0.000282572378106075	0.00295613465567749	1	PPARG;TRIM15;TNIP1;BCL10;EREG;PLSCR1;TICAM1;IRAK2;MICA;NOD1;PVR;FADD;BIRC3;CTSS;F2RL1;SRC;PSMB8;CD36;UNC93B1;CD209;CAV1;HLA-B;RELB;CTSK;MAPKAPK2;PSMB9;HLA-A;TAP1;FAM105B;CYBA;MMP2;PYCARD;S100A14;TNIP3;HLA-E;PSMA1;IFNGR2;NMI;PSMA7;NLRC5;TNFAIP3;IRF1;PSMB10;CASP8;UBE2D1;TICAM2;PTPN22;NFKB1;MYD88;ICAM2;SOCS1;SOCS3;RPS6KA3;RNF135;ADAM8;PSMD12
GO_CELL_MIGRATION_INVOLVED_IN_SPROUTING_ANGIOGENESIS	7	15	0.0002828215373755	0.00295613465567749	1	ITGB1;VEGFA;EFNB2;GREM1;NRP1;EPHB4;KDR
GO_REGULATION_OF_SYSTEMIC_ARTERIAL_BLOOD_PRESSURE_MEDIATED_BY_A_CHEMICAL_SIGNAL	13	45	0.000284952492059143	0.00296551623408556	1	TPM1;ACE2;HSD11B2;CPA3;NOS3;ENPEP;CTSZ;EDN1;MME;CYBA;REN;ACE;CORIN
GO_REGULATION_OF_POSITIVE_CHEMOTAXIS	9	24	0.00028622545126147	0.00296551623408556	1	ITGA2;VEGFA;VEGFC;F2RL1;ANGPT2;SMAD3;CDH13;KDR;IL8
GO_POSITIVE_REGULATION_OF_EPITHELIAL_CELL_APOPTOTIC_PROCESS	9	24	0.00028622545126147	0.00296551623408556	1	THBS1;CD248;BMP4;ANO6;AKR1C3;ECSCR;CD40;IL6;COL18A1
GO_REGULATION_OF_ODONTOGENESIS	9	24	0.00028622545126147	0.00296551623408556	1	ASPN;SP6;BMP4;TNFRSF11B;EDN1;TGFB1;BMP2;CD34;RUNX2
GO_NATURAL_KILLER_CELL_MEDIATED_IMMUNITY	9	24	0.00028622545126147	0.00296551623408556	1	MICA;RAET1G;ULBP2;RAET1E;GZMB;ULBP1;MICB;KLRD1;SLAMF7
GO_ER_TO_GOLGI_TRANSPORT_VESICLE	17	69	0.000298999644115519	0.00309245086466331	1	AREG;SEC23A;HLA-F;CTSC;TGFA;CTSZ;HLA-H;HLA-B;HLA-A;HLA-E;SERPINA1;SEC24D;HLA-C;HLA-G;YIPF5;PCSK9;B2M
GO_RESPONSE_TO_CORTICOSTEROID	33	176	0.000301700240480309	0.00311493651427837	1	AREG;COL1A1;SDC1;STC1;HSD11B2;ERRFI1;BMP4;AHR;ASS1;FN1;SHC1;AKR1C3;ADM;SRC;FOSL1;ADAM9;CAV1;UGT1A1;EDN1;TK1;CCND1;PDX1;ACADS;AGXT;INSR;HMGCS2;FAS;IL6;CDKN1A;SLIT3;TGFB1;ALDOB;SOCS3
GO_POSITIVE_REGULATION_OF_FAT_CELL_DIFFERENTIATION	14	51	0.000303162273047882	0.0031191443606109	1	PPARG;C13orf33;RARRES2;KLF5;CEBPB;MAPK14;METRNL;C10orf116;STK3;LRP5;ZC3H12A;SNAI2;SULT1E1;BMP2
GO_HOMOTYPIC_CELL_CELL_ADHESION	14	51	0.000303162273047882	0.0031191443606109	1	CLIC1;MYH9;DSG2;MYL12A;MYL9;VCL;CEACAM5;FGB;FGA;ACTB;JUP;FGG;ITGB3;PKP2
GO_PHAGOCYTIC_VESICLE_MEMBRANE	15	57	0.000309978181761893	0.00318373424184611	1	RAB20;HLA-F;RAB11FIP1;RAB32;HLA-H;HLA-B;HLA-A;CYBA;HLA-E;TCIRG1;RILP;RAC2;HLA-C;HLA-G;B2M
GO_CELLULAR_RESPONSE_TO_NITROGEN_COMPOUND	74	497	0.000321449080321775	0.00329582800551754	1	PPARG;COL4A1;COL5A2;COL3A1;COL1A1;COL1A2;KLF6;FBN1;ABP1;PLAU;STC1;ERRFI1;RALB;DNM2;CAV2;RAP1B;ASS1;AP3S1;NOD1;ITPR3;PRKAA1;SHC1;TRIB3;KLF10;CEBPB;GNG12;SRC;PXN;BAIAP2L2;DIAPH1;KCNQ1;FOXC2;MMP3;CAV1;EDN1;HRH1;NOX4;APOBEC1;COL6A1;CTNNA1;CASP4;CYBA;BAIAP2L1;MMP2;STAT6;CCNA2;PPP1R15A;CAPN2;TCIRG1;CDC6;FZD1;KLF4;INSR;HMGCS2;DPEP1;ICAM1;GFPT1;JUP;EZR;TRAF2;FAS;SMAD3;PTPN22;NFKB1;EIF4EBP1;IL1RL1;ALDOB;S…
GO_REGULATION_OF_PROTEIN_KINASE_B_SIGNALING	25	121	0.000322363760458027	0.00329948790115863	1	THBS1;PRKCDBP;EPHA2;RRAS;TNFSF11;MST1R;PLEKHA1;AKR1C3;TXN;SRC;FAM132A;NOX4;STK3;CIB1;C19orf10;KLF4;FAM110C;INSR;MTDH;AKR1C2;IL6;C1QTNF1;TGFB1;AXL;ADAM8
GO_RESPONSE_TO_VIRUS	42	244	0.000323230030609956	0.00330264052001468	1	ACTA2;MST1R;PLSCR1;TICAM1;OAS1;IL10RB;CCL11;MICA;FADD;FCN3;F2RL1;SRC;BCL3;MAPK14;FOSL1;UNC93B1;IFITM2;OASL;APOBEC1;GBP3;IFITM3;PSMB9;PYCARD;ZC3H12A;IFNGR2;NLRC5;APOBEC3B;DUOX2;SPON2;IRF1;HYAL1;CD40;IL6;TRIM34;TPT1;CCL22;CXCL9;CCT5;SLFN11;IFITM1;OAS3;BCL2L1
GO_RESPONSE_TO_BMP	21	94	0.000326943013182967	0.00333481873446627	1	ACVRL1;GATA6;ADAMTS7;BMP4;HFE;FN1;SMURF1;SLC39A5;FSTL1;POU5F1;ADAMTS12;BMP1;ENG;SMAD6;SMAD7;HEYL;BMP5;UBE2D1;FAM83G;BMP2;RUNX2
GO_REGULATION_OF_RESPONSE_TO_CYTOKINE_STIMULUS	28	142	0.000329539868783211	0.0033502519932962	1	PPARG;TRADD;IRAK2;AGPAT2;FADD;BIRC3;F2RL1;TNFRSF1A;CAV1;EDN1;ECM1;CD24;FAM105B;PYCARD;IFNGR2;KLF4;NLRC5;TNFAIP3;CASP8;TRAF2;NOL3;TICAM2;SLIT3;SPHK1;SOCS1;SOCS3;PXDN;AXL
GO_POSITIVE_REGULATION_OF_CELL_MATRIX_ADHESION	12	40	0.000329588684938876	0.0033502519932962	1	S100A10;SDC4;VEGFA;VEGFC;CD36;EMP2;CIB1;CCL28;SMAD3;RAC1;CDH13;KDR
GO_NEGATIVE_REGULATION_OF_CYTOKINE_PRODUCTION	37	205	0.000336695921857618	0.00341662619847284	1	ANXA4;RNF128;THBS1;GATA6;INHBA;ERRFI1;CD2AP;HFE;FN1;F2RL1;IL23R;BCL3;TNFRSF9;PTGER4;RELB;CD24;PYCARD;ZC3H12A;NMI;SSC5D;KLF4;NLRC5;TNFAIP3;EZR;IDO1;IL6;TICAM2;RAC1;PTPN22;NFKB1;TGFB1;IL1RL1;RPS6KA4;RNF135;AXL;IL20RB;CD34
GO_ENZYME_INHIBITOR_ACTIVITY	57	361	0.000339815826039112	0.00343908338311107	1	ANXA4;CAST;COL6A3;PPP1R14D;SERPINH1;SPINK1;BGN;ANXA2;ASPN;ANXA2P2;SERPINE1;VIL1;SERPINB1;TFPI;TIMP1;CD46;WFDC10B;UGT1A9;PDZD3;UGT1A8;TRIB3;CRIM1;IQGAP1;LRRC15;BIRC3;LXN;SPINK13;UGT1A1;PLN;WFDC13;CIB1;LRRC66;SPINK4;OBFC1;GCHFR;PODNL1;SERPINA1;PHACTR2;SERPINA6;LRRC19;CARD16;TNFAIP8;DPEP1;CALU;CISH;AMBP;R3HDML;NOL3;SFN;CAMK2N1;CDKN1A;UGT1A7;SOCS1;SOCS3;RPS6KA3;WFDC3;CSTB
GO_RHO_GTPASE_BINDING	18	76	0.000340071632711287	0.00343908338311107	1	EPS8;CDC42EP5;INF2;ARHGEF16;IQGAP3;DIAPH3;IQGAP1;DIAPH1;CSDA;CAV1;NET1;ECT2;TRIOBP;DIAPH2;PFN1;CDC42EP1;ARHGDIB;ITPKA
GO_RESPONSE_TO_PEPTIDE	62	400	0.000342673488035622	0.00345948183484427	1	PPARG;AREG;COL1A1;KLF6;FBN1;HSD11B2;ERRFI1;EREG;TIMP1;CAV2;ASS1;AP3S1;NOD1;SHC1;TRIB3;KLF10;GNG12;ADM;SRC;MAPK14;PXN;BAIAP2L2;TRIM16;FOXC2;CAV1;EDN1;APOBEC1;PLN;INSIG2;STC2;TFF1;CASP4;BAIAP2L1;CCNA2;TCIRG1;CDC6;FZD1;PDGFB;KLF4;INSR;HMGCS2;GFPT1;TNFAIP3;SLC2A2;FAS;IL6;PTPN22;NFKB1;JAG1;PCK1;EIF4EBP1;IL1RL1;ALDOB;SOCS1;SOCS3;APRT;GGH;GNG5;PRLR;PKM2;GNG11;PCSK9
GO_MONOSACCHARIDE_BINDING	17	70	0.0003591015371975	0.00361915620793937	1	P4HA2;P4HA3;PLOD2;PLOD3;DPM1;CD209;ALDOA;P4HA1;ENG;EGLN3;PHYH;RPIA;GPI;ALDOB;C10orf125;UGP2;FBP1
GO_NEGATIVE_REGULATION_OF_PHOSPHORUS_METABOLIC_PROCESS	78	530	0.000367161609743249	0.00369409537966167	1	MVP;RNF149;BDKRB1;INHBA;BDKRB2;LIF;SPINK1;BGN;IGFBP3;ASPN;RGS3;HNF4A;TNIP1;GPRC5A;ERRFI1;MYO1D;STK38;BMP4;PDZD3;GREM1;TRIB3;MECOM;IQGAP1;LRRC15;F2RL1;PTK6;SYTL2;CDA;BAK1;CAV1;EDN1;NR2F2;UBE2C;LATS2;CIB1;LRRC66;ENG;PTGER3;JUB;PYCARD;LRP5;ZC3H12A;PODNL1;PTPRR;PPP1R15A;DUSP5;PMEPA1;MYADM;PDGFB;SMAD6;KLF4;SMAD7;LRRC19;SPRY4;INSR;SH2D4A;CISH;AMBP;TNFAIP3;EZR;DNAJC15;SFN;IL6;CAMK2N1;SMAD3;PTPN22;MYOCD;…
GO_TRANSMEMBRANE_RECEPTOR_PROTEIN_TYROSINE_KINASE_ACTIVITY	16	64	0.000373336858984525	0.00374984865492776	1	MET;EPHA2;PDGFRB;FGFR4;MST1R;CRIM1;NRP1;EPHB4;EPHB2;INSR;FLT1;EFNA4;FLT4;ERBB2;KDR;AXL
GO_CYTOPLASMIC_REGION	47	282	0.000375569479356148	0.00376587972859486	1	TRIP10;EPS8;ACTN4;ASPH;LASP1;PLS1;ANXA2;MYH9;RAI14;C19orf21;PARD6B;RALB;CAP1;TPM4;PHLDB2;AP3S1;HFE;EXOC3L2;LLGL2;FBLIM1;VCL;PXN;KRT19;GLRX3;CAV1;FGB;COL10A1;FGA;NEDD4;FABP1;CTTN;CALD1;MELK;DSTN;CAPN2;MYO5B;MYADM;FAM110C;FLNB;EZR;TRAF2;PFN1;FGG;KIF4A;LAMC2;ACTR2;SELE
GO_REGULATION_OF_LEUKOCYTE_MEDIATED_CYTOTOXICITY	14	52	0.000377625062615847	0.00377369910546512	1	MICA;PVR;FADD;F2RL1;IL23R;RIPK3;HLA-B;CEACAM1;HLA-A;TAP1;HLA-E;ICAM1;IL7R;B2M
GO_POSITIVE_REGULATION_OF_EXTRINSIC_APOPTOTIC_SIGNALING_PATHWAY	14	52	0.000377625062615847	0.00377369910546512	1	THBS1;INHBA;TNFRSF12A;BCL10;LTBR;FADD;G0S2;CAV1;CTNNA1;STK3;PYCARD;SKIL;TRAF2;FAS
GO_CELL_CORTEX_PART	24	115	0.000393603622696435	0.00391976008635372	1	ACTN4;ASPH;LASP1;PLS1;MYH9;RALB;CAP1;TPM4;PHLDB2;HFE;EXOC3L2;LLGL2;VCL;KRT19;FABP1;CTTN;CALD1;DSTN;CAPN2;MYO5B;MYADM;EZR;ACTR2;SELE
GO_ANTERIOR_POSTERIOR_PATTERN_SPECIFICATION	35	194	0.000394228744317184	0.00391976008635372	1	HOXB6;HOXB9;HOXB5;ETS2;HOXB7;HOXA3;HOXB8;BMP4;CDX1;HOXA2;HOXA5;HOXA9;AURKA;FOXC2;HOXC11;HNF1B;NR2F2;FOXF1;HOXB3;HOXA7;HOXA10;HES1;LRP5;HOXC8;SEMA3C;HOXA11;HOXC9;HOXA6;HOXC10;RARG;SMAD3;HOXB4;CDX2;HOXD8;BMP2
GO_RESPIRATORY_SYSTEM_DEVELOPMENT	35	194	0.000394228744317184	0.00391976008635372	1	GATA6;LOX;LIF;FSTL3;MSC;TGFBR2;MMP14;ERRFI1;ADAMTS2;VEGFA;BMP4;PITX2;PLOD3;ASS1;TCF21;ITGA3;NOS3;HOXA5;CRISPLD2;CTSZ;FOXF1;MAN2A1;HES1;AGR2;FGF7;RBP4;FZD1;HMGCS2;RARG;YAP1;MYOCD;EIF4EBP1;NUMB;RDH10;EPAS1
GO_EPITHELIAL_CELL_PROLIFERATION	20	88	0.00039995593247774	0.00396413383058529	1	LOXL2;IGFBP4;AREG;ACVRL1;EPHA2;COL8A1;IGFBP3;TNFSF11;MMP14;EREG;FAP;BMP4;CEBPB;HNF1B;CCND1;STAT6;MKI67;IL6;CDH13;CD34
GO_POSITIVE_REGULATION_OF_IMMUNOGLOBULIN_PRODUCTION	10	30	0.000401371900696516	0.00396413383058529	1	IL4R;STX4;TNFRSF4;CLCF1;STAT6;HLA-E;RBP4;CD40;IL6;TGFB1
GO_POSITIVE_REGULATION_OF_SMOOTH_MUSCLE_CELL_MIGRATION	10	30	0.000401371900696516	0.00396413383058529	1	POSTN;ITGA2;PLAU;PDGFRB;NRP1;SRC;P2RY6;NOX4;PTGER4;PDGFB
GO_EPIDERMAL_GROWTH_FACTOR_RECEPTOR_BINDING	10	30	0.000401371900696516	0.00396413383058529	1	AREG;ITGA5;EREG;PLSCR1;SHC1;TGFA;FAM83B;VAV3;AGR2;CBLC
GO_POSITIVE_REGULATION_OF_BLOOD_VESSEL_ENDOTHELIAL_CELL_MIGRATION	9	25	0.000408309276900255	0.00401255428927227	1	THBS1;SRPX2;VEGFA;VEGFC;MAPK14;FOXC2;CIB1;PDGFB;TGFB1
GO_MHC_PROTEIN_COMPLEX	9	25	0.000408309276900255	0.00401255428927227	1	HFE;HLA-F;HLA-H;HLA-B;HLA-A;HLA-E;HLA-C;HLA-G;B2M
GO_INSULIN_LIKE_GROWTH_FACTOR_BINDING	9	25	0.000408309276900255	0.00401255428927227	1	IGFBP4;ESM1;IGFBP3;WISP1;HTRA3;CRIM1;CYR61;INSR;IGFBP7
GO_RESPONSE_TO_TRANSITION_METAL_NANOPARTICLE	29	148	0.000415677529126951	0.00407143752038914	1	LOXL2;ABP1;ASS1;HFE;FN1;ADAM9;PAWR;C10orf116;TK1;CCND1;APOBEC1;PLN;PDX1;SOD3;TFF1;CDK1;PPP1R15A;HAAO;SLC30A7;INSR;ICAM1;CRIP1;NFKB1;ALDOB;ACO1;GGH;CCNB1;VCAM1;B2M
GO_MALE_SEX_DIFFERENTIATION	29	148	0.000415677529126951	0.00407143752038914	1	GATA6;INHBA;FSTL3;SDC1;MMP14;GJB2;PITX2;PLEKHA1;TCF21;TEX11;AKR1C3;HOXA9;CSDA;CCND1;MGST1;CTNNA1;HOXA10;HOXA11;REN;INSR;ICAM1;EIF2S2;BMP5;KITLG;INSL3;PRDX4;FANCA;ADAM15;BCL2L1
GO_FEMALE_SEX_DIFFERENTIATION	24	116	0.000430287350586642	0.00420757019185219	1	INHBA;MMP14;VEGFA;EREG;BMP4;PITX2;AHR;PLEKHA1;ANG;CEBPB;NOS3;BAK1;MMP13;CTNNA1;BRCA2;FGF7;RBP4;ICAM1;KITLG;FAS;SLIT3;FANCA;AXL;BCL2L1
GO_PROTEIN_DIMERIZATION_ACTIVITY	146	1121	0.000444209646373418	0.00433654169627911	1	SMAGP;ITGB1;S100A10;ACTN4;MYOM3;PLVAP;S100A6;INHBA;BDKRB2;ITGA2;HNF4A;ABP1;MSC;UGT1A6;MYH9;GALE;VIL1;AOC3;VEGFA;UGT1A10;FAP;BMP4;PITX2;CAV2;IRAK2;TPD52L2;S100A11;UGT1A9;AHR;SNX9;UGT1A8;TCF21;ANG;ITGA3;ANO6;EXT1;NOD1;IMPA2;PVR;KIAA1804;CHMP4C;CEBPB;MECOM;BHLHE40;CREB3L3;OLFML2A;CTSE;RUNX1;CHMP4B;SLK;SH3GLB1;HEXB;CDA;CHRAC1;E2F8;ELTD1;CEACAM5;HNF1B;NBL1;BAK1;CAV1;UGT1A1;PRDM6;MGST1;NR2F2;PDX1;CISD2…
GO_CYTOPLASMIC_VESICLE_PART	85	594	0.000454658870438035	0.00443123867794302	1	SMAGP;THBS1;ACTN4;IL15RA;AREG;SNX7;MYOF;DAB2;GPRC5A;SERPINE1;RAB20;VEGFA;SEC23A;TIMP1;DNM2;CAV2;CD46;LRIG3;SNX9;SNX33;AP3S1;RARRES2;HLA-F;FN1;VEGFC;QSOX1;NOS3;PECAM1;YWHAZ;TGFA;BAIAP2L2;RAB11FIP1;CD36;KCNQ1;RAB32;NOSTRIN;KDELR1;HLA-H;ZNRF2;TMEM184A;CAV1;FGB;FGA;ECM1;ALDOA;HLA-B;SNTB2;HLA-A;AHNAK2;ZG16;AP1S3;CYBA;DYSF;HLA-E;SYPL1;SERPINA1;PHACTR2;ZDHHC13;TCIRG1;SEC24D;IFNGR2;MYO5B;RAB11FIP5;PDGFB;…
GO_POSITIVE_REGULATION_OF_T_CELL_MEDIATED_CYTOTOXICITY	7	16	0.00046007366261497	0.00446196030824617	1	PVR;FADD;IL23R;HLA-B;HLA-A;HLA-E;B2M
GO_ARP2_3_COMPLEX_MEDIATED_ACTIN_NUCLEATION	7	16	0.00046007366261497	0.00446196030824617	1	ARPC5;ACTR3;ARPC1B;ARPC2;ARPC3;ACTR2;ACTR3C
GO_RECEPTOR_CATABOLIC_PROCESS	7	16	0.00046007366261497	0.00446196030824617	1	SMURF1;SH3GLB1;KIF16B;NEDD4;CAPN1;TGFB1;PCSK9
GO_LIPID_METABOLIC_PROCESS	147	1130	0.000466092138080474	0.00450799541474102	1	PPARG;PLBD1;HSD17B2;GATA6;LPIN3;HSD3B7;SDC1;HNF4A;PNPLA1;SDC4;HSD11B2;PDGFRB;PLAUR;KDELC2;MOGAT3;FGFR4;GDPD3;SGMS2;EREG;ALDH3B1;CTSA;HSPG2;PLSCR1;UGT1A9;CYGB;RDH13;PLEKHA1;UGT1A8;RARRES2;ANG;ACAA2;IMPA2;AGPAT2;PRKAA1;SERINC2;CYP2B6;AKR1C3;KDELC1;CYP3A5;NCEH1;PTGES;OSBPL10;ADM;PLD1;ALG5;SLC35C1;CYP2C9;MAPK14;DPM1;PLA2G12B;LPGAT1;CD36;HEXB;ATP8B1;TNFRSF1A;ACSL5;LIPH;B3GNT5;SLC27A2;ELOVL1;CAV1;UGT1A…
GO_MAMMARY_GLAND_EPITHELIUM_DEVELOPMENT	14	53	0.000467160551121919	0.00450799541474102	1	VDR;AREG;EPHA2;TNFSF11;CCL11;CEBPB;SRC;HOXA5;CCND1;FOXF1;STAT6;LRP5;TGFB1;PRLR
GO_NEGATIVE_REGULATION_OF_CELL_SUBSTRATE_ADHESION	14	53	0.000467160551121919	0.00450799541474102	1	THBS1;ACTN4;ACVRL1;COL1A1;POSTN;MMP14;SERPINE1;PHLDB2;SRC;ANGPT2;HOXA7;AP1AR;LGALS1;ADAM15
GO_HEMOSTASIS	50	308	0.00046786835440348	0.00450799541474102	1	PROCR;CLIC1;DOCK6;COL3A1;GATA6;COL1A1;COL1A2;EHD2;F2RL3;ITGA2;PAPSS2;HNF4A;PLAU;MAFK;DGKH;MYH9;PLAUR;MYL12A;TFPI;PLSCR1;THBD;ANO6;MYL9;ITPR3;C4BPB;F2RL1;SRC;YWHAZ;VCL;CD36;FGB;FGA;VAV3;SERPINA1;ACTB;CAPZA1;RAC2;IRF1;CD40;IL6;C1GALT1C1;RAC1;GPI;LCK;FGG;F2RL2;AXL;VKORC1;ITGB3;PF4V1
GO_GOLGI_APPARATUS_PART	117	869	0.000470056939239369	0.00452171845941481	1	TRIP10;TGFBI;B3GNT3;IL15RA;AREG;POSTN;FUT6;MALL;ACAN;BGN;SDC1;MMP11;MGAT4B;GALNT5;MMP14;SDC4;GCNT3;SLC16A13;FUT3;KDELR3;SGMS2;SULF1;KDELR2;B3GNT8;GALNT12;HSPG2;SEC23A;LUM;FUT4;DNM2;CAV2;STX4;ABO;SNX9;EXT1;HLA-F;GBP2;MAN1A1;CTSC;QSOX1;SEC16B;PLD1;NOS3;SLC35C1;TGFA;CD55;CHSY3;SH3GLB1;UNC93B1;GALNT4;TNFRSF1A;RAB32;GOLT1A;B3GNT5;CTSZ;MYO1B;KDELR1;HLA-H;GLCE;MUC1;CAV1;OPTN;EMP2;GBP3;SOD3;MUC13;HLA-B;Z…
GO_HEART_DEVELOPMENT	69	462	0.00048081471079875	0.00461769452773605	1	PPARG;FOXL1;DLL4;ITGB1;COL3A1;COL5A1;TPM1;GATA6;FHL2;LOX;MICAL2;FBN1;SNAI1;TGFBR2;PPP1R13L;PDGFRB;DSG2;VEGFA;LMNA;GJA5;BMP4;PITX2;DNM2;ADAM19;ITGA3;GREM1;SHC1;BICC1;NRP1;ADM;EPHB4;FOXC2;PRDM1;MYH11;EDN1;POU5F1;NOX4;PLN;EFNA1;MMP13;NEDD4;FOXF1;CYR61;STK3;ENG;HES1;CDK1;SEMA3C;RBP4;FZD1;PDGFB;SMAD6;SMAD7;INSR;HEYL;NEXN;CRIP1;YAP1;SMAD3;JAG1;MYOCD;SNAI2;ERBB2;SOX18;ADAM15;BMP2;CCNB1;PKP2;SIK1
GO_POSITIVE_REGULATION_OF_NF_KAPPAB_TRANSCRIPTION_FACTOR_ACTIVITY	26	129	0.000483780139481463	0.00463864393058725	1	TRIM15;TRADD;TNFSF11;BCL10;TICAM1;IRAK2;NOD1;GREM1;RIPK3;TRAF5;CFLAR;CIB1;PYCARD;ICAM1;MTDH;TNFRSF11A;CD40;NFKB2;TRAF2;IL6;NFKB1;MAP3K13;TGFB1;SPHK1;RPS6KA4;ADAM8
GO_REGULATION_OF_PROTEIN_AUTOPHOSPHORYLATION	11	36	0.000487072920485091	0.00466083682861637	1	MVP;ERRFI1;VEGFA;VEGFC;GREM1;SRC;CAV1;RAP2C;ENG;PDGFB;ACE
GO_PLASMA_MEMBRANE_ORGANIZATION	36	202	0.000488012067640089	0.00466083682861637	1	S100A10;COL5A1;EHD2;MYOF;ANXA2;AMN;ANO9;KRT18;PLSCR1;CAV2;SNX9;SNX33;ANO6;TSPAN15;ATP1B1;BAIAP2L2;SYTL2;SMURF1;TNFRSF1A;FCHO2;CAV1;OPTN;EMP2;AHNAK2;DYSF;CRB3;BAIAP2L1;MYADM;PKP3;SKAP1;JUP;EZR;RAC1;F11R;NKD2;PKP2
GO_RECEPTOR_COMPLEX	52	326	0.000488458220713683	0.00466083682861637	1	ITGB1;VDR;EPS8;IL4R;ITGA1;ITGA5;ITGA2;TRADD;ITGA11;DAB2;TGFBR2;MYH9;BCL10;ITGB6;IL10RB;AHR;HFE;ITGA3;ITPR3;GABRE;NRP1;IL23R;IL13RA1;TNFRSF1A;OSMR;TRAF5;CEACAM1;GPR20;ENG;GPR160;LRP5;PTPRB;PLXDC1;PLA2R1;PIGR;INSR;SKAP1;NOTCH3;CD40;TRAF2;KCNK1;IL6;SMAD3;KLRD1;FLT1;ITGB4;FLT4;ERBB2;ITGA4;BMP2;ITGB3;B2M
GO_PROTEIN_HOMOOLIGOMERIZATION	42	246	0.00049546269625498	0.00470277650647093	1	TRPA1;MLKL;VASP;TNFSF11;EHD4;BCL10;GLS;ITPR3;THG1L;DERL1;KCTD10;KCTD9;CHMP4B;TNFRSF9;LNX2;RIPK3;CDA;CAV1;TK1;PLN;MGST1;ACADS;ALDOA;PRND;KCNS3;MUC20;TOR1B;SHMT2;ECT2;GFPT1;ATL3;SHKBP1;SKIL;TRAF2;CLDN1;FAS;KCTD14;C1QTNF1;DCTPP1;APAF1;RNF213;FBP1
GO_REGULATION_OF_DENDRITIC_CELL_DIFFERENTIATION	6	12	0.000499212921917468	0.00470277650647093	1	TMEM176A;TMEM176B;LGALS3;HLA-B;HLA-G;LGALS1
GO_REGULATION_OF_VITAMIN_METABOLIC_PROCESS	6	12	0.000499212921917468	0.00470277650647093	1	VDR;SNAI1;AKR1C3;CYP27B1;NFKB1;SNAI2
GO_REGULATION_OF_GLOMERULAR_FILTRATION	6	12	0.000499212921917468	0.00470277650647093	1	GJA5;F2RL1;EMP2;CYBA;PDGFB;UTS2
GO_HEMIDESMOSOME_ASSEMBLY	6	12	0.000499212921917468	0.00470277650647093	1	CD151;LAMB3;LAMA3;LAMC1;ITGB4;LAMC2
GO_TROPHOBLAST_GIANT_CELL_DIFFERENTIATION	6	12	0.000499212921917468	0.00470277650647093	1	LIF;SNAI1;PRDM1;E2F8;NR2F2;SOCS3
GO_CELL_ADHESION_MEDIATED_BY_INTEGRIN	6	12	0.000499212921917468	0.00470277650647093	1	ITGB1;ITGA5;ITGA2;ITGA11;ADAM9;ICAM1
GO_MAMMARY_GLAND_EPITHELIAL_CELL_PROLIFERATION	6	12	0.000499212921917468	0.00470277650647093	1	AREG;EPHA2;TNFSF11;CEBPB;CCND1;STAT6
GO_ACTIVATION_OF_PROTEIN_KINASE_ACTIVITY	46	278	0.00050496930740777	0.00474944105345687	1	THBS1;ITGA1;CARD10;TNFSF11;TGFBR2;TNFRSF10A;VEGFA;BMP4;IRAK2;IQGAP3;TNFSF15;TNFRSF10B;ANG;NOD1;GREM1;PRKAA1;SHC1;KIAA1804;TXN;SRC;C21orf7;MDFIC;ZAK;MAPK14;TGFA;ADAM9;RIPK3;EMP2;EFNA1;MAPKAPK2;MUC20;CDK1;DUSP5;ECT2;PDGFB;INSR;TPX2;ADORA2B;TRAF2;FLT1;MAP3K13;BMP2;ADAM8;ITGB3;PRLR;C5AR1
GO_BICELLULAR_TIGHT_JUNCTION_ASSEMBLY	10	31	0.000540558227793702	0.00505596037069701	1	ITGB1;ACTN4;PARD6B;CRB3;ECT2;MTDH;CLDN1;MICALL2;INADL;F11R
GO_INTRINSIC_APOPTOTIC_SIGNALING_PATHWAY_IN_RESPONSE_TO_ENDOPLASMIC_RETICULUM_STRESS	10	31	0.000540558227793702	0.00505596037069701	1	ERO1L;TNFRSF10B;TRIB3;CEBPB;BBC3;BAK1;CASP4;PPP1R15A;TRAF2;APAF1
GO_ANTIGEN_PROCESSING_AND_PRESENTATION_OF_EXOGENOUS_PEPTIDE_ANTIGEN_VIA_MHC_CLASS_I	16	66	0.00054097750416687	0.00505596037069701	1	HLA-F;PSMB8;CD36;HLA-H;HLA-B;PSMB9;HLA-A;CYBA;HLA-E;PSMA1;PSMA7;PSMB10;HLA-C;HLA-G;PSMD12;B2M
GO_REGULATION_OF_CARDIAC_MUSCLE_CONTRACTION	16	66	0.00054097750416687	0.00505596037069701	1	ASPH;ACE2;STC1;DSG2;GJA5;ATP1B1;KCNQ1;CAV1;PLN;PDE5A;ZC3H12A;SMAD7;JUP;GSTO1;CLIC2;PKP2
GO_RESPONSE_TO_FATTY_ACID	19	83	0.000552439038762362	0.00514530861772273	1	PPARG;ASS1;FN1;PRKAA1;AKR1C3;SRC;CD36;P2RY6;EDN1;PTGDR;PTGER4;INSIG2;PDX1;OR51E2;PDK3;ZC3H12A;HMGCS2;AKR1C2;CCNB1
GO_POSITIVE_REGULATION_OF_PROTEIN_OLIGOMERIZATION	8	21	0.000553146768233884	0.00514530861772273	1	MMP1;SNX9;BBC3;SH3GLB1;MMP3;C2orf89;FAS;IGJ
GO_REGULATION_OF_MEMBRANE_PROTEIN_ECTODOMAIN_PROTEOLYSIS	8	21	0.000553146768233884	0.00514530861772273	1	TIMP1;SNX9;SNX33;SH3D19;ADAM9;PTPN3;TNFRSF1B;ADAM8
GO_CHEMICAL_HOMEOSTASIS	116	863	0.000556655452983368	0.00516981736240126	1	TRPA1;PPARG;ITGB1;VDR;BDKRB1;OIT3;MALL;BDKRB2;TNFSF11;HNF4A;PLAU;STC1;ERO1L;CCL15;RAB20;FGFR4;CA12;VEGFA;OAS1;CCL11;HFE;CCL13;FN1;SFXN3;CLDN4;ITPR3;AQP7;TGM2;PRKAA1;DERL1;SLC39A4;ADM;F2RL1;HEPH;BBC3;ATP1B1;CD55;ATP13A3;CD36;HEXB;SLC39A5;BAK1;CAV1;EDN1;NOX4;PLN;PTGER4;PDX1;KISS1;ACADS;STC2;PRND;CD24;CYP4F12;PDK3;TAP1;SLC39A14;NR5A2;CYBA;PTGER3;MIA2;STAU1;ATP2A3;LRP5;S100A14;FTL;TCIRG1;PLA2G10;FGF7…
GO_MUSCLE_STRUCTURE_DEVELOPMENT	65	431	0.000560004769005009	0.00519277149441009	1	DLL4;ITGB1;CAST;COL3A1;TPM1;GATA6;FHL2;COL6A3;LIF;SDC1;MSC;ITGA11;SMTN;KRT8;PDGFRB;MYH9;TEAD4;VEGFA;LMNA;TMOD3;BMP4;PITX2;CAV2;PLAGL1;ASS1;TCF21;KLF5;ADAM12;GREM1;ADM;MAPK14;KRT19;TAGLN;FOXC2;MYH11;CAV1;NOX4;NR2F2;PITX1;MYL6;FOXF1;CFLAR;HES1;CDK1;MBNL1;CAPN2;BARX2;FZD1;SMAD7;FLNB;HEYL;NEXN;CD164;SKIL;WDR1;JAG1;MYOCD;LGALS1;JPH1;BMP2;BCL9L;CCNB1;PKP2;EPAS1;SIK1
GO_MATERNAL_PROCESS_INVOLVED_IN_FEMALE_PREGNANCY	15	60	0.000563273564706504	0.00520800670357211	1	ITGB1;VDR;LIF;STC1;DSG2;GJB2;ITGA3;PRDM1;NR2F2;ANGPT2;STC2;DAZAP1;CYP27B1;FAS;UBE2A
GO_MUSCLE_SYSTEM_PROCESS	46	281	0.000563408433111249	0.00520800670357211	1	TPM1;ITGA1;ASPH;GATA6;MYOF;BDKRB2;PPP1R13L;SMTN;ACTA2;MYL12A;STBD1;SULF1;TMOD3;GJA5;MYL12B;TPM4;MYL9;ACTG2;IL15;NOS3;VCL;PRKG1;PXN;ATP1B1;KCNQ1;MYH11;EDN1;PLN;TPM2;ALDOA;MYL6;PSMB9;CFLAR;PDE5A;TPM3;CYBA;PTGER3;CALD1;DYSF;ADORA2B;MYL4;MYOCD;NMUR1;UTS2;HTR1D;PKP2
GO_CELLULAR_RESPONSE_TO_VITAMIN	9	26	0.000570195738517214	0.00526252416391239	1	PPARG;ITGB1;VDR;COL1A1;POSTN;IL15;PAWR;FZD1;PIM1
GO_REGULATION_OF_STAT_CASCADE	28	144	0.000594342590284486	0.0054768391964533	1	LIF;BGN;ASPN;HNF4A;VEGFA;LRRC15;IL15;CSF2;IL23R;PTK6;TNFRSF1A;CAV1;PTGER4;LRRC66;CLCF1;HES1;PODNL1;LRRC19;IL24;CISH;CD40;IL18;STAP2;IL6;SOCS1;CRLF3;SOCS3;PRLR
GO_PHAGOCYTIC_VESICLE	19	84	0.000600330681098477	0.00552341572220621	1	RAB20;HLA-F;ANXA11;RAB11FIP1;CD36;UNC93B1;RAB32;HLA-H;HLA-B;HLA-A;CYBA;HLA-E;TCIRG1;RILP;RAC2;HLA-C;HLA-G;ADAM8;B2M
GO_ORGANIC_ACID_METABOLIC_PROCESS	124	936	0.000603042951000793	0.00553975481074642	1	PPARG;SLC16A3;B3GNT3;LPIN3;LDHA;HSD3B7;ACAN;BGN;PAPSS2;UGT2A3;HNF4A;UGT1A6;ERO1L;UGT1A10;SULF1;GLS;LUM;UGT1A9;CYGB;ASS1;UGT1A8;ACAA2;PADI1;EXT1;RARS;PRKAA1;CYP2B6;AKR1C3;PTGES;ASL;AGMAT;NOS3;FMO1;CYP2C9;MAPK14;SLC35D1;CHSY3;SLC6A6;SLC7A7;PGK1;HEXB;ATP8B1;TNFRSF1A;ACSL5;SLC27A2;GLCE;ELOVL1;UGT1A1;EDN1;ACOT4;NOX4;FABP6;UGT2B7;ACADS;ACSS2;ALDOA;MAPKAPK2;P4HA1;CYP4F12;TPI1;SEPHS2;PNP;ACOT11;NR5A2;AGX…
GO_ACUTE_INFLAMMATORY_RESPONSE	17	73	0.000606027413762706	0.00555853981367468	1	BDKRB2;PLSCR1;ASS1;HFE;ANO6;FN1;CEBPB;PTGES;REG3A;UGT1A1;FGA;SERPINA1;ICAM1;B4GALT1;IL6;VNN1;VCAM1
GO_RNA_POLYMERASE_II_TRANSCRIPTION_FACTOR_ACTIVITY_SEQUENCE_SPECIFIC_DNA_BINDING	88	623	0.000610308457696037	0.00558914061258476	1	PPARG;FOXL1;FOXD2;VDR;ELF4;GATA6;HNF4A;MSC;SNAI1;MAFK;HOXB5;NFE2L3;ETV7;ETS2;PLSCR1;PITX2;PLAGL1;AHR;CDX1;TCF21;KLF5;HOXA2;ELF3;CEBPB;BHLHE40;CREB3L3;ESRRA;RUNX1;HOXA5;BCL6B;FOSL1;FOSL2;HNF4G;FOXC2;CSDA;PRDM1;HOXC11;E2F8;OVOL1;HNF1B;BATF2;POU5F1;NR2F2;PITX1;PDX1;RELB;FOXF1;E2F4;MLX;KLF11;HOXA7;HOXA10;FOXQ1;ZBTB7A;NR5A2;HES1;BATF;PTGER3;BARX2;ELF1;KLF4;HEYL;RARG;IRF1;ARNTL2;SKIL;NFKB2;SMAD3;NFKB1;…
GO_REGULATION_OF_SEQUENCE_SPECIFIC_DNA_BINDING_TRANSCRIPTION_FACTOR_ACTIVITY	56	358	0.000616444894322841	0.00563661204762585	1	ANXA4;PPARG;TRIM15;TRADD;TNFSF11;HNF4A;BCL10;VEGFA;TICAM1;IRAK2;TRIM31;TNFRSF4;NOD1;GREM1;BHLHE40;MAPK14;FOSL1;RIPK3;TRAF5;DAP;STK3;CFLAR;CIB1;FAM105B;PYCARD;LRP5;ZC3H12A;PLA2G10;FZD1;KLF4;SMAD7;NLRC5;HEYL;ICAM1;TRIM40;MTDH;TRIM21;JUP;TNFAIP3;TNFRSF11A;CD40;PIM1;NFKB2;TRAF2;IL6;TRIM34;NFKB1;MYOCD;MAP3K13;TGFB1;SPHK1;FOXS1;RPS6KA4;SP100;ADAM8;SIK1
GO_REGULATION_OF_LYMPHOCYTE_MIGRATION	11	37	0.000631985706668041	0.00576979543309897	1	CCL20;FADD;RIPK3;ECM1;PYCARD;CXCL14;TMEM102;ITGA4;ADAM8;GCET2;STK10
GO_REGULATION_OF_ORGAN_MORPHOGENESIS	41	241	0.000655738572858479	0.00597742588140333	1	VDR;LIF;ASPN;PLAU;DAB2;CTHRC1;HOXB7;VEGFA;SP6;SULF1;BMP4;GREM1;TNFRSF11B;PSMB8;SMURF1;FOXC2;HOXC11;HNF1B;EDN1;POU5F1;PSMB9;HES1;PSMA1;FGF7;FZD1;HOXA11;PSMA7;B4GALT1;TNFAIP3;PSMB10;GPC6;PFN1;RAC1;TGFB1;SNAI2;NUMB;BMP2;CD34;RUNX2;GNG5;PSMD12
GO_HEPATICOBILIARY_SYSTEM_DEVELOPMENT	25	124	0.00066898287582011	0.00608877337438734	1	CAST;GATA6;ITGA2;ASS1;HFE;CEBPB;E2F8;HNF1B;LSR;UGT1A1;TK1;CCND1;FGA;PDX1;PTPN3;MAN2A1;PSMB9;HES1;HMGCS2;MKI67;FAS;SMAD3;ALDOB;PKM2;PCSK9
GO_RESPONSE_TO_COLD	12	43	0.000684596821494372	0.00622131305063088	1	TRPA1;PPARG;PRKAA1;ADM;CSDA;METRNL;LRP11;ACOT11;CASP8;IL6;PLAC8;GK
GO_CELLULAR_COMPONENT_MAINTENANCE	7	17	0.000715782793790028	0.00645513873180153	1	ITGA3;CTTN;MYADM;PLEKHA7;MYOCD;PKP2;ITPKA
GO_NEGATIVE_REGULATION_OF_ALCOHOL_BIOSYNTHETIC_PROCESS	7	17	0.000715782793790028	0.00645513873180153	1	SNAI1;CYP27B1;BMP5;ERLIN1;NFKB1;SNAI2;BMP2
GO_REGULATION_OF_IMMUNOGLOBULIN_SECRETION	7	17	0.000715782793790028	0.00645513873180153	1	STX4;TNFRSF4;HLA-E;RBP4;CD40;TRAF2;IL6
GO_NEGATIVE_REGULATION_OF_ANOIKIS	7	17	0.000715782793790028	0.00645513873180153	1	ITGB1;ITGA5;SRC;CEACAM5;CAV1;SNAI2;BCL2L1
GO_ANTIGEN_PROCESSING_AND_PRESENTATION_OF_ENDOGENOUS_ANTIGEN	7	17	0.000715782793790028	0.00645513873180153	1	HLA-B;HLA-A;TAP1;HLA-E;HLA-C;TAPBP;B2M
GO_GALACTOSYLTRANSFERASE_ACTIVITY	10	32	0.000717408876936048	0.00645741816957442	1	B3GNT3;GLT25D1;B3GNT8;PLOD3;ABO;B3GNT5;C1GALT1;B4GALT1;B4GALT4;C1GALT1C1
GO_POSITIVE_REGULATION_OF_TRANSCRIPTION_FROM_RNA_POLYMERASE_II_PROMOTER	131	999	0.000718218586135897	0.00645741816957442	1	PPARG;VDR;MET;ELF4;ACVRL1;GATA6;LPIN3;INHBA;MICAL2;LIF;KLF6;FSTL3;HOXB9;TNFSF11;HNF4A;TNIP1;MAFK;HOXB5;SERPINE1;ETS2;VEGFA;LMNA;PLSCR1;BMP4;LUM;PITX2;PLAGL1;AHR;CDX1;TCF21;KLF5;HOXA2;ELF3;GREM1;FADD;CEBPB;CREB3L3;ESRRA;F2RL1;RUNX1;HOXA5;BCL3;MAPK14;FOSL1;FOSL2;HEXB;TNFRSF1A;FOXC2;HOXC11;E2F8;HNF1B;C10orf116;MUC1;EDN1;POU5F1;FHOD1;INSIG2;PITX1;PDX1;RELB;ZBTB38;FOXF1;TEAD3;E2F4;CYR61;SBNO2;HOXA7;HO…
GO_REGULATION_OF_FAT_CELL_DIFFERENTIATION	22	105	0.000732154329116965	0.0065727238407526	1	PPARG;MMP11;C13orf33;RARRES2;KLF5;TRIB3;CEBPB;TGFB1I1;MAPK14;METRNL;C10orf116;STK3;HES1;LRP5;ZC3H12A;IL6;SMAD3;JAG1;TGFB1;SNAI2;SULT1E1;BMP2
GO_EMBRYONIC_ORGAN_MORPHOGENESIS	45	277	0.000757151533900243	0.00678683102205127	1	HOXB6;MICAL2;EPHA2;FBN1;TGFBR2;MMP14;HOXB5;CTHRC1;HOXB7;HOXA3;HOXB8;BMP4;PITX2;LRIG3;TCF21;HOXA2;NRP1;HOXA5;FOXC2;SLC39A1;HOXC11;HNF1B;EDN1;INSIG2;EFNA1;FOXF1;EPHB2;HOXB3;HOXA7;ENG;HES1;HOXA1;RBP4;HOXA11;HOXC9;HOXA6;RARG;YAP1;HYAL1;SMAD3;RAC1;HOXB4;RDH10;SOX18;RUNX2
GO_POSITIVE_REGULATION_OF_NEUTROPHIL_MIGRATION	9	27	0.000781044157717862	0.00696858858048608	1	PAWR;PTGER4;PTGER3;CXCL1;RAC2;RAC1;IL8;ADAM8;C5AR1
GO_HETEROTYPIC_CELL_CELL_ADHESION	9	27	0.000781044157717862	0.00696858858048608	1	ITGB1;ITGA5;DSG2;CD58;PERP;JUP;ITGA4;ITGB3;PKP2
GO_SPINDLE_MIDZONE	9	27	0.000781044157717862	0.00696858858048608	1	GEM;AURKA;CTTN;KIF20B;CDC6;OR2A4;CENPE;PLK1;CDCA8
GO_HUMORAL_IMMUNE_RESPONSE	28	149	0.0007833183580161	0.00696858858048608	1	IL7;CD46;ANG;FCN3;C4BPB;ADM;BCL3;CD55;FGB;FGA;HLA-A;C1S;HLA-E;C2;TREM1;SPON2;BST1;PSMB10;IL6;CFB;GPI;CFH;CCR6;C1R;CFD;IGJ;RPL39;B2M
GO_INTRINSIC_APOPTOTIC_SIGNALING_PATHWAY	28	149	0.0007833183580161	0.00696858858048608	1	EPHA2;STK24;ERO1L;DYRK2;TNFRSF10B;HIC1;TRIB3;CEBPB;BCL3;BBC3;TNFRSF1A;TMEM109;BAK1;CD24;CASP4;TNFRSF1B;PERP;BRCA2;PYCARD;MELK;PPP1R15A;CRIP1;TRAF2;NOL3;SFN;CDKN1A;APAF1;BCL2L1
GO_REGULATION_OF_CYCLIN_DEPENDENT_PROTEIN_KINASE_ACTIVITY	20	94	0.000785620326923206	0.006978573354471	1	SRC;CCND1;NR2F2;UBE2C;LATS2;CCNA2;CDC6;CKS1B;PDGFB;TNFAIP3;CDKN3;PIM1;SFN;CDK7;CAMK2N1;MYOCD;CDKN1A;PLK1;CKS2;CDC25C
GO_REGULATION_OF_SYSTEMIC_ARTERIAL_BLOOD_PRESSURE_BY_RENIN_ANGIOTENSIN	8	22	0.000794555933816719	0.00702629731608327	1	ACE2;CPA3;ENPEP;CTSZ;MME;CYBA;REN;ACE
GO_ACTIN_NUCLEATION	8	22	0.000794555933816719	0.00702629731608327	1	VIL1;ARPC5;ACTR3;ARPC1B;ARPC2;ARPC3;ACTR2;ACTR3C
GO_RETINOIC_ACID_BINDING	8	22	0.000794555933816719	0.00702629731608327	1	UGT1A6;UGT1A10;UGT1A9;UGT1A8;UGT1A1;NR2F2;UGT2B7;UGT1A7
GO_LYMPHOCYTE_CHEMOTAXIS	11	38	0.000811056805976227	0.0071508376514983	1	CCL15;CCL20;CKLF;CCL11;CCL13;CCL26;CXCR3;CCL18;CCL22;CCL24;ADAM8
GO_REGULATION_OF_MULTICELLULAR_ORGANISMAL_METABOLIC_PROCESS	11	38	0.000811056805976227	0.0071508376514983	1	PPARG;ITGB1;ITGA2;PDGFRB;ERRFI1;FAP;BMP4;CYGB;IL6;UTS2;TGFB1
GO_REGULATION_OF_CARTILAGE_DEVELOPMENT	15	62	0.000816164096070512	0.00718515891719219	1	LOXL2;ACVRL1;ADAMTS7;BMP4;GREM1;ADAMTS12;BMP1;CYR61;HOXA11;RARG;SMAD3;TGFB1;SNAI2;BMP2;RUNX2
GO_STEROID_METABOLIC_PROCESS	39	232	0.000832406096343743	0.00731725775032627	1	HSD17B2;HSD3B7;HSD11B2;PLEKHA1;UGT1A8;ACAA2;PRKAA1;CYP2B6;AKR1C3;CYP3A5;ADM;CYP2C9;ATP8B1;SLC27A2;UGT1A1;INSIG2;FABP6;APOL1;UGT2B7;AKR1B10;NR5A2;LRP5;SERPINA6;HMGCS2;CYP27B1;HSD17B11;AKR1C2;ERLIN1;NPC1L1;YWHAH;AMACR;AKR1C4;SULT1B1;SULT1E1;CLN6;EBP;SULT1A3;PRLR;PCSK9
GO_RESPONSE_TO_NUTRIENT	34	191	0.000841277861040252	0.007384272738745	1	PPARG;ITGB1;VDR;COL1A1;POSTN;LDHA;NQO1;ITGA2;TGFBR2;STC1;PITX2;ASS1;AKR1C3;TNFRSF11B;IL15;PAWR;CAV1;UGT1A1;CCND1;PDX1;STC2;BRCA2;FZD1;KYNU;INSR;HMGCS2;C2;CYP27B1;PIM1;TGFB1;TBXA2R;APAF1;VCAM1;PKM2
GO_VASCULAR_SMOOTH_MUSCLE_CELL_DIFFERENTIATION	6	13	0.000849866936831433	0.0074266067921636	1	GATA6;VEGFA;PITX2;ADM;HES1;MYOCD
GO_ANGIOGENESIS_INVOLVED_IN_WOUND_HEALING	6	13	0.000849866936831433	0.0074266067921636	1	GPR4;MCAM;B4GALT1;ETS1;CD34;ITGB3
GO_S100_PROTEIN_BINDING	6	13	0.000849866936831433	0.0074266067921636	1	S100A6;ANXA2;S100A11;ANXA11;IQGAP1;EZR
GO_REGULATION_OF_MAP_KINASE_ACTIVITY	50	318	0.000856640819923466	0.00747475972074812	1	THBS1;ITGA1;RGS3;TNFSF11;PDGFRB;STK38;VEGFA;MST1R;BMP4;IRAK2;IQGAP3;NOD1;PRKAA1;SHC1;KIAA1804;TRIB3;SRC;C21orf7;MDFIC;ZAK;MAPK14;TGFA;ADAM9;CAV1;EDN1;NOX4;EFNA1;MAPKAPK2;CD24;MUC20;PDE5A;JUB;CDK1;DUSP5;PDGFB;INSR;TNFRSF11A;CD40;ADORA2B;TRAF2;KITLG;PTPN22;FLT1;MAP3K13;TGFB1;ERBB2;CBLC;BMP2;ADAM8;C5AR1
GO_REGULATION_OF_SECRETION	95	689	0.000876408434387596	0.00763244168845068	1	ANXA4;IL4R;POSTN;INHBA;LIF;SPINK1;SDC1;TNFSF11;HNF4A;STC1;SDC4;GJA5;RALB;STX4;ANG;TNFRSF4;HFE;CD58;FN1;ITPR3;VEGFC;LLGL2;F2RL1;SRC;FAM132A;MAPK14;SYTL2;TRIM16;ADAM9;RAB11FIP1;TNFRSF9;KCNQ1;KRT20;SPINK13;CASP5;EDN1;FGB;FGA;GSDMD;PTGER4;PDX1;MMP13;KISS1;OR51E2;FOXF1;CEACAM1;KCNS3;ANO1;CYBA;PTGER3;PYCARD;LRP5;HLA-E;ZC3H12A;PLA2G10;PLA2R1;RBP4;SYT8;RAB11FIP5;SSC5D;REN;FAM3D;DNAJC1;RPH3AL;B4GALT1;RAC2…
GO_DIVALENT_INORGANIC_CATION_HOMEOSTASIS	53	340	0.000877292148097779	0.00763244168845068	1	TRPA1;ITGB1;VDR;BDKRB1;BDKRB2;TNFSF11;STC1;ERO1L;CCL15;CCL11;CCL13;ITPR3;TGM2;SLC39A4;ADM;F2RL1;BBC3;ATP1B1;CD55;ATP13A3;CD36;HEXB;SLC39A5;BAK1;CAV1;EDN1;PLN;KISS1;STC2;CD24;SLC39A14;PTGER3;ATP2A3;S100A14;CXCR3;TMEM165;CNNM4;BCAP31;SLC30A7;CYP27B1;CCL28;CCR3;CD40;NOL3;TPT1;C1QTNF1;UTS2;JPH1;TGFB1;LCK;CCR6;TBXA2R;C5AR1
GO_CORTICAL_CYTOSKELETON	18	80	0.000901501461990248	0.00783154574028532	1	ACTN4;LASP1;PLS1;MYH9;CAP1;TPM4;HFE;LLGL2;VCL;KRT19;CTTN;CALD1;DSTN;CAPN2;MYADM;EZR;ACTR2;SELE
GO_PEPTIDASE_REGULATOR_ACTIVITY	36	208	0.000917404185917943	0.00794871895155789	1	CAST;COL6A3;SERPINH1;SPINK1;MMP14;SERPINE1;VIL1;SERPINB1;TFPI;TIMP1;WFDC10B;NOD1;FN1;CTSC;CRIM1;BIRC3;LXN;SPINK13;CAV1;WFDC13;SPINK4;PYCARD;SERPINA1;PCOLCE;SERPINA6;CARD16;TNFAIP8;DPEP1;AMBP;R3HDML;NOL3;CASP1;RPS6KA3;APAF1;WFDC3;CSTB
GO_MIDBODY	25	129	0.000917676647044293	0.00794871895155789	1	ANXA2;RALB;DNM2;ANXA11;CHMP4C;IQGAP1;CEP55;CHMP4B;GEM;SH3GLB1;AURKA;CTNND1;KIF20B;CDK1;ECT2;CAPG;OR2A4;TRIOBP;CENPE;NEK2;KIF23;PLK1;KIF20A;CDCA8;KIF4A
GO_RESPONSE_TO_TOXIC_SUBSTANCE	40	239	0.000936412936185219	0.00809915048314585	1	NQO1;SDC1;ABP1;PDGFRB;GPX8;AOC3;CYGB;AHR;PDZD3;ASS1;IYD;SHC1;GUCY2C;NOS3;BAK1;TK1;MGST1;GPX2;SOD3;FABP1;CDK1;PPP1R15A;GSTK1;DUOX2;CRIP1;HYAL1;SKIL;CYB5R4;CASP8;GSTO1;FAS;IL6;PRDX4;MGST3;CDKN1A;CLIC2;ETS1;HTR1D;PXDN;CCNB1
GO_RESPONSE_TO_VITAMIN_D	10	33	0.000939278340462662	0.00811207395938264	1	ITGB1;VDR;STC1;IL15;STC2;FZD1;INSR;CYP27B1;PIM1;TGFB1
GO_MONOCARBOXYLIC_ACID_METABOLIC_PROCESS	71	491	0.000953356233662301	0.00822165521624807	1	PPARG;SLC16A3;LPIN3;LDHA;HSD3B7;BGN;UGT2A3;UGT1A6;ERO1L;UGT1A10;UGT1A9;CYGB;UGT1A8;ACAA2;PRKAA1;CYP2B6;AKR1C3;PTGES;CYP2C9;MAPK14;PGK1;ATP8B1;TNFRSF1A;ACSL5;SLC27A2;ELOVL1;UGT1A1;EDN1;ACOT4;FABP6;UGT2B7;ACADS;ACSS2;ALDOA;MAPKAPK2;P4HA1;CYP4F12;TPI1;ACOT11;NR5A2;AGXT;EGLN3;LDHAL6B;HAAO;PLA2G10;KYNU;PHYH;MGLL;CYP2C18;DPEP1;DSE;AKR1C2;XYLB;IDO1;GGT6;PRDX4;UGT2B10;AMACR;AKR1C4;GPI;SPHK1;PCK1;ALDOB;UG…
GO_CYSTEINE_TYPE_PEPTIDASE_ACTIVITY	30	166	0.000974460214506211	0.00839142158518012	1	TINAGL1;CAPN12;TINAG;TNIP1;CASP10;CASP7;CTSC;SOLH;CTSS;CASP6;CTSZ;UCHL3;CASP5;CTSK;CASP4;CFLAR;FAM105B;CTSL3;PYCARD;ZC3H12A;CAPN2;RCE1;CAPN8;JOSD1;TNFAIP3;CASP8;CAPN1;CTSD;CASP1;CAPN11
GO_GLYCOPROTEIN_METABOLIC_PROCESS	53	344	0.000980915461153718	0.00843473236654854	1	FOXL1;B3GNT3;THBS1;ADAMTS7;FUT6;BGN;PMM2;MGAT4B;GALNT5;TNIP1;GCNT3;FUT3;PARP4;SULF1;UGGT2;B3GNT8;GALNT12;FUT4;ABO;EXT1;MAN1A1;ALG5;DPM1;SLC35D1;CHSY3;HEXB;GALNT4;B3GNT5;GLCE;MUC1;ADAMTS12;MUC13;MAN2A1;MUC20;C1GALT1;ADAMTS5;ADAMTSL4;C3orf64;CHST13;B4GALNT2;TMEM165;B4GALT1;DSE;HYAL1;MUC12;B4GALT4;C1GALT1C1;OSTC;MUC2;MUC17;BMP2;A4GNT;EXT2
GO_POSITIVE_REGULATION_OF_SEQUENCE_SPECIFIC_DNA_BINDING_TRANSCRIPTION_FACTOR_ACTIVITY	38	225	0.000987525250635554	0.00847853446171895	1	PPARG;TRIM15;TRADD;TNFSF11;BCL10;VEGFA;TICAM1;IRAK2;TRIM31;NOD1;GREM1;FOSL1;RIPK3;TRAF5;STK3;CFLAR;CIB1;PYCARD;LRP5;FZD1;ICAM1;MTDH;TRIM21;JUP;TNFRSF11A;CD40;NFKB2;TRAF2;IL6;TRIM34;NFKB1;MYOCD;MAP3K13;TGFB1;SPHK1;RPS6KA4;SP100;ADAM8
GO_SECRETORY_GRANULE_LUMEN	18	81	0.000988875723222799	0.00847853446171895	1	THBS1;ACTN4;SERPINE1;VEGFA;TIMP1;RARRES2;FN1;VEGFC;QSOX1;FGB;FGA;ECM1;ALDOA;SERPINA1;PDGFB;TGFB1;FGG;CFD
GO_REGULATION_OF_INTERLEUKIN_6_PRODUCTION	21	100	0.0010142796034205	0.0086712111760631	1	MAPK13;EREG;TNFSF9;TICAM1;NOD1;CEBPB;F2RL1;CD36;IL1RL2;HLA-B;MAPKAPK2;CYBA;PYCARD;ZC3H12A;SPON2;TNFAIP3;ADORA2B;IL6;TICAM2;PTPN22;MYD88
GO_POSITIVE_REGULATION_OF_TRANSMEMBRANE_RECEPTOR_PROTEIN_SERINE_THREONINE_KINASE_SIGNALING_PATHWAY	21	100	0.0010142796034205	0.0086712111760631	1	THBS1;ACVRL1;GATA6;INHBA;DAB2;SULF1;BMP4;HFE;RBPMS;TGFB1I1;POU5F1;BMP1;KCP;CYR61;ENG;HES1;GDF15;BMP5;MYOCD;TGFB1;BMP2
GO_TRANSCRIPTION_FACTOR_ACTIVITY_RNA_POLYMERASE_II_CORE_PROMOTER_PROXIMAL_REGION_SEQUENCE_SPECIFIC_BINDING	51	328	0.00101963062864698	0.0087043792194452	1	ELF4;HNF4A;SNAI1;NFE2L3;ETS2;PLSCR1;PITX2;TCF21;KLF5;HOXA2;ELF3;CEBPB;BHLHE40;ESRRA;HOXA5;FOSL1;FOSL2;FOXC2;PRDM1;HOXC11;E2F8;OVOL1;BATF2;PITX1;E2F4;HOXA7;HOXA10;ZBTB7A;NR5A2;HES1;BATF;ELF1;KLF4;HEYL;IRF1;ARNTL2;SKIL;NFKB2;MYOCD;MXD1;SNAI2;SP1;CEBPD;ELK3;ASCL2;CREB3L1;SOX18;RUNX2;TGIF1;EPAS1;MYBL2
GO_CYTOSKELETON_DEPENDENT_CYTOKINESIS	11	39	0.00103020079373406	0.00878194221286842	1	SNX9;SNX33;ACTR3;CEP55;CHMP4B;KIF4B;KIF23;PLK1;KIF20A;KIF4A;ACTR2
GO_REGULATION_OF_DNA_REPLICATION	29	157	0.00103561187483975	0.00880663453338458	1	PPARG;AREG;ACVRL1;EREG;BMP4;S100A11;GREM1;SHC1;SRC;CSF2;E2F8;ZBTB38;OBFC1;BRCA2;CDK1;CDC6;PDGFB;KLF4;INSR;BMP5;KITLG;IL6;RAC1;NEK2;TGFB1;CCT5;CDT1;PARM1;ATF1
GO_CARBOHYDRATE_DERIVATIVE_METABOLIC_PROCESS	133	1028	0.00103607465098642	0.00880663453338458	1	FOXL1;B3GNT3;THBS1;ADAMTS7;FUT6;LDHA;ACAN;BGN;FUCA2;PAPSS2;SDC1;PMM2;MGAT4B;GALNT5;TNIP1;SDC4;PDGFRB;GCNT3;FUT3;PLAUR;KDELC2;PARP4;SULF1;UGGT2;CTSA;B3GNT8;GALNT12;HSPG2;PLSCR1;LUM;FUT4;ABO;MOCOS;EXT1;NT5C3;SERINC2;AKR1C3;MAN1A1;KDELC1;GUCA2B;IL15;ADM;GUCY2C;ALG5;DPM1;SLC35D1;ATP1B1;CHSY3;PGK1;HEXB;GALNT4;CDA;B3GNT5;GLCE;HMMR;MUC1;TK1;ADAMTS12;APOBEC1;PTGDR;MUC13;ALDOA;CMPK1;MAN2A1;PDE8A;MUC20;TPI…
GO_NEGATIVE_REGULATION_OF_PROTEIN_METABOLIC_PROCESS	137	1065	0.00105013403875681	0.00887158781490629	1	MVP;RNF149;RNF128;THBS1;CAST;BDKRB1;COL6A3;INHBA;SERPINH1;BDKRB2;LIF;SPINK1;BGN;IGFBP3;ANXA2;ASPN;RGS3;HNF4A;TNIP1;GPRC5A;ERRFI1;SERPINE1;MYO1D;PLAUR;STK38;VIL1;VEGFA;SERPINB1;TFPI;BMP4;TIMP1;CD46;WFDC10B;ANG;HFE;UBAC2;GREM1;TRIB3;MECOM;C4BPB;CRIM1;LRRC15;BIRC3;F2RL1;SRC;PSMB8;IGF2BP1;BCL3;PTK6;LXN;CD55;SYTL2;SPINK13;BAK1;CAV1;EDN1;FGA;NR2F2;ECM1;PTPN3;UBE2C;LATS2;WFDC13;FABP1;PSMB9;GRB7;CIB1;LRR…
GO_CELL_FATE_COMMITMENT_INVOLVED_IN_FORMATION_OF_PRIMARY_GERM_LAYER	9	28	0.0010512141748224	0.00887158781490629	1	GATA6;TRIM15;ETS2;BMP4;FOXC2;HNF1B;POU5F1;HOXA11;KLF4
GO_POSITIVE_REGULATION_OF_CARDIAC_MUSCLE_TISSUE_DEVELOPMENT	9	28	0.0010512141748224	0.00887158781490629	1	GATA6;EFNB2;BMP4;GREM1;MAPK14;CDK1;MYOCD;TGFB1;CCNB1
GO_T_CELL_MEDIATED_IMMUNITY	9	28	0.0010512141748224	0.00887158781490629	1	CD46;MICA;CTSC;RAET1E;CD55;EMP2;ICAM1;JAG1;MICB
GO_NEGATIVE_REGULATION_OF_FATTY_ACID_METABOLIC_PROCESS	9	28	0.0010512141748224	0.00887158781490629	1	UGT1A6;UGT1A10;UGT1A9;UGT1A8;TRIB3;UGT1A1;INSIG2;ERLIN1;UGT1A7
GO_BASAL_PART_OF_CELL	13	51	0.00106120621234369	0.00894315662710153	1	MET;ITGA1;ITGA2;FAP;MYO1C;PHLDB2;HFE;CLDN4;CAV1;EDN1;CEACAM1;MUC20;CD34
GO_ENDOCHONDRAL_BONE_MORPHOGENESIS	12	45	0.00106620446466199	0.00897249731570457	1	COL1A1;SERPINH1;TGFBR2;MMP14;STC1;BMP4;COL10A1;MMP13;HOXA11;RARG;COL27A1;RUNX2
GO_RESPONSE_TO_PLATELET_DERIVED_GROWTH_FACTOR	7	18	0.00107209847651197	0.00899650296034723	1	PDGFRB;ERRFI1;FN1;IQGAP1;SRC;CCNA2;HYAL1
GO_NEGATIVE_REGULATION_OF_CELL_KILLING	7	18	0.00107209847651197	0.00899650296034723	1	MICA;HLA-B;CEACAM1;HLA-A;TAP1;HLA-E;IL7R
GO_REGULATION_OF_TRANSCRIPTION_FROM_RNA_POLYMERASE_II_PROMOTER	214	1761	0.00108923759371379	0.00912737904307477	1	ANXA4;PPARG;FOXL1;FOXD2;DLL4;VDR;HTATIP2;MET;ELF4;ACVRL1;GATA6;LPIN3;FHL2;INHBA;MICAL2;LIF;KLF6;FSTL3;HOXB9;FBN1;TNFSF11;HNF4A;MSC;TNIP1;SNAI1;PPP1R13L;CA9;MAFK;HOXB5;NFE2L3;ETV7;SERPINE1;ETS2;C20orf20;HTRA3;TEAD4;VEGFA;LMNA;SULF1;PLSCR1;BMP4;LUM;PITX2;PLAGL1;AHR;CDX1;TCF21;HFE;ITGA3;HIC1;KLF5;HOXA2;ELF3;GREM1;FADD;TRIB3;KLF10;CEBPB;BHLHE40;CREB3L3;ESRRA;FRK;F2RL1;TXN;RUNX1;HOXA5;BCL6B;BCL3;MAPK1…
GO_PLASMA_MEMBRANE_PROTEIN_COMPLEX	73	507	0.00111644422883686	0.00934212738019639	1	ITGB1;EPS8;ITGA1;ITGA5;ITGA2;TRADD;ITGA11;DAB2;TGFBR2;KRT8;MYH9;KCNE3;BCL10;ITGB6;GJA5;GJB2;CASP10;IL10RB;HFE;ITGA3;HLA-F;SHC1;FADD;GNG12;IL23R;IL13RA1;ATP1B1;KRT19;KCNQ1;MS4A2;HLA-H;CATSPER1;OSMR;TRAF5;NOX4;CTNNA1;HLA-B;CEACAM1;KCNS3;SNTB2;HLA-A;CFLAR;ENG;CYBA;CTTN;LRP5;HLA-E;GJD3;KCNK6;SMAD7;INSR;SKAP1;JUP;PICALM;CD40;CASP8;TRAF2;HLA-C;FAS;KCNK1;IL6;GJB3;HLA-G;ITGB4;GJA4;ITGA4;BMP2;ADAM8;ITGB3;…
GO_REGULATION_OF_ADAPTIVE_IMMUNE_RESPONSE	24	123	0.00114397116818594	0.00955894552399441	1	IL4R;HFE;PVR;FADD;C4BPB;IL23R;RIPK3;HLA-B;CEACAM1;HLA-A;CD80;CLCF1;STAT6;PYCARD;HLA-E;TNFAIP3;IRF1;CD40;TRAF2;TGFB1;IL1RL1;IL7R;IL20RB;B2M
GO_LIPID_BINDING	88	637	0.0011502133480007	0.00959754889530623	1	ANXA4;PPARG;TRIP10;VDR;S100A10;THBS1;SNX7;MYOF;PAQR5;ANXA2;STX3;HNF4A;ANXA2P2;UGT1A6;HSD11B2;MYO1E;VIL1;UGT1A10;NUP62CL;UGT1A9;SNX9;PLEKHA1;UGT1A8;SNX33;ITPR3;SHC1;ANXA11;ESRRA;OSBPL10;IQGAP1;ESYT2;PLD1;BAIAP2L2;CD55;SYTL2;SMURF1;SH3GLB1;CD36;KCNQ1;ATP8B1;MYO1B;FCHO2;CEACAM5;KIF16B;CAV1;UGT1A1;NR2F2;FABP6;APOL1;UGT2B7;MCTP2;FABP1;GRK5;GRB7;FABP2;ACOT11;NR5A2;DYSF;PIK3C2B;PGRMC2;ANXA13;MELK;RBP4;S…
GO_MESENCHYME_DEVELOPMENT	33	188	0.00119823986886739	0.0099842071327035	1	LOXL2;EFNB1;SNAI1;PDGFRB;ACTA2;BMP4;PITX2;TCF21;ACTG2;NRP1;HOXA5;S100A4;FOXC2;EDN1;EFNA1;NEDD4;SEMA3F;FOXF1;ENG;HES1;HNRNPAB;SEMA3C;FAM83D;HEYL;YAP1;KITLG;SMAD3;JAG1;TGFB1;SNAI2;RDH10;ADAM15;BMP2
GO_POSITIVE_REGULATION_OF_ORGANELLE_ORGANIZATION	79	562	0.0012051736748271	0.0100212938852445	1	S100A10;VASP;TPM1;CDC42EP5;LIF;ANXA2;SDC1;SDC4;PDGFRB;PLAUR;VIL1;VEGFA;EREG;RALB;ARPC5;CCL11;ACTR3;F2RL1;SRC;CSF2;YWHAZ;TGFA;BBC3;BAIAP2L2;SLC17A9;SH3GLB1;CCL26;AURKA;ARPC1B;MUC1;BAK1;CAV1;EDN1;NOX4;FHOD1;GZMB;UBE2C;ARPC2;CTSK;PDCD5;OBFC1;HES1;CTTN;BAIAP2L1;PYCARD;ARHGEF15;LRP5;DSTN;CAPG;PDGFB;INSR;ICAM1;CALCOCO2;SYNPO;RAC2;ARPC3;CASP8;SFN;WDR1;SMAD3;PFN1;MICALL2;RAC1;NEK2;IL9R;NMUR1;YWHAH;TGFB1;…
GO_PLASMA_MEMBRANE_RECEPTOR_COMPLEX	31	174	0.00120607864203753	0.0100212938852445	1	ITGB1;EPS8;ITGA1;ITGA5;ITGA2;ITGA11;DAB2;TGFBR2;MYH9;BCL10;ITGB6;IL10RB;HFE;ITGA3;IL23R;IL13RA1;OSMR;TRAF5;CEACAM1;ENG;INSR;SKAP1;CD40;TRAF2;KCNK1;IL6;ITGB4;ITGA4;BMP2;ITGB3;B2M
GO_REGULATION_OF_PROTEIN_OLIGOMERIZATION	10	34	0.00121436316084422	0.0100618661898521	1	MMP1;SNX9;SRC;BBC3;SH3GLB1;MMP3;CLDN7;C2orf89;FAS;IGJ
GO_RESPONSE_TO_PROSTAGLANDIN	10	34	0.00121436316084422	0.0100618661898521	1	PPARG;FN1;PRKAA1;AKR1C3;P2RY6;EDN1;PTGDR;PTGER4;HMGCS2;AKR1C2
GO_REGULATION_OF_SYMBIOSIS_ENCOMPASSING_MUTUALISM_THROUGH_PARASITISM	35	203	0.00121668315991712	0.0100669896140834	1	TRIM15;FUCA2;TNIP1;PLSCR1;CAV2;OAS1;TRIM31;DERL1;TRIM10;CHMP4C;FCN3;F2RL1;MDFIC;CHMP4B;CD36;CAV1;IFITM2;OASL;IFITM3;TAP1;NR5A2;STAU1;ZC3H12A;SRPK1;TRIM21;PPIA;PFN1;TOP2A;LGALS1;SP1;SP100;SQSTM1;IL8;IFITM1;OAS3
GO_CELLULAR_RESPONSE_TO_HORMONE_STIMULUS	77	543	0.00126257008990474	0.0104320735361403	1	PPARG;VDR;GATA6;FHL2;INHBA;PAQR5;ITGA2;FBN1;HNF4A;STC1;ERRFI1;PLOD2;BMP4;CAV2;PLOD3;AHR;ASS1;AP3S1;FN1;PRKAA1;SHC1;AKR1C3;TRIB3;ESRRA;GNG12;CTSS;SRC;TGFB1I1;PXN;BAIAP2L2;HNF4G;FOXC2;PAWR;P2RY6;CAV1;UGT1A1;EDN1;FGB;APOBEC1;PTGDR;PTGER4;NR2F2;NEDD4;LATS2;OR51E2;NR5A2;BAIAP2L1;PGRMC2;CCNA2;TCIRG1;CDC6;FZD1;PMEPA1;MED14;REN;INSR;HMGCS2;GFPT1;RARG;AKR1C2;FAS;CDK7;IL6;NFKB1;SLIT3;YWHAH;TGFB1;AKR1C4;EIF…
GO_POSITIVE_REGULATION_OF_FIBROBLAST_PROLIFERATION	13	52	0.00128906659558631	0.010621334233271	1	S100A6;ANXA2;EREG;FN1;FOSL2;CCNA2;CDC6;PDGFB;CDKN1A;UTS2;TGFB1;SPHK1;CCNB1
GO_REGULATION_OF_T_CELL_MEDIATED_IMMUNITY	13	52	0.00128906659558631	0.010621334233271	1	HFE;PVR;FADD;IL23R;RIPK3;HLA-B;CEACAM1;HLA-A;HLA-E;TRAF2;IL7R;IL20RB;B2M
GO_NEGATIVE_REGULATION_OF_ESTABLISHMENT_OF_PROTEIN_LOCALIZATION	35	205	0.0013054267692946	0.0107411749195367	1	ANXA4;HNF4A;DYRK2;FN1;UBAC2;TMBIM1;LRRC15;F2RL1;TXN;MDFIC;RAB11FIP1;TNFRSF9;CD36;PTGER4;PTGER3;ANXA13;ZC3H12A;FZD1;NDFIP2;RAB11FIP5;SSC5D;FAM3D;NFKBIE;EZR;IL6;PTPN22;RHBDF1;UTS2;SNAI2;RHBDF2;SP100;PIM3;ENY2;CD34;BCL2L1
GO_MUSCLE_CELL_DIFFERENTIATION	39	236	0.00131061640814454	0.0107688981535876	1	ITGB1;CAST;TPM1;GATA6;FHL2;SDC1;KRT8;PDGFRB;MYH9;VEGFA;LMNA;TMOD3;BMP4;PITX2;CAV2;ADAM12;GREM1;ADM;MAPK14;KRT19;MYH11;NOX4;PITX1;FOXF1;CFLAR;HES1;CDK1;MBNL1;CAPN2;BARX2;NEXN;WDR1;JAG1;MYOCD;LGALS1;BMP2;CCNB1;EPAS1;SIK1
GO_TUMOR_NECROSIS_FACTOR_RECEPTOR_SUPERFAMILY_BINDING	12	46	0.00131484926448253	0.0107886938261839	1	TRADD;TNFSF11;CD70;TNFSF9;TNFSF15;TMBIM1;FADD;CFLAR;CASP8;TRAF2;NOL3;MYD88
GO_RESPONSE_TO_LAMINAR_FLUID_SHEAR_STRESS	6	14	0.00136361503763206	0.0111578790631138	1	ASS1;SMAD6;KLF4;SMAD7;TGFB1;ETS1
GO_POST_EMBRYONIC_ORGAN_DEVELOPMENT	6	14	0.00136361503763206	0.0111578790631138	1	LDHA;FBN1;MYO1E;VEGFA;BAK1;KLF4
GO_POSITIVE_REGULATION_OF_INTERLEUKIN_6_PRODUCTION	15	65	0.00137181974928464	0.0111972643425428	1	MAPK13;EREG;TNFSF9;TICAM1;NOD1;F2RL1;CD36;IL1RL2;CYBA;PYCARD;SPON2;ADORA2B;IL6;TICAM2;MYD88
GO_VASCULAR_PROCESS_IN_CIRCULATORY_SYSTEM	29	162	0.00137221376746848	0.0111972643425428	1	ITGA1;BDKRB2;ACE2;ACTA2;VEGFA;GJA5;PLOD3;SHC1;ADM;F2RL1;SRC;NOS3;PRKG1;FOXC2;CAV1;EDN1;FGB;HRH1;FGA;PTGER3;ICAM1;ADORA2B;UTS2;TGFB1;ACE;FGG;HTR1D;TBXA2R;GCLM
GO_POSITIVE_REGULATION_OF_CARTILAGE_DEVELOPMENT	9	29	0.00139226529907603	0.0113452362387518	1	LOXL2;ACVRL1;BMP4;BMP1;CYR61;HOXA11;SMAD3;BMP2;RUNX2
GO_RESPONSE_TO_STARVATION	28	152	0.00140263266307803	0.0114139956461756	1	PPARG;ABP1;RALB;HFE;PRKAA1;AKR1C3;KLF10;SLC39A4;ADM;SH3GLB1;SLC39A5;CAV1;FSTL1;UGT1A1;ACADS;DAP;LRP11;ZC3H12A;PPP1R15A;HMGCS2;DNAJC15;CDKN1A;SPHK1;PCK1;ALDOB;UPP1;TBL2;PCSK9
GO_MUSCLE_TISSUE_DEVELOPMENT	44	275	0.00144919747693503	0.0117767201559721	1	DLL4;ITGB1;COL3A1;TPM1;GATA6;FHL2;MSC;PPP1R13L;PDGFRB;DSG2;VEGFA;LMNA;GJA5;BMP4;PITX2;CAV2;PLAGL1;TCF21;KLF5;MAPK14;FOXC2;MYH11;CAV1;NOX4;PLN;NR2F2;PITX1;MYL6;CFLAR;ENG;CDK1;SEMA3C;RBP4;SMAD7;FLNB;HEYL;NEXN;SKIL;MYOCD;BMP2;BCL9L;CCNB1;PKP2;SIK1
GO_POSITIVE_REGULATION_OF_IMMUNE_EFFECTOR_PROCESS	28	153	0.00145774085096474	0.0118298969469237	1	IL4R;TRIM15;BCL10;CD46;STX4;TNFRSF4;PVR;FADD;F2RL1;IL23R;CD36;HLA-B;FOXF1;HLA-A;CD80;CLCF1;STAT6;HLA-E;RBP4;SPON2;RAC2;CD40;ADORA2B;TRAF2;IL6;TGFB1;VAMP8;B2M
GO_VASCULOGENESIS	14	59	0.00147270571765264	0.0119349685282644	1	EPHA2;TGFBR2;PDGFRB;MYO1E;VEGFA;PITX2;ADM;CAV1;FOXF1;ENG;YAP1;MYOCD;KDR;SOX18
GO_RESPONSE_TO_IONIZING_RADIATION	26	140	0.00148755485345828	0.0120388160233368	1	ITGB1;THBD;DNM2;IKBIP;PRKAA1;MAPK14;DCUN1D3;TMEM109;BAK1;CAV1;CCND1;NOX4;APOBEC1;XRCC4;NET1;CYBA;BRCA2;ECT2;ICAM1;YAP1;NHEJ1;CDKN1A;SNAI2;SOCS3;VCAM1;BCL2L1
GO_GLYCOSYLATION	42	259	0.001491198983817	0.0120466113338	1	B3GNT3;THBS1;ADAMTS7;FUT6;PMM2;MGAT4B;GALNT5;GCNT3;FUT3;PARP4;UGGT2;B3GNT8;GALNT12;FUT4;ABO;EXT1;MAN1A1;ALG5;SLC35C1;DPM1;GALNT4;B3GNT5;MUC1;MUC13;MAN2A1;MUC20;C1GALT1;ADAMTS5;ADAMTSL4;C3orf64;B4GALNT2;TMEM165;B4GALT1;MUC12;B4GALT4;C1GALT1C1;OSTC;MUC2;C10orf125;MUC17;A4GNT;EXT2
GO_CARDIOCYTE_DIFFERENTIATION	20	96	0.00149259061995865	0.0120466113338	1	ITGB1;GATA6;FHL2;PDGFRB;VEGFA;LMNA;PITX2;GREM1;MYH11;POU5F1;NOX4;HES1;CDK1;NEXN;JAG1;MYOCD;SOX18;BMP2;CCNB1;SIK1
GO_RESPONSE_TO_CARBOHYDRATE	30	167	0.0015005417717794	0.0120942849071484	1	THBS1;LDHA;ITGA2;HNF4A;PLAU;TGFBR2;COL6A2;FN1;MAPK14;HNF1B;NOX4;PTGER4;PDX1;ANGPT2;PDK3;CYBA;PPP1R15A;GJD3;ME1;RAB11FIP5;HMGCS2;ICAM1;GFPT1;SLC2A2;FAS;NFKB1;SLC29A1;LGALS1;TGFB1;ALDOB
GO_CELLULAR_RESPONSE_TO_PROSTAGLANDIN_STIMULUS	8	24	0.00152759487310565	0.0122290274280014	1	PPARG;FN1;PRKAA1;AKR1C3;P2RY6;PTGDR;PTGER4;AKR1C2
GO_POSITIVE_REGULATION_OF_CELL_JUNCTION_ASSEMBLY	8	24	0.00152759487310565	0.0122290274280014	1	S100A10;ACE2;SDC4;VEGFA;CAV1;SMAD3;RAC1;KDR
GO_REGULATION_OF_ANOIKIS	8	24	0.00152759487310565	0.0122290274280014	1	ITGB1;ITGA5;SRC;CEACAM5;CAV1;SNAI2;BCL2L1;SIK1
GO_FUCOSYLATION	8	24	0.00152759487310565	0.0122290274280014	1	THBS1;ADAMTS7;FUT6;FUT3;FUT4;ADAMTS5;ADAMTSL4;C10orf125
GO_REGULATION_OF_T_CELL_MIGRATION	8	24	0.00152759487310565	0.0122290274280014	1	CCL20;FADD;RIPK3;ECM1;PYCARD;TMEM102;ITGA4;ADAM8
GO_TOLL_LIKE_RECEPTOR_SIGNALING_PATHWAY	18	85	0.00153574747970006	0.0122776784998724	1	TNIP1;BCL10;TICAM1;IRAK2;FADD;BIRC3;CTSS;CD36;UNC93B1;CTSK;MAPKAPK2;S100A14;TNIP3;CASP8;UBE2D1;TICAM2;MYD88;RPS6KA3
GO_POSITIVE_REGULATION_OF_VASOCONSTRICTION	10	35	0.00155170452012547	0.0123538930002504	1	GJA5;SHC1;CAV1;FGB;HRH1;FGA;PTGER3;ICAM1;FGG;TBXA2R
GO_CCR_CHEMOKINE_RECEPTOR_BINDING	10	35	0.00155170452012547	0.0123538930002504	1	CCRL2;CCL15;CNIH4;CCL20;CCL11;CCL13;CCL26;CCL18;CCL22;CCL24
GO_REGULATION_OF_CELL_MIGRATION_INVOLVED_IN_SPROUTING_ANGIOGENESIS	7	19	0.00155399780714454	0.0123538930002504	1	DLL4;SRPX2;VEGFA;FOXC2;MMRN2;CIB1;KLF4
GO_CATABOLIC_PROCESS	209	1730	0.00155523034848283	0.0123538930002504	1	TINAGL1;COL4A1;PLBD1;RNF128;COL5A2;COL3A1;COL5A1;MMP1;COL15A1;LPIN3;COL1A1;ADAMTS7;COL6A3;TINAG;FUT6;COL1A2;LDHA;COL4A2;ACAN;BGN;COL8A1;FUCA2;SDC1;MMP11;PNPLA1;MMP14;ACE2;SDC4;COL6A2;COL12A1;ADAMTS2;GALE;PLOD2;CD2AP;PELO;STBD1;BFAR;FAP;GLS;ALDH3B1;CTSA;HSPG2;LUM;FUT4;CD93;REP15;IMPA2;NT5C3;CYP2B6;DERL1;AKR1C3;HECTD3;CTSC;CHMP4C;CYP3A5;KCTD10;NCEH1;CTSE;ASL;CTSS;PLD1;NOS3;PSMB8;PTER;SLC35C1;TGFB1I…
GO_POSITIVE_REGULATION_OF_INNATE_IMMUNE_RESPONSE	40	244	0.00155572181967319	0.0123538930002504	1	TNIP1;BCL10;EREG;PLSCR1;TICAM1;IRAK2;NOD1;PVR;FADD;BIRC3;CTSS;SRC;PSMB8;CD36;UNC93B1;CD209;RELB;CTSK;MAPKAPK2;PSMB9;FAM105B;MMP2;PYCARD;S100A14;TNIP3;HLA-E;PSMA1;PSMA7;NLRC5;TNFAIP3;PSMB10;CASP8;UBE2D1;TICAM2;NFKB1;MYD88;ICAM2;RPS6KA3;ADAM8;PSMD12
GO_NEGATIVE_REGULATION_OF_DEFENSE_RESPONSE	26	141	0.00159048096913059	0.0126129831278507	1	PPARG;TNFAIP6;MICA;FAM132A;TNFRSF1A;METRNL;PTGER4;HLA-B;FOXF1;IL2RA;HLA-A;TNFRSF1B;TAP1;FAM105B;HLA-E;ZC3H12A;NMI;KLF4;NLRC5;TNFAIP3;SMAD3;NFKB1;MICB;ETS1;SOCS3;IL20RB
GO_BONE_DEVELOPMENT	28	155	0.00160521131144391	0.0126790726108913	1	COL1A1;SERPINH1;PAPSS2;ANXA2;TGFBR2;MMP14;STC1;SULF1;BMP4;PITX2;CDX1;ANO6;SRC;PLS3;COL10A1;PTGER4;INSIG2;MMP13;SPNS2;LRP5;HOXA11;RARG;COL27A1;TGFB1;HOXB4;VKORC1;BMP2;RUNX2
GO_REGULATION_OF_LEUKOCYTE_MEDIATED_IMMUNITY	28	155	0.00160521131144391	0.0126790726108913	1	IL4R;STX4;HFE;MICA;PVR;FADD;C4BPB;F2RL1;IL23R;RIPK3;HLA-B;FOXF1;CEACAM1;HLA-A;TAP1;CLCF1;STAT6;HLA-E;ICAM1;RAC2;CD40;ADORA2B;TRAF2;TGFB1;VAMP8;IL7R;IL20RB;B2M
GO_CELLULAR_MODIFIED_AMINO_ACID_METABOLIC_PROCESS	36	213	0.00160585480864584	0.0126790726108913	1	CLIC1;ERO1L;PLSCR1;ASS1;PADI1;IYD;SERINC2;SLCO4A1;CLIC3;NOX4;MGST1;P4HA1;SEPHS2;EGLN3;SHMT2;PLA2G10;GSTK1;KYNU;DPEP1;DUOX2;TDO2;GSTO1;GSTA2;IDO1;SLC25A32;GGT6;PRDX4;CLIC2;LPCAT4;SULT1B1;PADI3;ICMT;VNN1;GGH;A2LD1;GCLM
GO_REGULATION_OF_PROTEIN_POLYMERIZATION	30	169	0.00160790985014723	0.0126790726108913	1	EPS8;VASP;CDC42EP5;ARHGAP18;VIL1;TMOD3;ARPC5;CCL11;ACTR3;BAIAP2L2;CCL26;ARPC1B;CAV1;ARPC2;CTTN;BAIAP2L1;PYCARD;MYADM;CAPG;CAPZA1;ICAM1;AP1AR;ARPC3;TRIOBP;PFN1;RAC1;CDC42EP1;CCL24;ACTR2;ACTR3C
GO_REGULATION_OF_CARDIAC_MUSCLE_TISSUE_DEVELOPMENT	12	47	0.00160953068471592	0.0126790726108913	1	GATA6;TGFBR2;EFNB2;BMP4;GREM1;MAPK14;CDK1;RBP4;MYOCD;TGFB1;BMP2;CCNB1
GO_EPITHELIAL_CELL_MORPHOGENESIS	11	41	0.00161546052776834	0.0126825076961298	1	MET;STC1;BMP4;PLOD3;GREM1;VSIG1;FLNB;ST14;RAC1;RAB25;COL18A1
GO_STRUCTURAL_CONSTITUENT_OF_MUSCLE	11	41	0.00161546052776834	0.0126825076961298	1	TPM1;ASPH;SMTN;TPM4;MYL9;KRT19;MYH11;TPM2;MYL6;NEXN;JPH1
GO_REGULATION_OF_ENDOCYTOSIS	34	198	0.00161639803970281	0.0126825076961298	1	PPARG;ITGB1;ACTN4;ITGA2;ANXA2;DAB2;LGALS3;EHD4;SERPINE1;CD2AP;VEGFA;DNM2;SNX33;HFE;ANO6;GREM1;C4BPB;F2RL1;PLD1;SRC;CD36;CAV1;CYBA;TSPAN1;PYCARD;C2;PICALM;RAC1;TGFB1;CDH13;AXL;SELE;PCSK9;B2M
GO_REGULATION_OF_T_CELL_DIFFERENTIATION	21	106	0.00163807592162974	0.0128355723872338	1	IL4R;TGFBR2;IL7;TNFSF9;BMP4;CD46;PRELID1;IL15;IL23R;IL1RL2;IL2RA;PNP;CD80;IRF1;IL6;HLA-G;TGFB1;IL7R;ERBB2;VNN1;ADAM8
GO_INTERSPECIES_INTERACTION_BETWEEN_ORGANISMS	89	652	0.00164336144497558	0.0128599554344914	1	ITGB1;HTATIP2;MMP1;ITGA5;EPHA2;ITGA2;TNIP1;ACE2;KRT8;VDAC1;KRT18;ITGB6;EFNB2;TRAM1;CAV2;CD46;LTBR;CD93;TNFRSF4;MICA;PVR;SHC1;DERL1;FADD;CHMP4C;LRRC15;HAVCR1;SRC;SUGT1;PSMB8;MDFIC;CHMP4B;CD55;SLC1A5;KRT19;IL2RG;TNFRSF1A;CD209;CAV1;GPR172A;NEDD4;DPP4;HLA-B;XRCC4;PSMB9;HLA-A;CFLAR;KPNA7;TAP1;CD80;ZC3H12A;SRPK1;CCNA2;PSMA7;INSR;ICAM1;CALCOCO2;TREM1;CCR3;AMBP;PSMB10;PTBP1;PPIA;NUP37;CASP8;KARS;CLDN1;D…
GO_REGULATION_OF_RESPONSE_TO_BIOTIC_STIMULUS	38	230	0.00165268623581197	0.0129158411770985	1	TRIM15;TEAD4;CD93;REP15;C7orf68;NOD1;PVR;CPA3;IL15;BIRC3;F2RL1;SLC35C1;IL23R;ATP1B1;CD55;SMURF1;KCNQ1;PRDM1;CD163L1;CLDN7;FABP1;IL2RA;HLA-A;AP1S3;CYBA;ZC3H12A;FGF7;C8orf59;TREM1;ITPKC;SLC35B3;TNFAIP3;RAC1;MICB;LCK;ALPK1;SNRPB;B2M
GO_PLASMA_MEMBRANE_RAFT	18	86	0.00173062594972159	0.0135071017395157	1	PRKCDBP;PLVAP;EHD2;MYOF;TGFBR2;MYO1D;CAV2;SRC;NOS3;ATP1B1;PTRF;CAV1;EMP2;CTNNA1;INSR;EZR;CDH13;SELE
GO_REGULATION_OF_SMOOTH_MUSCLE_CONTRACTION	14	60	0.00174948941637538	0.0136363364786255	1	ITGA2;PRKG1;CNN1;PAWR;CAV1;EDN1;PTGER4;CTTN;PTGER3;ADORA2B;MYOCD;FLT1;SPHK1;TBXA2R
GO_SMAD_BINDING	16	70	0.00176306039602584	0.0137240332932748	1	COL5A2;COL3A1;ACVRL1;COL1A2;DAB2;TGFBR2;TGFB1I1;SMURF1;PMEPA1;SMAD6;SMAD7;SKIL;SMAD3;MYOCD;BMP2;TGIF1
GO_REGULATION_OF_ION_HOMEOSTASIS	34	201	0.00178529611639835	0.0138788591650626	1	TRPA1;ASPH;BDKRB1;F2RL3;ERO1L;GJA5;BMP4;ITPR3;SRC;BBC3;DIAPH1;BAK1;CAV1;EDN1;PLN;PTGER4;PTPN3;CYBA;CXCR3;SMAD7;SLC30A7;GSTO1;NOL3;CXCL9;CLIC2;UTS2;ANPEP;JPH1;TGFB1;LCK;CORIN;KDR;B2M;GCLM
GO_REGULATION_OF_DEFENSE_RESPONSE_TO_VIRUS	32	186	0.00179014706801124	0.0138983071579456	1	TRIM15;TEAD4;CD93;REP15;C7orf68;CPA3;IL15;BIRC3;SLC35C1;IL23R;ATP1B1;SMURF1;KCNQ1;CD163L1;CLDN7;FABP1;IL2RA;HLA-A;AP1S3;ZC3H12A;FGF7;C8orf59;TREM1;ITPKC;SLC35B3;TNFAIP3;RAC1;MICB;LCK;ALPK1;SNRPB;B2M
GO_AMINOGLYCAN_BIOSYNTHETIC_PROCESS	21	107	0.00180711355472444	0.0140116432368935	1	B3GNT3;ACAN;BGN;SDC1;GALNT5;SDC4;PDGFRB;B3GNT8;HSPG2;LUM;EXT1;SLC35D1;CHSY3;GLCE;CHST13;B4GALT1;DSE;HYAL1;GPC6;B4GALT4;EXT2
GO_CYTOSKELETON_ORGANIZATION	108	819	0.00181410444127197	0.0140143167442311	1	TRIP10;ITGB1;EPS8;ACTN4;PRKCDBP;VASP;PLEK2;TPM1;EHD2;INF2;MICAL2;PLS1;TMSB10;KRT8;PDGFRB;MYH9;GAS2L3;KRT18;SPAG4;VIL1;LMNA;TMOD3;FGD6;CAP1;ARPC5;PHLDB2;CCL11;ANG;CCL13;SH3D19;SHC1;ACTR3;DIAPH3;LLGL2;FAT1;BIRC3;SRC;PRKG1;ZAK;CNN1;SLK;BAIAP2L2;DIAPH1;CNN2;KRT19;KRT20;AURKA;ARPC1B;PAWR;MYO1B;FAM83H;MYH11;CAV1;EMP2;RHOF;KISS1;CTNNA1;ALDOA;ARPC2;SPAG1;PLK2;CFLAR;CIB1;BRCA2;CTTN;BAIAP2L1;CDK1;SEPX1;DST…
GO_NEGATIVE_REGULATION_OF_CELL_MATRIX_ADHESION	9	30	0.00181693389838155	0.0140143167442311	1	THBS1;ACVRL1;POSTN;MMP14;SERPINE1;PHLDB2;SRC;HOXA7;ADAM15
GO_ESTABLISHMENT_OF_ENDOTHELIAL_BARRIER	9	30	0.00181693389838155	0.0140143167442311	1	RAP1B;F2RL1;RAP2C;ENG;MYADM;ICAM1;EZR;F11R;SOX18
GO_FATTY_ACID_BINDING	9	30	0.00181693389838155	0.0140143167442311	1	PPARG;STX3;HNF4A;VIL1;UGT1A8;FABP1;FABP2;INSR;FABP4
GO_ERBB_SIGNALING_PATHWAY	17	79	0.00182180096681119	0.0140335605724675	1	MVP;EPS8;AREG;VIL1;EREG;SHC1;IQGAP1;SRC;PTK6;PXN;KIF16B;FAM83B;GRB7;PTPRR;PIGR;TGFB1;ERBB2
GO_POSITIVE_REGULATION_OF_SECRETION	55	366	0.00183299237381719	0.0141014081710046	1	IL4R;POSTN;INHBA;LIF;SDC1;TNFSF11;SDC4;STX4;ANG;TNFRSF4;HFE;CD58;VEGFC;F2RL1;SRC;FAM132A;MAPK14;SYTL2;TRIM16;ADAM9;CASP5;EDN1;FGB;FGA;GSDMD;PTGER4;PDX1;MMP13;KISS1;OR51E2;ANO1;CYBA;PYCARD;HLA-E;PLA2G10;PLA2R1;RBP4;RPH3AL;EZR;TNFRSF11A;PPIA;ADORA2B;IL6;C1QTNF1;PTPN22;TGFB1;SPHK1;VAMP8;IL1RL1;FGG;CASP1;GPR68;ADAM8;CD34;VPS35
GO_POSITIVE_REGULATION_OF_INTRACELLULAR_TRANSPORT	55	367	0.00186067470151738	0.0142907736822721	1	IL4R;ASPH;BDKRB1;EHD2;F2RL3;DAB2;BMP4;MYO1C;GREM1;RBPMS;SEC16B;YWHAZ;MAPK14;BBC3;SLC17A9;SH3GLB1;BAK1;CAV1;POU5F1;GZMB;NEDD4;CTSK;CIB1;PDCD5;IL18R1;HES1;ANXA13;KIF20B;FAM115C;ZC3H12A;CDK1;CXCR3;ECT2;BCAP31;JUP;RAC2;EZR;CASP8;GSTO1;ADORA2B;IL18;PLK3;SFN;IL6;SMAD3;MICALL2;IL9R;CXCL9;NMUR1;YWHAH;TGFB1;SPHK1;VAMP8;ANP32B;ERBB2
GO_ACTIVATION_OF_INNATE_IMMUNE_RESPONSE	34	202	0.00186314860650996	0.0142907736822721	1	TNIP1;BCL10;TICAM1;IRAK2;NOD1;FADD;BIRC3;CTSS;SRC;PSMB8;CD36;UNC93B1;CD209;RELB;CTSK;MAPKAPK2;PSMB9;FAM105B;PYCARD;S100A14;TNIP3;PSMA1;PSMA7;TNFAIP3;PSMB10;CASP8;UBE2D1;TICAM2;NFKB1;MYD88;ICAM2;RPS6KA3;ADAM8;PSMD12
GO_REGULATION_OF_SYSTEM_PROCESS	71	503	0.00186485417219643	0.0142907736822721	1	TPM1;ASPH;INHBA;BDKRB2;LIF;ITGA2;ACE2;STC1;ERRFI1;DSG2;GLS;GJA5;MYL9;ITPR3;SHC1;ADM;F2RL1;NOS3;PRKG1;CNN1;ATP1B1;RAB11FIP1;KCNQ1;PAWR;GLRX3;CAV1;EDN1;FGB;HRH1;FGA;EMP2;PLN;PTGER4;MMP13;NEDD4;KISS1;OR51E2;PDE5A;CYBA;CTTN;PTGER3;ATP2A3;ZC3H12A;RAB11FIP5;PDGFB;KCNK6;REN;KLF4;SMAD7;MGLL;ICAM1;JUP;GSTO1;ADORA2B;MYL4;KCNK1;NOL3;IL6;C1QTNF1;MYOCD;CLIC2;FLT1;UTS2;ANPEP;SPHK1;ACE;FGG;CORIN;TBXA2R;PKP2;EPA…
GO_NAD_METABOLIC_PROCESS	13	54	0.0018675645216435	0.0142930293790983	1	LDHA;PGK1;ALDOA;TPI1;PNP;HAAO;KYNU;GPI;ALDOB;NAPRT1;PFKP;NADSYN1;PKM2
GO_REGULATION_OF_STEROID_BIOSYNTHETIC_PROCESS	12	48	0.00195645070147251	0.0149322140333801	1	VDR;SNAI1;FGFR4;PRKAA1;AKR1C3;INSIG2;CYP27B1;BMP5;ERLIN1;NFKB1;SNAI2;BMP2
GO_POSITIVE_REGULATION_OF_PATHWAY_RESTRICTED_SMAD_PROTEIN_PHOSPHORYLATION	12	48	0.00195645070147251	0.0149322140333801	1	ACVRL1;INHBA;DAB2;BMP4;HFE;RBPMS;BMP1;ENG;GDF15;BMP5;TGFB1;BMP2
GO_SUBSTRATE_ADHESION_DEPENDENT_CELL_SPREADING	10	36	0.00196117821229485	0.0149322140333801	1	LAMB1;FN1;SRC;EFNA1;MICALL2;RAC1;LAMC1;ITGA4;AXL;ITGB3
GO_NEGATIVE_REGULATION_OF_LYMPHOCYTE_MEDIATED_IMMUNITY	10	36	0.00196117821229485	0.0149322140333801	1	HFE;MICA;C4BPB;HLA-B;CEACAM1;HLA-A;TAP1;HLA-E;IL7R;IL20RB
GO_RESPONSE_TO_TEMPERATURE_STIMULUS	27	148	0.00196949859919989	0.0149762901193658	1	TRPA1;PPARG;THBS1;MYOF;ERO1L;MICA;PRKAA1;ADM;NOS3;TGFB1I1;LXN;CSDA;PAWR;METRNL;LRP11;ANO1;ACOT11;HMGCS2;MKI67;CASP8;IL6;CDKN1A;MICB;PLAC8;GK;SOCS3;ABCC2
GO_REGULATION_OF_NIK_NF_KAPPAB_SIGNALING	11	42	0.00199650750761334	0.0151427415577443	1	ACTN4;CARD10;TNFRSF10A;TNFSF15;TNFRSF10B;NOD1;UACA;TRIM40;EZR;TRAF2;PTPN22
GO_OXIDOREDUCTASE_ACTIVITY_ACTING_ON_PEROXIDE_AS_ACCEPTOR	11	42	0.00199650750761334	0.0151427415577443	1	GPX8;CYGB;IYD;MGST1;GPX2;GSTK1;DUOX2;PRDX4;MGST3;CLIC2;PXDN
GO_NEGATIVE_REGULATION_OF_PEPTIDASE_ACTIVITY	39	239	0.00203266986991734	0.0153972790658527	1	THBS1;CAST;COL6A3;SERPINH1;SPINK1;SERPINE1;PLAUR;VIL1;VEGFA;SERPINB1;TFPI;TIMP1;WFDC10B;CRIM1;BIRC3;SRC;LXN;SPINK13;ECM1;WFDC13;FABP1;SPINK4;SERPINA1;KLF4;SERPINA6;CARD16;TNFAIP8;DPEP1;AMBP;PICALM;R3HDML;CASP8;NOL3;SFN;IL6;GPI;RPS6KA3;WFDC3;CSTB
GO_NEGATIVE_REGULATION_OF_VASCULATURE_DEVELOPMENT	17	80	0.00203627046633443	0.0154048287453126	1	DLL4;THBS1;COL4A2;LIF;SERPINE1;SULF1;BMP4;GPR4;THBS2;HOXA5;PTGER4;ANGPT2;MMRN2;ECSCR;CXCR3;PDGFB;KLF4
GO_REGULATION_OF_TRANSFORMING_GROWTH_FACTOR_BETA_PRODUCTION	8	25	0.00205431750661407	0.015521510049973	1	THBS1;GATA6;CD2AP;LUM;CD46;CD24;SMAD3;CD34
GO_REGULATION_OF_PROTEIN_TYROSINE_KINASE_ACTIVITY	14	61	0.00206812359628483	0.015586011714167	1	MVP;GPRC5A;ERRFI1;EREG;GREM1;SHC1;TGFA;PTK6;CAV1;CD24;RAP2C;PDGFB;ACE;CBLC
GO_CELLULAR_RESPONSE_TO_HYDROGEN_PEROXIDE	14	61	0.00206812359628483	0.015586011714167	1	KLF6;PLEKHA1;PRKAA1;FABP1;NET1;STAT6;CDK1;ECT2;KLF4;TNFAIP3;FAS;IL6;SPHK1;ETS1
GO_CHRONIC_INFLAMMATORY_RESPONSE	6	15	0.0020841440378031	0.0155876057239483	1	THBS1;CCL11;CEBPB;PTGES;VNN1;VCAM1
GO_POSITIVE_REGULATION_OF_MEMBRANE_PROTEIN_ECTODOMAIN_PROTEOLYSIS	6	15	0.0020841440378031	0.0155876057239483	1	SNX9;SNX33;SH3D19;ADAM9;TNFRSF1B;ADAM8
GO_VENOUS_BLOOD_VESSEL_DEVELOPMENT	6	15	0.0020841440378031	0.0155876057239483	1	ACVRL1;VEGFA;PITX2;FOXF1;ENG;SEMA3C
GO_RECEPTOR_SERINE_THREONINE_KINASE_BINDING	6	15	0.0020841440378031	0.0155876057239483	1	INHBA;BMP4;PYCARD;SMAD6;BMP5;BMP2
GO_OXIDOREDUCTASE_ACTIVITY_ACTING_ON_THE_CH_NH2_GROUP_OF_DONORS_OXYGEN_AS_ACCEPTOR	6	15	0.0020841440378031	0.0155876057239483	1	LOXL2;LOX;ABP1;AOC3;LOXL1;VCAM1
GO_PLATELET_DERIVED_GROWTH_FACTOR_RECEPTOR_BINDING	6	15	0.0020841440378031	0.0155876057239483	1	ITGA5;PDGFRB;VEGFA;PDGFB;TYMP;ITGB3
GO_POSITIVE_REGULATION_OF_ENDOCYTOSIS	22	113	0.0021180827339845	0.0158130488059024	1	PPARG;ITGB1;ACTN4;ITGA2;DAB2;SERPINE1;VEGFA;DNM2;HFE;ANO6;GREM1;F2RL1;CD36;CAV1;CYBA;TSPAN1;PYCARD;C2;AXL;SELE;PCSK9;B2M
GO_EARLY_ENDOSOME	46	295	0.00211963280985135	0.0158130488059024	1	ANXA2;EHD4;AOC3;CCRL1;REP15;HFE;HLA-F;DERL1;NRP1;VPS29;F2RL1;KCNQ1;RAB32;MYO1B;HLA-H;KIF16B;TMEM184A;CAV1;NEURL1B;HLA-B;HLA-A;DYSF;HLA-E;PMEPA1;TMEM165;RAB11FIP5;FAM109A;AP1AR;FGD5;HLA-C;DIAPH2;TICAM2;TMEM127;RAC1;HLA-G;FAM109B;VAMP8;NUMB;KDR;VPS26A;PARM1;VCAM1;VPS35;PCSK9;B2M;RHOD
GO_HORMONE_METABOLIC_PROCESS	29	164	0.00214992906824585	0.0160188669618922	1	ACE2;UGT1A9;RDH13;PLEKHA1;UGT1A8;HFE;IYD;AKR1C3;CPA3;ADM;SLCO4A1;ENPEP;CTSZ;UGT1A1;UGT2B7;MME;RBP4;REN;DUOX2;HSD17B11;AKR1C2;BACE2;AKR1C4;SULT1B1;ACE;UGT1A7;SULT1E1;CORIN;RDH10
GO_REGULATION_OF_SMOOTH_MUSCLE_CELL_DIFFERENTIATION	7	20	0.00218902797792683	0.0162269517782956	1	EREG;BMP4;PRDM6;FOXF1;PDGFB;MYOCD;TGFB1
GO_NEGATIVE_REGULATION_OF_PROTEIN_LOCALIZATION_TO_CELL_PERIPHERY	7	20	0.00218902797792683	0.0162269517782956	1	DAB2;TMBIM1;LRRC15;ANXA13;TGFB1;NUMB;BCL2L1
GO_LYMPH_VESSEL_DEVELOPMENT	7	20	0.00218902797792683	0.0162269517782956	1	ACVRL1;VEGFA;EFNB2;FOXC2;NR2F2;FLT4;SOX18
GO_BRANCHING_INVOLVED_IN_MAMMARY_GLAND_DUCT_MORPHOGENESIS	7	20	0.00218902797792683	0.0162269517782956	1	VDR;AREG;EPHA2;CCL11;SRC;LRP5;TGFB1
GO_CELL_DIVISION	64	446	0.00219157107350544	0.0162269517782956	1	MYH9;C19orf21;CD2AP;PELO;SEPT10;PARD6B;RALB;SNX9;SNX33;TUBA1C;ANXA11;CHMP4C;ACTR3;LLGL2;CEP55;CHMP4B;CDCA2;AURKA;CCND1;UBE2C;LATS2;TEAD3;CIB1;BRCA2;DSN1;KIF20B;CDK1;CCNA2;CDC6;ECT2;CKS1B;FAM83D;KIF4B;TPX2;NUP37;TRIOBP;CDK7;DIAPH2;CENPE;DYNLT3;TOP2A;NEK2;ANKLE2;HOXB4;KIF23;PLK1;CKS2;CDC25C;KIF20A;SKA3;CDCA8;NSMCE2;NUMB;KIF4A;CDC20;KNTC1;RCC1;ACTR2;ZWINT;SEPT11;MASTL;CCNB1;CENPW;BCL2L1
GO_POSITIVE_REGULATION_OF_DNA_METABOLIC_PROCESS	31	179	0.0021980015421161	0.0162542214039485	1	AREG;PDGFRB;FGFR4;EREG;BMP4;GREM1;SHC1;SRC;CSF2;E2F8;NOX4;OBFC1;CLCF1;STAT6;CDK1;NPAS2;PDGFB;KLF4;INSR;BMP5;CD40;KITLG;IL6;PFN1;RAC1;TOP2A;NEK2;TGFB1;CCT5;PARM1;ATF1
GO_REGULATION_OF_ACUTE_INFLAMMATORY_RESPONSE	16	73	0.00222529107286173	0.0164354831299001	1	PPARG;TNFSF11;CD46;C4BPB;CREB3L3;CD55;OSMR;PTGER3;C2;TNFRSF11A;IL6;CFB;CFH;IL20RB;ADAM8;C5AR1
GO_EPIDERMAL_GROWTH_FACTOR_RECEPTOR_SIGNALING_PATHWAY	13	55	0.00222857658906343	0.0164392258115951	1	EPS8;AREG;VIL1;EREG;SHC1;IQGAP1;SRC;PXN;KIF16B;FAM83B;GRB7;PIGR;TGFB1
GO_INTRACELLULAR_RECEPTOR_SIGNALING_PATHWAY	29	165	0.0022334158849587	0.0164480558467101	1	PPARG;VDR;ACTN4;FHL2;HNF4A;IRAK2;AHR;NOD1;ESRRA;SRC;TGFB1I1;HNF4G;NR2F2;NEDD4;PDK3;FAM105B;NR5A2;PTGER3;PMEPA1;MED14;RARG;TNFAIP3;CASP8;PIM1;CDK7;FLT1;YWHAH;SP100;TRIP4
GO_MESODERM_DEVELOPMENT	22	114	0.00223811442809358	0.0164480558467101	1	ITGB1;INHBA;EPHA2;TRIM15;ITGA2;SNAI1;ETS2;VEGFA;BMP4;ITGA3;EXT1;FOXC2;OVOL1;FOXF1;HOXA11;KLF4;YAP1;SMAD3;GPI;ITGB4;ITGB3;EXT2
GO_BLOOD_MICROPARTICLE	22	114	0.00223811442809358	0.0164480558467101	1	CLIC1;FN1;FCN3;ACTG2;YWHAZ;FGB;FGA;APOL1;ZBTB38;ENG;C1S;ACTB;CPN2;AMBP;PFN1;TGFB1;CFB;CFH;DNPEP;FGG;C1R;IGJ
GO_POSITIVE_REGULATION_OF_BLOOD_CIRCULATION	19	93	0.00232831047737958	0.0170896833550591	1	TPM1;ACE2;GJA5;SHC1;ADM;F2RL1;NOS3;KCNQ1;CAV1;EDN1;FGB;HRH1;FGA;OR51E2;PTGER3;ICAM1;UTS2;FGG;TBXA2R
GO_MITOTIC_CYTOKINESIS	9	31	0.00233908758180385	0.017126289769742	1	SNX9;SNX33;CEP55;CHMP4B;KIF4B;KIF23;PLK1;KIF20A;KIF4A
GO_MATERNAL_PLACENTA_DEVELOPMENT	9	31	0.00233908758180385	0.017126289769742	1	VDR;LIF;STC1;GJB2;PRDM1;NR2F2;STC2;DAZAP1;CYP27B1
GO_LYMPHOCYTE_MIGRATION	12	49	0.0023622840954386	0.0172534230970553	1	CCL15;CCL20;CKLF;CCL11;CCL13;CCL26;SPNS2;CXCR3;CCL18;CCL22;CCL24;ADAM8
GO_LATERAL_PLASMA_MEMBRANE	12	49	0.0023622840954386	0.0172534230970553	1	DSG2;GJB2;IQGAP3;MYO1C;CLDN4;IQGAP1;CLDN7;CEACAM1;EPCAM;JUP;CLDN1;NKD2
GO_SECRETORY_VESICLE	65	454	0.00236889588569967	0.017280379851787	1	ITGB1;THBS1;ACTN4;ITGA1;COL1A1;SPINK1;FSTL3;STX3;VDAC1;SERPINE1;VEGFA;TIMP1;CAV2;CD46;STX4;RARRES2;C7orf68;FN1;VEGFC;ANXA11;QSOX1;CPA3;THBS2;PECAM1;SYTL2;CD36;HEXB;SPINK13;TMEM184A;CAV1;EDN1;FGB;FGA;ECM1;CTNNA1;MME;ALDOA;ZG16;CYBA;BRCA2;ANXA13;SYPL1;SERPINA1;PHACTR2;SYT8;RAB11FIP5;PDGFB;RPH3AL;SKIL;GARS;FAS;CLCA1;TGFB1;SPHK1;VAMP8;FGG;LOXL1;CFD;CAPN11;ADAM15;TBXA2R;ADAM8;ITGB3;BCL2L1;SYNGR2
GO_RESPONSE_TO_CALCIUM_ION	22	115	0.00238191708898193	0.0173539673625826	1	THBS1;ASPH;SLC25A24;SDC1;ITPR3;AKR1C3;ANXA11;PTGES;IQGAP1;ADAM9;CAV1;EDN1;FGB;CCND1;FGA;APOBEC1;S100A16;NEDD4;ECT2;DPEP1;IL6;FGG
GO_XENOPHAGY	20	102	0.00239112452964444	0.0173782465815436	1	TEAD4;CD93;REP15;C7orf68;CPA3;SLC35C1;ATP1B1;KCNQ1;OPTN;CD163L1;CLDN7;FABP1;FGF7;C8orf59;CALCOCO2;TREM1;ITPKC;SLC35B3;ALPK1;SNRPB
GO_VESICLE_LUMEN	20	102	0.00239112452964444	0.0173782465815436	1	THBS1;ACTN4;SERPINE1;VEGFA;TIMP1;RARRES2;FN1;VEGFC;QSOX1;FGB;FGA;ECM1;ALDOA;ZG16;SERPINA1;PDGFB;ANPEP;TGFB1;FGG;CFD
GO_ANTIMICROBIAL_HUMORAL_RESPONSE	11	43	0.00244747680596674	0.0177441794276538	1	ANG;ADM;BCL3;FGB;FGA;HLA-A;HLA-E;SPON2;IGJ;RPL39;B2M
GO_NEGATIVE_REGULATION_OF_CYTOKINE_SECRETION	11	43	0.00244747680596674	0.0177441794276538	1	ANXA4;FN1;F2RL1;TNFRSF9;PTGER4;ZC3H12A;SSC5D;EZR;IL6;PTPN22;CD34
GO_ACTIN_POLYMERIZATION_OR_DEPOLYMERIZATION	10	37	0.00245347173289736	0.0177441794276538	1	VASP;MICAL2;VIL1;ANG;DIAPH1;CTTN;SEPX1;DSTN;MICALL2;RAC1
GO_MYOBLAST_DIFFERENTIATION	10	37	0.00245347173289736	0.0177441794276538	1	CAST;SDC1;GREM1;MAPK14;PITX1;MBNL1;JAG1;MYOCD;LGALS1;EPAS1
GO_REGULATION_OF_CELL_DIVISION	42	266	0.00246724482022334	0.0178220028772177	1	MACC1;LIF;PDGFRB;VEGFA;EREG;BMP4;CAV2;VEGFC;CHMP4C;CHMP4B;TGFA;SH3GLB1;AURKA;E2F8;EDN1;POU5F1;UBE2C;C10orf99;CIB1;BRCA2;KIF20B;LRP5;FGF7;CDC6;ECT2;PDGFB;FGF5;INSR;OR2A4;PLK3;SFN;CENPE;NEK2;TGFB1;KIF23;PLK1;CDC25C;NSMCE2;CDC20;KNTC1;RCC1;CCNB1
GO_CELLULAR_RESPONSE_TO_STEROID_HORMONE_STIMULUS	35	213	0.00247072792792028	0.0178253980750931	1	PPARG;VDR;FHL2;PAQR5;ITGA2;HNF4A;STC1;ERRFI1;BMP4;AHR;ASS1;AKR1C3;ESRRA;SRC;TGFB1I1;HNF4G;PAWR;UGT1A1;EDN1;NR2F2;NEDD4;OR51E2;NR5A2;PGRMC2;CCNA2;PMEPA1;MED14;HMGCS2;RARG;FAS;CDK7;IL6;YWHAH;TGFB1;TRIP4
GO_REGULATION_OF_VESICLE_MEDIATED_TRANSPORT	65	457	0.00248874318841233	0.0179335014648567	1	PPARG;ITGB1;ACTN4;IL4R;TBC1D8B;EHD2;SPINK1;ITGA2;ANXA2;SDC1;DAB2;LGALS3;SDC4;EHD4;SERPINE1;CD2AP;VEGFA;RALB;DNM2;STX4;SNX33;HFE;ANO6;GREM1;PRKAA1;C4BPB;LLGL2;NRP1;F2RL1;PLD1;SRC;SYTL2;CD36;SPINK13;CAV1;FGB;FGA;FOXF1;CEACAM1;TBC1D2B;CYBA;TSPAN1;GRTP1;ANXA13;PYCARD;SYT8;RPH3AL;C2;B4GALT1;RAC2;PICALM;EZR;ADORA2B;RAC1;TGFB1;VAMP8;YIPF5;FGG;RAB25;CDH13;C2CD4B;AXL;SELE;PCSK9;B2M
GO_RESPONSE_TO_UV_C	5	11	0.00257719681673072	0.0183916723374897	1	BCL3;DCUN1D3;BAK1;BRCA2;ERCC5
GO_POSITIVE_REGULATION_OF_MEMBRANE_INVAGINATION	5	11	0.00257719681673072	0.0183916723374897	1	PPARG;ITGA2;ANO6;F2RL1;CD36
GO_INTESTINAL_EPITHELIAL_CELL_DEVELOPMENT	5	11	0.00257719681673072	0.0183916723374897	1	KLF5;HOXA5;PRDM1;C1GALT1;CDKN1A
GO_NEGATIVE_REGULATION_OF_PATHWAY_RESTRICTED_SMAD_PROTEIN_PHOSPHORYLATION	5	11	0.00257719681673072	0.0183916723374897	1	GREM1;ENG;PMEPA1;SMAD6;SMAD7
GO_POSITIVE_REGULATION_OF_IMMUNOGLOBULIN_SECRETION	5	11	0.00257719681673072	0.0183916723374897	1	STX4;TNFRSF4;HLA-E;RBP4;IL6
GO_WOUND_HEALING_SPREADING_OF_EPIDERMAL_CELLS	5	11	0.00257719681673072	0.0183916723374897	1	COL5A1;ACVRL1;ITGA5;JUB;MMP12
GO_NEGATIVE_REGULATION_OF_NECROTIC_CELL_DEATH	5	11	0.00257719681673072	0.0183916723374897	1	FADD;BIRC3;CSDA;CAV1;NOL3
GO_INVADOPODIUM	5	11	0.00257719681673072	0.0183916723374897	1	ITGB1;PLAUR;FAP;ITGA3;DPP4
GO_REGULATION_OF_VASOCONSTRICTION	15	66	0.00266030788289552	0.0189619053436264	1	BDKRB2;ACE2;GJA5;SHC1;ADM;CAV1;EDN1;FGB;HRH1;FGA;PTGER3;ICAM1;ACE;FGG;TBXA2R
GO_POSITIVE_REGULATION_OF_T_CELL_PROLIFERATION	19	95	0.00268790974815067	0.0191355885319607	1	EFNB1;TNFSF9;CD46;FADD;IL15;IL23R;CD55;CD24;IL2RA;HLA-A;PNP;CD80;HES1;PYCARD;HLA-E;IL18;IL6;HHLA2;VCAM1
GO_POSITIVE_REGULATION_OF_TISSUE_REMODELING	8	26	0.00271392718132377	0.019297587986432	1	VDR;TNFSF11;TMBIM1;IL15;PTGER4;B4GALT1;IL18;ADAM8
GO_REGULATION_OF_DEFENSE_RESPONSE_TO_VIRUS_BY_HOST	24	131	0.00282508274409159	0.0200261070018556	1	TEAD4;CD93;REP15;C7orf68;CPA3;IL15;SLC35C1;IL23R;ATP1B1;SMURF1;KCNQ1;CD163L1;CLDN7;FABP1;ZC3H12A;FGF7;C8orf59;TREM1;ITPKC;SLC35B3;TNFAIP3;MICB;ALPK1;SNRPB
GO_POSITIVE_REGULATION_OF_STEM_CELL_DIFFERENTIATION	12	50	0.00283416981214874	0.0200261070018556	1	GATA6;COL1A1;DAB2;SNAI1;TGFBR2;TGFB1I1;YAP1;SMAD3;TGFB1;HOXB4;BMP2;BCL9L
GO_RESPONSE_TO_GAMMA_RADIATION	12	50	0.00283416981214874	0.0200261070018556	1	PRKAA1;DCUN1D3;TMEM109;BAK1;CAV1;NOX4;APOBEC1;CYBA;BRCA2;YAP1;SOCS3;BCL2L1
GO_PROTEIN_KINASE_C_BINDING	12	50	0.00283416981214874	0.0200261070018556	1	PRKCDBP;SDC4;UGT1A10;SRC;ADAM9;PAWR;GLRX3;GRK5;TOP2A;UGT1A7;SQSTM1;PKP2
GO_TRANSFORMING_GROWTH_FACTOR_BETA_RECEPTOR_BINDING	12	50	0.00283416981214874	0.0200261070018556	1	INHBA;TGFBR2;BMP4;BMP1;ENG;GDF15;SMAD6;SMAD7;BMP5;SMAD3;TGFB1;BMP2
GO_MYOSIN_COMPLEX	15	67	0.00283669331770706	0.0200261070018556	1	MYO1E;MYH9;MYO1D;MYL12A;MYL12B;MYO1C;MYL9;ACTG2;MYO1B;MYO19;MYH11;MYL6;MYO5B;MYL4;MYH16
GO_RESPONSE_TO_AMINO_ACID	21	108	0.00291252655394186	0.0205369572027652	1	COL4A1;COL5A2;COL3A1;COL1A1;COL1A2;ASS1;CEBPB;EDN1;PTGER4;PDX1;COL6A1;CYBA;MMP2;CAPN2;HMGCS2;ICAM1;FAS;IL6;ALDOB;SOCS1;BCL2L1
GO_ENDOCARDIAL_CUSHION_DEVELOPMENT	9	32	0.00297365750979559	0.020844942262499	1	SNAI1;BMP4;NEDD4;FOXF1;ENG;HEYL;JAG1;SNAI2;BMP2
GO_NEGATIVE_REGULATION_OF_ENDOTHELIAL_CELL_PROLIFERATION	9	32	0.00297365750979559	0.020844942262499	1	DLL4;THBS1;ACVRL1;SULF1;CAV2;CAV1;NR2F2;ENG;CXCR3
GO_PEPTIDE_HORMONE_PROCESSING	9	32	0.00297365750979559	0.020844942262499	1	ACE2;CPA3;ENPEP;CTSZ;MME;REN;BACE2;ACE;CORIN
GO_REGULATION_OF_NEUTROPHIL_MIGRATION	9	32	0.00297365750979559	0.020844942262499	1	PAWR;PTGER4;PTGER3;CXCL1;RAC2;RAC1;IL8;ADAM8;C5AR1
GO_POSITIVE_REGULATION_OF_MUSCLE_CONTRACTION	11	44	0.00297734553952192	0.020844942262499	1	ITGA2;ACE2;KCNQ1;PAWR;EDN1;CTTN;PTGER3;GSTO1;MYOCD;SPHK1;TBXA2R
GO_NEGATIVE_REGULATION_OF_STAT_CASCADE	11	44	0.00297734553952192	0.020844942262499	1	BGN;ASPN;HNF4A;LRRC15;CAV1;LRRC66;PODNL1;LRRC19;CISH;SOCS1;SOCS3
GO_LEADING_EDGE_MEMBRANE	24	132	0.0030003968084799	0.0208548958214383	1	ITGB1;EPS8;VASP;PLEK2;TPM1;ITGA5;EPHA2;EPS8L2;MYO1D;FAP;DNM2;PLEKHA1;SRC;DIAPH1;PTPRK;DPP4;CIB1;SPRY4;FGD5;EZR;RAC1;PDE4A;EMR2;ITGB3
GO_RESPONSE_TO_ESTRADIOL	26	146	0.00300273162619944	0.0208548958214383	1	AREG;COL1A1;POSTN;NQO1;ITGA2;PDGFRB;BMP4;GJB2;AHR;ASS1;ESRRA;AURKA;PAWR;CCND1;FGA;NR2F2;BRCA2;PTGER3;CCNA2;PDGFB;INSR;CASP8;TGFB1;ETS1;SOCS1;SOCS3
GO_PYRIMIDINE_NUCLEOSIDE_CATABOLIC_PROCESS	7	21	0.00300696858277331	0.0208548958214383	1	NT5C3;CDA;APOBEC1;AICDA;TYMP;NT5C;UPP1
GO_FIBRINOLYSIS	7	21	0.00300696858277331	0.0208548958214383	1	ANXA2;PLAU;SERPINE1;PLAUR;FGB;FGA;FGG
GO_BONE_RESORPTION	7	21	0.00300696858277331	0.0208548958214383	1	TNFSF11;IL7;SRC;NOX4;CTSK;RAC2;RAC1
GO_CALCIUM_INDEPENDENT_CELL_CELL_ADHESION_VIA_PLASMA_MEMBRANE_CELL_ADHESION_MOLECULES	7	21	0.00300696858277331	0.0208548958214383	1	CLDN2;CLDN23;CLDN14;CLDN18;CLDN4;CLDN7;CLDN1
GO_L_ASCORBIC_ACID_BINDING	7	21	0.00300696858277331	0.0208548958214383	1	P4HA2;P4HA3;PLOD2;PLOD3;P4HA1;EGLN3;PHYH
GO_CHEMOKINE_BINDING	7	21	0.00300696858277331	0.0208548958214383	1	ITGB1;PLP2;CCRL1;CXCR3;ITGA4;CXCR6;ITGB3
GO_DETOXIFICATION	16	76	0.00303558496297896	0.0209614532420761	1	NQO1;GPX8;CYGB;IYD;NOS3;MGST1;GPX2;SOD3;FABP1;GSTK1;DUOX2;GSTO1;PRDX4;MGST3;CLIC2;PXDN
GO_BONE_MINERALIZATION	10	38	0.00304004849251205	0.0209614532420761	1	ASPN;ANO6;KLF10;TUFT1;MMP13;SBNO2;DUOX2;CYP27B1;IBSP;BMP2
GO_REGULATION_OF_CELL_ADHESION_MEDIATED_BY_INTEGRIN	10	38	0.00304004849251205	0.0209614532420761	1	EPHA2;PLAU;SERPINE1;ADAM9;FOXC2;MUC1;EFNA1;DPP4;CIB1;SNAI2
GO_MESENCHYME_MORPHOGENESIS	10	38	0.00304004849251205	0.0209614532420761	1	SNAI1;ACTA2;ACTG2;FOXC2;FOXF1;ENG;HEYL;SMAD3;SNAI2;BMP2
GO_SPLEEN_DEVELOPMENT	10	38	0.00304004849251205	0.0209614532420761	1	PITX2;TCF21;FADD;CDH17;BCL3;RIPK3;PSMB9;NFKB2;FAS;HOXB4
GO_PATTERN_RECOGNITION_RECEPTOR_SIGNALING_PATHWAY	21	109	0.00305236563386425	0.0210157913256805	1	TNIP1;BCL10;TICAM1;IRAK2;NOD1;FADD;BIRC3;CTSS;CD36;UNC93B1;CTSK;MAPKAPK2;FAM105B;S100A14;TNIP3;TNFAIP3;CASP8;UBE2D1;TICAM2;MYD88;RPS6KA3
GO_NEGATIVE_REGULATION_OF_T_CELL_RECEPTOR_SIGNALING_PATHWAY	6	16	0.00305858626291597	0.0210157913256805	1	LGALS3;PAWR;CEACAM1;ELF1;EZR;PTPN22
GO_RETINA_VASCULATURE_DEVELOPMENT_IN_CAMERA_TYPE_EYE	6	16	0.00305858626291597	0.0210157913256805	1	COL4A1;ACVRL1;PDGFRB;NRP1;ARHGEF15;LRP5
GO_GOLGI_LUMEN	18	87	0.00307143639890553	0.0210796029419085	1	ACAN;BGN;SDC1;MMP11;MMP14;SDC4;HSPG2;LUM;MUC1;SOD3;MUC13;MUC20;ZG16;MUC12;GPC6;TGFB1;MUC2;MUC17
GO_REGULATION_OF_INTERLEUKIN_1_PRODUCTION	13	57	0.00312285158199231	0.0213828587489195	1	ERRFI1;CCL20;NOD1;TRIM16;CASP5;GSDMD;PTGER4;PYCARD;ZC3H12A;TNFAIP3;SMAD3;SPHK1;CASP1
GO_CORTICAL_ACTIN_CYTOSKELETON	13	57	0.00312285158199231	0.0213828587489195	1	LASP1;PLS1;MYH9;CAP1;HFE;LLGL2;VCL;KRT19;CALD1;DSTN;CAPN2;MYADM;ACTR2
GO_TETRAPYRROLE_BINDING	24	133	0.00320164403028004	0.0218970243735684	1	CYGB;CYP2B6;CYP3A5;SRC;NOS3;CYP3A7;CYP2C9;GIF;NOX4;CYP2S1;STC2;CYP4F12;CYBA;PGRMC2;CYP2C18;CYB5B;DUOX2;CYP27B1;AMBP;TDO2;CYB5R4;IDO1;PXDN;TCN1
GO_OVULATION_CYCLE_PROCESS	18	88	0.0032242025608816	0.0220258456699487	1	INHBA;MMP14;VEGFA;EREG;BMP4;AHR;PLEKHA1;ANG;CEBPB;NOS3;MMP13;KISS1;CTNNA1;FGF7;ICAM1;KITLG;SLIT3;BCL2L1
GO_LYMPHOCYTE_DIFFERENTIATION	34	209	0.00333632283464901	0.0227550101256106	1	DLL4;ITGB1;KLF6;IL7;FADD;CDH17;IL15;BCL3;RIPK3;BAK1;PTGER4;RELB;CLCF1;IL18R1;BATF;STAT6;AICDA;IRF1;NHEJ1;FAS;IL6;PTPN22;LGALS1;TGFB1;ATP11C;LCK;CBFB;IL7R;JAG2;ITGA4;AXL;RUNX2;VCAM1;B2M
GO_NEGATIVE_REGULATION_OF_MULTI_ORGANISM_PROCESS	26	148	0.00333863231728025	0.0227550101256106	1	TRIM15;TNIP1;PLSCR1;TIMP1;OAS1;TRIM31;TRIM10;FCN3;CD36;PRDM1;SPINK13;IFITM2;OASL;IFITM3;IL2RA;ZC3H12A;SRPK1;TRIM21;TNFAIP3;PRDX4;MICB;SP100;SQSTM1;ARHGDIB;IFITM1;OAS3
GO_POSITIVE_REGULATION_OF_MITOTIC_NUCLEAR_DIVISION	12	51	0.00337969707362721	0.0229292292288745	1	PDGFRB;EREG;TGFA;AURKA;EDN1;UBE2C;LRP5;PDGFB;INSR;TGFB1;PLK1;NSMCE2
GO_CELLULAR_RESPONSE_TO_IONIZING_RADIATION	12	51	0.00337969707362721	0.0229292292288745	1	ITGB1;DNM2;MAPK14;TMEM109;NOX4;NET1;CYBA;ECT2;YAP1;CDKN1A;SNAI2;BCL2L1
GO_POSITIVE_REGULATION_OF_STRIATED_MUSCLE_CELL_DIFFERENTIATION	12	51	0.00337969707362721	0.0229292292288745	1	IL4R;EHD2;MMP14;EFNB2;BMP4;GREM1;MAPK14;EDN1;GDF15;MYOCD;CXCL9;TGFB1
GO_REGULATION_OF_INTERLEUKIN_12_PRODUCTION	12	51	0.00337969707362721	0.0229292292288745	1	THBS1;TNFSF9;IL23R;MAPK14;TNFRSF9;CD36;HLA-B;IRF1;CD40;IDO1;NFKB1;HLA-G
GO_LYTIC_VACUOLE	71	514	0.00340581786579872	0.0230799753654813	1	TINAGL1;TRIP10;PLBD1;TINAG;KIAA1609;ACAN;BGN;ANXA2;SDC1;STX3;DAB2;SDC4;PDGFRB;DRAM1;BCL10;CTSA;HSPG2;TMEM150B;LUM;ASS1;TMBIM1;ANXA11;CTSC;CTSS;PLD1;SRC;BBC3;PRSS16;ENPEP;HEXB;UNC93B1;KCNQ1;CTSZ;ZNRF2;GIF;COL6A1;MMP13;DPP4;CTSK;IFITM3;AKR1B10;SPNS2;AP1S3;CTSL3;TSPAN1;TXNDC5;CAPN2;TCIRG1;TMEM165;REN;RILP;CD68;CD164;TNFAIP3;HYAL1;GPC6;CAPN1;SPPL2A;CTSD;ANPEP;ATP11C;VAMP8;ACE;ALDOB;RNF19B;SQSTM1;ADAM…
GO_NEGATIVE_REGULATION_OF_PROTEOLYSIS	48	322	0.00342114130415262	0.0231572905667814	1	THBS1;CAST;COL6A3;SERPINH1;SPINK1;SERPINE1;PLAUR;VIL1;VEGFA;SERPINB1;TFPI;TIMP1;CD46;WFDC10B;HFE;C4BPB;CRIM1;BIRC3;SRC;LXN;CD55;SPINK13;ECM1;PTPN3;WFDC13;FABP1;SPINK4;SERPINA1;PPP1R15A;KLF4;SERPINA6;CARD16;DNAJC1;TNFAIP8;DPEP1;TRIM21;AMBP;PICALM;R3HDML;CASP8;NOL3;SFN;IL6;GPI;PLK1;RPS6KA3;WFDC3;CSTB
GO_MESENCHYMAL_CELL_DIFFERENTIATION	24	134	0.00343002133618937	0.0231643906676899	1	LOXL2;EFNB1;SNAI1;BMP4;PITX2;TCF21;NRP1;S100A4;FOXC2;EDN1;EFNA1;SEMA3F;HES1;HNRNPAB;SEMA3C;FAM83D;HEYL;KITLG;JAG1;TGFB1;SNAI2;RDH10;ADAM15;BMP2
GO_INTRINSIC_COMPONENT_OF_ENDOPLASMIC_RETICULUM_MEMBRANE	24	134	0.00343002133618937	0.0231643906676899	1	ASPH;BFAR;EXT1;HLA-F;DERL1;ESYT2;SLC27A2;HLA-H;ELOVL1;INSIG2;HLA-B;HLA-A;TAP1;HLA-E;RRBP1;RCE1;BCAP31;SLC35B3;HLA-C;ANKLE2;HLA-G;SPPL2A;TAPBP;TBL2
GO_RESPONSE_TO_VITAMIN	19	98	0.00348558094702916	0.023512767254988	1	PPARG;ITGB1;VDR;COL1A1;POSTN;ITGA2;STC1;PITX2;IL15;PAWR;CCND1;PDX1;STC2;FZD1;KYNU;INSR;CYP27B1;PIM1;TGFB1
GO_REGULATION_OF_KERATINOCYTE_PROLIFERATION	8	27	0.00352777266494732	0.0237162535066231	1	VDR;EFNB2;REG3A;PTPRK;FGF7;YAP1;SFN;SNAI2
GO_REGULATION_OF_VASCULAR_ENDOTHELIAL_GROWTH_FACTOR_RECEPTOR_SIGNALING_PATHWAY	8	27	0.00352777266494732	0.0237162535066231	1	MYOF;ITGA5;VEGFA;VEGFC;NEDD4;MMRN2;FLT1;ITGB3
GO_SUBSTRATE_DEPENDENT_CELL_MIGRATION	8	27	0.00352777266494732	0.0237162535066231	1	TNFRSF12A;ITGA2;ITGA11;CD2AP;VEGFC;NRP1;CTTN;SNAI2
GO_AMINOGLYCAN_METABOLIC_PROCESS	28	164	0.0035754270352118	0.024009337503193	1	B3GNT3;ACAN;BGN;SDC1;GALNT5;SDC4;PDGFRB;B3GNT8;HSPG2;LUM;EXT1;IL15;SLC35D1;CHSY3;HEXB;GLCE;HMMR;CHST13;B4GALT1;DSE;HYAL1;MKI67;GPC6;PIM1;B4GALT4;TGFB1;CLN6;EXT2
GO_LUNG_MORPHOGENESIS	11	45	0.00359565588727071	0.0240632355532732	1	LIF;TGFBR2;BMP4;PITX2;PLOD3;TCF21;HOXA5;CTSZ;FOXF1;YAP1;RDH10
GO_REGULATION_OF_CHONDROCYTE_DIFFERENTIATION	11	45	0.00359565588727071	0.0240632355532732	1	LOXL2;ACVRL1;ADAMTS7;BMP4;GREM1;ADAMTS12;HOXA11;RARG;SMAD3;SNAI2;RUNX2
GO_REGULATION_OF_ALCOHOL_BIOSYNTHETIC_PROCESS	11	45	0.00359565588727071	0.0240632355532732	1	VDR;SNAI1;PRKAA1;AKR1C3;HRH1;CYP27B1;BMP5;ERLIN1;NFKB1;SNAI2;BMP2
GO_KIDNEY_EPITHELIUM_DEVELOPMENT	23	125	0.00361195956147683	0.0241450313736689	1	SDC1;SDC4;MYO1E;EFNB2;BMP4;TCF21;GREM1;IQGAP1;PECAM1;FOXC2;HNF1B;CD24;HES1;HOXA11;SMAD6;SMAD7;EPCAM;HEYL;SMAD3;JAG1;TGFB1;BMP2;CD34
GO_EXTRINSIC_APOPTOTIC_SIGNALING_PATHWAY_VIA_DEATH_DOMAIN_RECEPTORS	10	39	0.00373309942312515	0.0248705137243338	1	TRADD;TNFRSF10A;CASP10;TNFRSF10B;FADD;TNFRSF9;TNFRSF1A;TNFRSF10D;CASP8;FAS
GO_NEGATIVE_REGULATION_OF_ENDOTHELIAL_CELL_MIGRATION	10	39	0.00373309942312515	0.0248705137243338	1	DLL4;THBS1;ACVRL1;STC1;NR2F2;ANGPT2;MMRN2;KLF4;TGFB1;SP100
GO_PLATELET_AGGREGATION	10	39	0.00373309942312515	0.0248705137243338	1	CLIC1;MYH9;MYL12A;MYL9;VCL;FGB;FGA;ACTB;FGG;ITGB3
GO_MACROMITOPHAGY	23	126	0.00379059641817791	0.0252251613160186	1	ADAMTS7;PLOD2;CD93;REP15;SLC35C1;PRKG1;ATP1B1;SMURF1;MYH11;CD163L1;FABP1;C8orf59;TREM1;AKR1E2;ITPKC;NME2;SLC35B3;SLC22A3;FANCC;ALPK1;SQSTM1;PFKP;SNRPB
GO_CARDIAC_MUSCLE_TISSUE_DEVELOPMENT	25	140	0.00385766177857534	0.0256426146989345	1	DLL4;ITGB1;TPM1;GATA6;FHL2;PPP1R13L;PDGFRB;DSG2;VEGFA;LMNA;GJA5;PITX2;FOXC2;MYH11;NOX4;PLN;CDK1;RBP4;SMAD7;NEXN;MYOCD;BMP2;CCNB1;PKP2;SIK1
GO_OVULATION_CYCLE	21	113	0.00394120194721123	0.0261685193262645	1	INHBA;MMP14;VEGFA;EREG;BMP4;AHR;PLEKHA1;ANG;CEBPB;NOS3;MMP13;KISS1;CTNNA1;FGF7;ICAM1;KITLG;FAS;SLIT3;ETS1;AXL;BCL2L1
GO_REGULATION_OF_CARBOHYDRATE_METABOLIC_PROCESS	29	170	0.00400502828743313	0.0264943436239694	1	IGFBP4;IGFBP3;HNF4A;UGT1A6;PHLDA2;UGT1A10;DYRK2;UGT1A9;UGT1A8;PRKAA1;IL15;SRC;FAM132A;UGT1A1;HRH1;PTGER4;PDK3;PDGFB;INSR;GFPT1;KIAA0020;IL6;C1QTNF1;NFKB1;TGFB1;PPP1R3B;UGT1A7;FBP1;SIK1
GO_NEGATIVE_REGULATION_OF_CARBOHYDRATE_METABOLIC_PROCESS	12	52	0.00400688621703948	0.0264943436239694	1	UGT1A6;UGT1A10;UGT1A9;UGT1A8;FAM132A;UGT1A1;GFPT1;IL6;TGFB1;UGT1A7;FBP1;SIK1
GO_CELL_KILLING	12	52	0.00400688621703948	0.0264943436239694	1	MICA;CTSC;RAET1G;ULBP2;RAET1E;EMP2;APOL1;GZMB;TREM1;ULBP1;MICB;SLAMF7
GO_REGULATION_OF_CELL_KILLING	14	62	0.00401716885971568	0.0264943436239694	1	MICA;PVR;FADD;F2RL1;IL23R;RIPK3;HLA-B;CEACAM1;HLA-A;TAP1;HLA-E;ICAM1;IL7R;B2M
GO_POSITIVE_REGULATION_OF_PROTEIN_AUTOPHOSPHORYLATION	7	22	0.00403942781895303	0.0264943436239694	1	VEGFA;VEGFC;GREM1;SRC;RAP2C;PDGFB;ACE
GO_DEFENSE_RESPONSE_TO_BACTERIUM	33	202	0.00404064411288277	0.0264943436239694	1	IL22RA1;SERPINE1;CCL20;ANG;MICA;NOD1;CEBPB;ADM;IL23R;BCL3;CD36;TNFRSF1A;FGB;FGA;OPTN;C10orf99;HLA-A;LYZ;PYCARD;ADAMTS5;S100A14;HLA-E;SSC5D;TREM1;SPON2;IL6;PLAC8;MYD88;IGJ;RPL39;C5AR1;B2M;CXCL6
GO_NEGATIVE_REGULATION_OF_NATURAL_KILLER_CELL_MEDIATED_IMMUNITY	5	12	0.00406147102731161	0.0264943436239694	1	MICA;HLA-B;HLA-A;TAP1;HLA-E
GO_REGULATION_OF_T_CELL_TOLERANCE_INDUCTION	5	12	0.00406147102731161	0.0264943436239694	1	TGFBR2;HLA-B;IL2RA;IDO1;HLA-G
GO_REGULATION_OF_CHEMOKINE_SECRETION	5	12	0.00406147102731161	0.0264943436239694	1	IL4R;POSTN;F2RL1;PYCARD;IL1RL1
GO_POSITIVE_REGULATION_OF_SMAD_PROTEIN_IMPORT_INTO_NUCLEUS	5	12	0.00406147102731161	0.0264943436239694	1	DAB2;BMP4;RBPMS;POU5F1;TGFB1
GO_GROWTH_PLATE_CARTILAGE_DEVELOPMENT	5	12	0.00406147102731161	0.0264943436239694	1	TGFBR2;STC1;MMP13;RARG;COL27A1
GO_REGULATION_OF_CELL_PROJECTION_SIZE	5	12	0.00406147102731161	0.0264943436239694	1	PLS1;VIL1;CDHR5;CDHR2;EZR
GO_POSITIVE_REGULATION_OF_CARDIAC_MUSCLE_CELL_DIFFERENTIATION	5	12	0.00406147102731161	0.0264943436239694	1	EFNB2;BMP4;GREM1;MYOCD;TGFB1
GO_INFLAMMASOME_COMPLEX	5	12	0.00406147102731161	0.0264943436239694	1	CASP5;GSDMD;CASP4;PYCARD;CASP1
GO_ACTIVIN_BINDING	5	12	0.00406147102731161	0.0264943436239694	1	ACVRL1;FSTL3;SMURF1;ENG;SMAD7
GO_GTPASE_BINDING	44	292	0.00406192861172079	0.0264943436239694	1	EPS8;CDC42EP5;TBC1D8B;INF2;ANXA2;ERRFI1;ARHGEF16;FGD6;IQGAP3;MYO1C;DIAPH3;IQGAP1;LLGL2;SYTL2;DIAPH1;RAB11FIP1;RIN1;CSDA;KIF16B;CAV1;OPTN;TBC1D2B;CIB1;CCDC64B;NET1;GRTP1;ECT2;MYO5B;RAB11FIP5;RILP;RPH3AL;FGD5;NPC1L1;TRIOBP;DIAPH2;PFN1;MICALL2;TMEM127;RAC1;GDI2;CDC42EP1;NXT1;ARHGDIB;ITPKA
GO_HEXOSE_METABOLIC_PROCESS	27	156	0.00411511185046673	0.0268116758891643	1	FUT6;FUCA2;GALE;PCK2;GALM;FUT4;OAS1;PRKAA1;MAPK14;PGK1;GALK2;PDX1;ALDOA;MAN2A1;TPI1;PDK3;LRP5;RBP4;B4GALT1;SLC35A2;GPI;PCK1;ALDOB;C10orf125;PFKP;FBP1;PKM2
GO_VESICLE_MEMBRANE	70	509	0.00413457843767185	0.0269088735283461	1	ANXA4;SMAGP;IL15RA;AREG;SNX7;MYOF;DAB2;GPRC5A;RAB20;SEC23A;DNM2;CAV2;CD46;LRIG3;SNX9;SNX33;AP3S1;HLA-F;NOS3;PECAM1;YWHAZ;TGFA;BAIAP2L2;RAB11FIP1;CD36;KCNQ1;RAB32;NOSTRIN;KDELR1;HLA-H;ZNRF2;TMEM184A;CAV1;HLA-B;SNTB2;HLA-A;AHNAK2;ZG16;AP1S3;CYBA;DYSF;HLA-E;SYPL1;PHACTR2;ZDHHC13;TCIRG1;SEC24D;IFNGR2;MYO5B;RAB11FIP5;RILP;RPH3AL;RAC2;PICALM;TRAF2;NPC1L1;HLA-C;SFN;CLCA1;HLA-G;YWHAH;SPPL2A;ANPEP;VAMP8;E…
GO_CELL_CYCLE_G1_S_PHASE_TRANSITION	20	104	0.00419069592622646	0.0272441286808305	1	ITGB1;INHBA;IQGAP3;CCND1;RPA3;LATS2;E2F4;PLK2;KLF11;RRM2;CDK1;CDC6;CDKN3;PLK3;CDK7;CDKN1A;EIF4EBP1;CRLF3;RCC1;CDT1
GO_NOTCH_SIGNALING_PATHWAY	21	114	0.00425359341536418	0.0276226768883584	1	ANXA4;DLL4;SNAI1;TGFBR2;DTX2;KRT19;FOXC2;HNF1B;PLN;NEURL1B;IL2RA;PERP;HES1;AGXT;HEYL;NOTCH3;JAG1;TGFB1;SNAI2;JAG2;BMP2
GO_STRIATED_MUSCLE_CELL_DIFFERENTIATION	29	172	0.00426278299308473	0.0276520002051417	1	ITGB1;CAST;TPM1;GATA6;FHL2;SDC1;KRT8;PDGFRB;MYH9;VEGFA;LMNA;TMOD3;PITX2;CAV2;ADAM12;MAPK14;KRT19;MYH11;NOX4;CFLAR;CDK1;CAPN2;BARX2;NEXN;WDR1;MYOCD;BMP2;CCNB1;SIK1
GO_ENZYME_ACTIVATOR_ACTIVITY	64	459	0.00428809576658489	0.0277857333571919	1	TRIP10;CDC42EP5;TBC1D8B;IGFBP3;RGS3;MMP14;PLEKHG6;ERRFI1;ARHGAP18;BCL10;ARHGAP27;CTSA;IQGAP3;STX4;NOD1;FN1;GREM1;CTSC;IQGAP1;LLGL2;GUCA2B;ATP1B1;RIN1;CAV1;GUCA2A;SH3BGRL3;APOBEC1;SYDE2;CD24;TBC1D2B;STK3;VAV3;CFLAR;PDCD5;GRTP1;PYCARD;ARHGEF15;PPP1R15A;CXCL1;ECT2;PCOLCE;PDGFB;ALS2CL;DNAJC1;DEPDC1;CDKN1A;RGS16;GDI2;RP2;TGFB1;RGS13;CDC42EP1;SYDE1;CASP1;ASAP2;ARAP3;ARHGDIB;BMP2;ARHGAP10;APAF1;DEPDC7;P…
GO_REGULATION_OF_IMMUNOGLOBULIN_PRODUCTION	11	46	0.00431248082586129	0.0278854458088551	1	IL4R;STX4;TNFRSF4;CLCF1;STAT6;HLA-E;RBP4;CD40;TRAF2;IL6;TGFB1
GO_CYTOKINE_METABOLIC_PROCESS	6	17	0.00433647906425739	0.0278854458088551	1	BCL10;TNFSF15;NOD1;PAWR;TREM1;IL18
GO_NEGATIVE_REGULATION_OF_PLATELET_ACTIVATION	6	17	0.00433647906425739	0.0278854458088551	1	THBD;NOS3;PRKG1;PTGER3;PDGFB;C1QTNF1
GO_MEMBRANE_RAFT_ORGANIZATION	6	17	0.00433647906425739	0.0278854458088551	1	S100A10;ANXA2;CAV2;CAV1;EMP2;MYADM
GO_PYRIDINE_NUCLEOTIDE_BIOSYNTHETIC_PROCESS	6	17	0.00433647906425739	0.0278854458088551	1	PNP;HAAO;ME1;KYNU;NAPRT1;NADSYN1
GO_RACEMASE_AND_EPIMERASE_ACTIVITY	6	17	0.00433647906425739	0.0278854458088551	1	GALE;GALM;GLCE;DSE;AMACR;C10orf125
GO_DEATH_RECEPTOR_BINDING	6	17	0.00433647906425739	0.0278854458088551	1	TMBIM1;FADD;CFLAR;CASP8;NOL3;MYD88
GO_NEGATIVE_REGULATION_OF_PROTEIN_SECRETION	20	105	0.00439093734469994	0.0281743875610031	1	ANXA4;FN1;F2RL1;RAB11FIP1;TNFRSF9;PTGER4;PTGER3;ZC3H12A;RAB11FIP5;SSC5D;FAM3D;EZR;IL6;PTPN22;RHBDF1;UTS2;RHBDF2;PIM3;ENY2;CD34
GO_REGULATION_OF_RHO_PROTEIN_SIGNAL_TRANSDUCTION	20	105	0.00439093734469994	0.0281743875610031	1	ITGB1;COL3A1;PLEKHG6;EPS8L2;ARHGEF16;C9orf100;FGD6;ITGA3;F2RL1;RGNEF;PLEKHG4;VAV3;NET1;ARHGEF15;ECT2;ALS2CL;FGD5;RAC1;ARAP3;ARHGDIB
GO_CYTOKINESIS	17	83	0.00450987947210365	0.0286197335084154	1	MYH9;RALB;SNX9;SNX33;ACTR3;CEP55;CHMP4B;BRCA2;ECT2;KIF4B;DIAPH2;KIF23;PLK1;KIF20A;KIF4A;ACTR2;BCL2L1
GO_REGULATION_OF_T_CELL_RECEPTOR_SIGNALING_PATHWAY	8	28	0.00451839606099729	0.0286197335084154	1	LGALS3;BCL10;PAWR;CEACAM1;ELF1;EZR;PTPN22;LCK
GO_NECROTIC_CELL_DEATH	8	28	0.00451839606099729	0.0286197335084154	1	MLKL;TICAM1;FADD;RIPK3;TRAF2;FAS;TICAM2;CASP1
GO_RESPONSE_TO_COPPER_ION	8	28	0.00451839606099729	0.0286197335084154	1	LOXL2;ABP1;TK1;SOD3;CDK1;ICAM1;NFKB1;ALDOB
GO_NEGATIVE_REGULATION_OF_CYTOKINE_BIOSYNTHETIC_PROCESS	8	28	0.00451839606099729	0.0286197335084154	1	RNF128;INHBA;ERRFI1;BCL3;NMI;KLF4;IL6;NFKB1
GO_NEUTRAL_LIPID_BIOSYNTHETIC_PROCESS	8	28	0.00451839606099729	0.0286197335084154	1	LPIN3;MOGAT3;ANG;AGPAT2;AGPAT9;GK;PCK1;LPCAT4
GO_POSITIVE_REGULATION_OF_ACTIVATED_T_CELL_PROLIFERATION	8	28	0.00451839606099729	0.0286197335084154	1	TNFSF9;FADD;IL23R;CD24;IL2RA;PYCARD;IL18;HHLA2
GO_REGULATION_OF_SPROUTING_ANGIOGENESIS	8	28	0.00451839606099729	0.0286197335084154	1	DLL4;ITGA5;SRPX2;VEGFA;FOXC2;MMRN2;CIB1;KLF4
GO_RESPONSE_TO_GONADOTROPIN	8	28	0.00451839606099729	0.0286197335084154	1	ITGB1;GATA6;INHBA;GJB2;ITGA3;PAWR;CCNA2;ICAM1
GO_REGULATION_OF_VIRAL_ENTRY_INTO_HOST_CELL	8	28	0.00451839606099729	0.0286197335084154	1	TRIM31;TRIM10;FCN3;IFITM2;IFITM3;TRIM21;LGALS1;IFITM1
GO_POSITIVE_REGULATION_OF_PHOSPHATASE_ACTIVITY	8	28	0.00451839606099729	0.0286197335084154	1	ITGA1;ITGA2;PDGFRB;RIPK3;PAWR;PPP1R15A;SMAD3;BMP2
GO_UDP_GALACTOSYLTRANSFERASE_ACTIVITY	8	28	0.00451839606099729	0.0286197335084154	1	B3GNT3;GLT25D1;B3GNT8;PLOD3;ABO;B3GNT5;B4GALT1;B4GALT4
GO_REGULATION_OF_ACTIVATED_T_CELL_PROLIFERATION	10	40	0.0045454824927297	0.0287605074085443	1	TNFSF9;FADD;IL23R;RIPK3;CD24;IL2RA;PYCARD;IDO1;IL18;HHLA2
GO_POSITIVE_REGULATION_OF_EPITHELIAL_TO_MESENCHYMAL_TRANSITION	9	34	0.00464453685177788	0.0292932622762451	1	COL1A1;DAB2;SNAI1;TGFBR2;TGFB1I1;SMAD3;TGFB1;BMP2;BCL9L
GO_NEGATIVE_REGULATION_OF_EPITHELIAL_CELL_APOPTOTIC_PROCESS	9	34	0.00464453685177788	0.0292932622762451	1	CAST;SERPINE1;FGB;FGA;PDX1;ICAM1;TNFAIP3;FGG;KDR
GO_HEART_VALVE_DEVELOPMENT	9	34	0.00464453685177788	0.0292932622762451	1	GJA5;PITX2;PRDM1;EFNA1;CYR61;SMAD6;HEYL;JAG1;BMP2
GO_ER_TO_GOLGI_TRANSPORT_VESICLE_MEMBRANE	12	53	0.00472416431177184	0.0297637444818341	1	AREG;SEC23A;HLA-F;TGFA;HLA-H;HLA-B;HLA-A;HLA-E;SEC24D;HLA-C;HLA-G;B2M
GO_POSITIVE_REGULATION_OF_LEUKOCYTE_MEDIATED_IMMUNITY	17	84	0.0047319950191932	0.0297813643973904	1	IL4R;STX4;PVR;FADD;F2RL1;IL23R;HLA-B;HLA-A;CLCF1;STAT6;HLA-E;CD40;ADORA2B;TRAF2;TGFB1;VAMP8;B2M
GO_POSITIVE_REGULATION_OF_PROTEIN_CATABOLIC_PROCESS	40	262	0.00477408858286226	0.0300143550012892	1	RNF128;DAB2;SNX9;SNX33;SH3D19;CTSC;TRIB3;C4BPB;PSMB8;ADAM9;SMURF1;AURKA;CAV1;NEDD4;UBE2C;PLK2;PSMB9;TNFRSF1B;ECSCR;CDK1;PSMA1;ASB9;SMAD7;PSMA7;BCAP31;RILP;TNFAIP3;PSMB10;EZR;PLK3;UBE2D1;PLK1;RNF19B;NSMCE2;CDC20;NKD2;ADAM8;CCNB1;PSMD12;PCSK9
GO_HEART_MORPHOGENESIS	34	211	0.00491751896966653	0.0308832720005809	1	DLL4;COL5A1;TPM1;GATA6;FHL2;MICAL2;SNAI1;PPP1R13L;VEGFA;GJA5;BMP4;PITX2;EPHB4;FOXC2;EFNA1;NEDD4;FOXF1;CYR61;ENG;HES1;SEMA3C;RBP4;FZD1;SMAD7;INSR;HEYL;YAP1;SMAD3;JAG1;SNAI2;SOX18;ADAM15;BMP2;PKP2
GO_POSITIVE_REGULATION_OF_PROTEIN_BINDING	15	73	0.00505094456530279	0.0316875801148794	1	ITGA2;CTHRC1;RALB;BMP4;TICAM1;HFE;DERL1;TRIB3;NRP1;CAV1;PLK2;STK3;TRAF2;BMP2;B2M
GO_REGULATION_OF_CYTOKINE_BIOSYNTHETIC_PROCESS	18	94	0.00507315060141791	0.0317931768622758	1	RNF128;THBS1;INHBA;ERRFI1;BCL10;EREG;TICAM1;CCL20;CEBPB;IGF2BP1;BCL3;MAPKAPK2;CD80;NMI;KLF4;IRF1;IL6;NFKB1
GO_ACTIN_FILAMENT_BINDING	22	121	0.00510860315418122	0.0319814775239536	1	ACTN4;LASP1;PLS1;MYO1E;MYH9;MYO1D;VIL1;ARPC5;ACTR3;ARPC1B;MYO1B;MYH11;CTNNA1;ARPC2;JUB;NEXN;ARPC3;EZR;MYL4;TRIOBP;MICALL2;ACTR2
GO_NEGATIVE_REGULATION_OF_LEUKOCYTE_MEDIATED_IMMUNITY	11	47	0.00513838225787793	0.0320661070016939	1	HFE;MICA;C4BPB;HLA-B;FOXF1;CEACAM1;HLA-A;TAP1;HLA-E;IL7R;IL20RB
GO_REGULATION_OF_INTERLEUKIN_1_BETA_PRODUCTION	11	47	0.00513838225787793	0.0320661070016939	1	ERRFI1;NOD1;TRIM16;CASP5;GSDMD;PYCARD;ZC3H12A;TNFAIP3;SMAD3;SPHK1;CASP1
GO_POSITIVE_REGULATION_OF_DEPHOSPHORYLATION	11	47	0.00513838225787793	0.0320661070016939	1	ITGA1;ITGA2;PDGFRB;CDCA2;RIPK3;PAWR;PPP1R15A;SMAD3;ANKLE2;TGFB1;BMP2
GO_CRANIAL_NERVE_MORPHOGENESIS	7	23	0.00531938777344687	0.0329718624005651	1	HOXA3;NRP1;ATP8B1;SEMA3F;EPHB2;HOXB3;HOXA1
GO_RESPONSE_TO_INCREASED_OXYGEN_LEVELS	7	23	0.00531938777344687	0.0329718624005651	1	PPARG;COL1A1;PLAU;PDGFRB;CAV1;FAS;CDKN1A
GO_EPIBOLY	7	23	0.00531938777344687	0.0329718624005651	1	COL5A1;ACVRL1;ITGA5;CEACAM1;CYR61;JUB;MMP12
GO_ACTIN_FILAMENT_POLYMERIZATION	7	23	0.00531938777344687	0.0329718624005651	1	VIL1;ANG;DIAPH1;CTTN;SEPX1;MICALL2;RAC1
GO_CYTOLYSIS	7	23	0.00531938777344687	0.0329718624005651	1	MICA;BAK1;APOL1;GZMB;LYZ;MICB;GZMA
GO_PODOSOME	7	23	0.00531938777344687	0.0329718624005651	1	TPM4;CTTN;PTPN12;WDR1;SH3PXD2A;ADAM8;VCAM1
GO_NEGATIVE_REGULATION_OF_CELL_DIFFERENTIATION	80	600	0.00532253694938129	0.0329718624005651	1	PPARG;ITGB1;ACTN4;COL5A2;COL3A1;COL5A1;IL4R;AREG;ACVRL1;ADAMTS7;POSTN;INHBA;FSTL3;TMEM176A;MMP11;TMEM176B;SNAI1;EREG;HOXB8;BMP4;CLDN18;HOXA2;GREM1;TRIB3;NRP1;REG3A;RUNX1;HOXA5;TGFB1I1;HOXA9;FOXC2;CEACAM5;HNF1B;CAV1;CCND1;PRDM6;ADAMTS12;EFNA1;CTNNA1;SEMA3F;EPHB2;PLK2;CFLAR;CIB1;HOXA7;HES1;PTGER3;LRP5;SEMA3C;PDGFB;SMAD7;AP1AR;RARG;CXCL14;YAP1;BMP5;IRF1;NOTCH3;PTBP1;SKIL;IL18;IL6;SMAD3;JAG1;MYOCD;HL…
GO_POSITIVE_REGULATION_OF_MITOTIC_CELL_CYCLE	22	122	0.00535937848712935	0.0331653589224448	1	PDGFRB;EREG;TMOD3;TGFA;AURKA;EDN1;CCND1;UBE2C;HES1;BRCA2;KIF20B;LRP5;CDK1;CDC6;PDGFB;INSR;TGFB1;SPHK1;PLK1;EIF4EBP1;NSMCE2;CCNB1
GO_AORTA_DEVELOPMENT	10	41	0.00549065086852369	0.0338009266786536	1	DLL4;COL3A1;LOX;PDGFRB;DNM2;PRDM1;HES1;SMAD6;JAG1;LOXL1
GO_NEGATIVE_REGULATION_OF_BMP_SIGNALING_PATHWAY	10	41	0.00549065086852369	0.0338009266786536	1	FSTL3;FBN1;HTRA3;GREM1;SMURF1;NBL1;CAV1;FZD1;SMAD6;SMAD7
GO_DEFENSE_RESPONSE_TO_GRAM_NEGATIVE_BACTERIUM	10	41	0.00549065086852369	0.0338009266786536	1	IL22RA1;SERPINE1;ADM;IL23R;OPTN;PYCARD;SSC5D;TREM1;IL6;B2M
GO_LUNG_ALVEOLUS_DEVELOPMENT	10	41	0.00549065086852369	0.0338009266786536	1	GATA6;LIF;ERRFI1;BMP4;TCF21;HOXA5;FOXF1;MAN2A1;FZD1;MYOCD
GO_AMINOPEPTIDASE_ACTIVITY	10	41	0.00549065086852369	0.0338009266786536	1	DPP9;FAP;PRSS16;ENPEP;DPP4;DPEP1;XPNPEP2;ANPEP;DNPEP;RNPEPL1
GO_POSITIVE_REGULATION_OF_B_CELL_ACTIVATION	14	66	0.00550699687012868	0.0338663133926001	1	MMP14;IL7;TICAM1;TNFRSF4;PRDM1;VAV3;CLCF1;STAT6;BST1;CD40;IL6;CDKN1A;TGFB1;ATP11C
GO_REGULATION_OF_CELL_SHAPE	24	137	0.00559599131193078	0.0343778656296807	1	EPS8;TPM1;CDC42EP5;MYH9;ARHGAP18;VIL1;VEGFA;FGD6;MYL12B;CCL11;CCL13;FN1;FBLIM1;DIAPH1;HEXB;ALDOA;ICAM1;FGD5;EZR;IL6;CDC42EP1;CCL24;ARAP3;KDR
GO_CARDIAC_MUSCLE_CELL_DIFFERENTIATION	15	74	0.00564892628269599	0.0346608009073226	1	ITGB1;GATA6;FHL2;PDGFRB;VEGFA;LMNA;PITX2;MYH11;NOX4;CDK1;NEXN;MYOCD;BMP2;CCNB1;SIK1
GO_T_CELL_DIFFERENTIATION	22	123	0.00565376485388207	0.0346608009073226	1	DLL4;IL7;FADD;IL15;BCL3;RIPK3;PTGER4;RELB;IL18R1;BATF;STAT6;IRF1;NHEJ1;FAS;IL6;PTPN22;TGFB1;LCK;IL7R;JAG2;RUNX2;B2M
GO_AMEBOIDAL_TYPE_CELL_MIGRATION	26	152	0.00567077276027891	0.0347290803828261	1	ITGB1;LOXL2;EFNB1;MYH9;VEGFA;FAP;EFNB2;PITX2;CAP1;S100P;GREM1;NRP1;NOS3;EPHB4;EMP2;SEMA3F;DPP4;PKN3;GPR124;LRP5;SEMA3C;KITLG;CDH13;KDR;ITGA4;SOX18
GO_REGULATION_OF_PROTEIN_LOCALIZATION_TO_NUCLEUS	34	216	0.00568778233376342	0.0347972288382051	1	LIF;HNF4A;DAB2;CD2AP;LMNA;BMP4;DYRK2;CLDN18;GREM1;RBPMS;TXN;MDFIC;BCL3;MAPK14;CD36;POU5F1;IL18R1;ZC3H12A;CDK1;ECT2;FZD1;TRIM40;JUP;NFKBIE;IL18;NOL3;IL6;SMAD3;CDKN1A;TGFB1;SNAI2;SPHK1;CCT5;PLK1
GO_NEGATIVE_REGULATION_OF_RECEPTOR_ACTIVITY	8	29	0.00570930301791968	0.0348208625299101	1	GPRC5A;ERRFI1;HFE;HEYL;GSTO1;CLIC2;CBLC;PCSK9
GO_REGULATION_OF_CGMP_METABOLIC_PROCESS	8	29	0.00570930301791968	0.0348208625299101	1	THBS1;VEGFA;PDZD3;GUCA2B;NOS3;GUCA2A;PDE5A;ADORA2B
GO_GLUCOSE_CATABOLIC_PROCESS	8	29	0.00570930301791968	0.0348208625299101	1	PGK1;ALDOA;TPI1;LRP5;GPI;ALDOB;PFKP;PKM2
GO_CELL_PROJECTION_MEMBRANE	44	296	0.00573224140929418	0.0349247581641446	1	ITGB1;EPS8;VASP;PLEK2;TPM1;ITGA5;EPHA2;CA9;EPS8L2;MYO1D;PLAUR;FAP;DNM2;PLEKHA1;S100P;MYO1C;ITGA3;CDHR5;SRC;DIAPH1;CD36;ATP8B1;DPP4;ARPC2;MUC20;CIB1;PTGER3;SPRY4;CDHR2;DPEP1;B4GALT1;FGD5;EZR;SLC2A2;NPC1L1;KCNK1;RAC1;RP2;GPI;PDE4A;RAB25;EMR2;ITGB3;SLC6A18
GO_FIBRIL_ORGANIZATION	6	18	0.0059686693581301	0.0359950850582718	1	COL3A1;COL5A1;RIPK3;CD36;LTBP2;MFAP5
GO_REGULATION_OF_CARDIAC_MUSCLE_CELL_DIFFERENTIATION	6	18	0.0059686693581301	0.0359950850582718	1	EFNB2;BMP4;GREM1;MYOCD;TGFB1;BMP2
GO_LIVER_REGENERATION	6	18	0.0059686693581301	0.0359950850582718	1	HFE;CEBPB;CCND1;FGA;PTPN3;FAS
GO_OOCYTE_MATURATION	6	18	0.0059686693581301	0.0359950850582718	1	EREG;ANG;BRCA2;INSL3;TRIP13;CCNB1
GO_UTERUS_DEVELOPMENT	6	18	0.0059686693581301	0.0359950850582718	1	SRC;HOXA9;HOXA10;RBP4;HOXA11;MYOCD
GO_LAMELLIPODIUM_MEMBRANE	6	18	0.0059686693581301	0.0359950850582718	1	VASP;PLEK2;EPHA2;FAP;DPP4;ITGB3
GO_GLUTATHIONE_PEROXIDASE_ACTIVITY	6	18	0.0059686693581301	0.0359950850582718	1	GPX8;MGST1;GPX2;GSTK1;MGST3;CLIC2
GO_OSTEOBLAST_DIFFERENTIATION	22	124	0.00599330532753237	0.0359950850582718	1	COL1A1;FHL2;EPHA2;IGFBP3;ITGA11;SNAI1;BMP4;TPM4;HOXA2;COL6A1;MMP13;CYR61;LRP5;RRBP1;FZD1;IBSP;SMAD3;SNAI2;CBFB;CREB3L1;BMP2;RUNX2
GO_REGULATION_OF_B_CELL_ACTIVATION	19	100	0.0060186002736594	0.0359950850582718	1	INHBA;MMP14;IL7;TICAM1;AHR;TNFRSF4;PRDM1;PAWR;VAV3;CLCF1;STAT6;BST1;TNFAIP3;CD40;FAS;IL6;CDKN1A;TGFB1;ATP11C
GO_NEGATIVE_REGULATION_OF_HOMOTYPIC_CELL_CELL_ADHESION	19	100	0.0060186002736594	0.0359950850582718	1	IL4R;LGALS3;BMP4;HFE;CEBPB;PRKG1;PAWR;CEACAM1;IL2RA;PDE5A;PTGER3;IRF1;IDO1;C1QTNF1;PTPN22;HLA-G;TGFB1;ERBB2;IL20RB
GO_REGULATION_OF_HORMONE_LEVELS	65	472	0.0060671663324622	0.0359950850582718	1	INHBA;LIF;TNFSF11;HNF4A;ACE2;STX4;UGT1A9;RDH13;PLEKHA1;UGT1A8;HFE;IYD;ITPR3;AKR1C3;CPA3;ADM;SLCO4A1;FAM132A;RAB11FIP1;ENPEP;CTSZ;HNF1B;UGT1A1;EDN1;FGB;FGA;PTGER4;PDX1;UGT2B7;KISS1;MME;STC2;KCNS3;ANO1;PTGER3;LRP5;RBP4;RAB11FIP5;REN;FAM3D;DUOX2;BMP5;HSD17B11;CYB5R4;SLC2A2;AKR1C2;BACE2;IL6;C1QTNF1;UTS2;AKR1C4;VAMP8;SULT1B1;ACE;FGG;DUOXA2;UGT1A7;GPR68;PIM3;SULT1E1;CORIN;ENY2;RDH10;BMP2;ABCC2
GO_PINOCYTOSIS	5	13	0.00606872358386172	0.0359950850582718	1	EHD4;DNM2;SNX33;MAPKAPK2;PYCARD
GO_BARBED_END_ACTIN_FILAMENT_CAPPING	5	13	0.00606872358386172	0.0359950850582718	1	EPS8;VIL1;CAPG;CAPZA1;TRIOBP
GO_HEPATOCYTE_APOPTOTIC_PROCESS	5	13	0.00606872358386172	0.0359950850582718	1	KRT8;KRT18;STK3;FAS;BCL2L1
GO_GALACTOSE_METABOLIC_PROCESS	5	13	0.00606872358386172	0.0359950850582718	1	GALE;GALM;GALK2;B4GALT1;SLC35A2
GO_LYMPH_VESSEL_MORPHOGENESIS	5	13	0.00606872358386172	0.0359950850582718	1	ACVRL1;VEGFA;FOXC2;FLT4;SOX18
GO_REGULATION_OF_GUANYLATE_CYCLASE_ACTIVITY	5	13	0.00606872358386172	0.0359950850582718	1	PDZD3;GUCA2B;NOS3;GUCA2A;ADORA2B
GO_POSITIVE_REGULATION_OF_INTERLEUKIN_17_PRODUCTION	5	13	0.00606872358386172	0.0359950850582718	1	IL15;IL23R;IL18;TGFB1;MYD88
GO_REGULATION_OF_MEMBRANE_INVAGINATION	5	13	0.00606872358386172	0.0359950850582718	1	PPARG;ITGA2;ANO6;F2RL1;CD36
GO_VENTRICULAR_CARDIAC_MUSCLE_CELL_DEVELOPMENT	5	13	0.00606872358386172	0.0359950850582718	1	FHL2;LMNA;PITX2;CDK1;CCNB1
GO_MESODERMAL_CELL_FATE_COMMITMENT	5	13	0.00606872358386172	0.0359950850582718	1	TRIM15;BMP4;FOXC2;HOXA11;KLF4
GO_REGULATION_OF_BICELLULAR_TIGHT_JUNCTION_ASSEMBLY	5	13	0.00606872358386172	0.0359950850582718	1	SNAI1;MYO1C;GPBAR1;SNAI2;PKP2
GO_NEGATIVE_REGULATION_OF_KERATINOCYTE_PROLIFERATION	5	13	0.00606872358386172	0.0359950850582718	1	VDR;EFNB2;PTPRK;SFN;SNAI2
GO_ACTIN_DEPENDENT_ATPASE_ACTIVITY	5	13	0.00606872358386172	0.0359950850582718	1	MYH9;MYO1D;MYO1C;MYO1B;MYL6
GO_POSITIVE_REGULATION_OF_SMOOTH_MUSCLE_CELL_PROLIFERATION	13	58	0.00607117846926142	0.0359950850582718	1	ITGA2;TGFBR2;PDGFRB;EREG;BMP4;SHC1;EDN1;CYBA;PDGFB;NOTCH3;IL6;FLT1;CDH13
GO_PROTEIN_ACTIVATION_CASCADE	14	67	0.00608175810546276	0.0359950850582718	1	TFPI;CD46;FCN3;C4BPB;CD55;FGB;FGA;C1S;C2;CFB;CFH;FGG;C1R;CFD
GO_REGULATION_OF_EPITHELIAL_TO_MESENCHYMAL_TRANSITION	14	67	0.00608175810546276	0.0359950850582718	1	COL1A1;DAB2;SNAI1;TGFBR2;PHLDB2;GREM1;TGFB1I1;EFNA1;SMAD7;BMP5;SMAD3;TGFB1;BMP2;BCL9L
GO_POSITIVE_REGULATION_OF_ACTIN_FILAMENT_BUNDLE_ASSEMBLY	11	48	0.00608436190978225	0.0359950850582718	1	S100A10;TPM1;SDC4;VIL1;NOX4;FHOD1;ARHGEF15;SYNPO;SMAD3;PFN1;RAC1
GO_ACETYLGLUCOSAMINYLTRANSFERASE_ACTIVITY	11	48	0.00608436190978225	0.0359950850582718	1	B3GNT3;MGAT4B;GCNT3;B3GNT8;EXT1;HEXB;B3GNT5;C3orf64;PIGA;A4GNT;EXT2
GO_MACROMOLECULAR_COMPLEX_ASSEMBLY	163	1351	0.00610860949727088	0.0361024313545	1	TRPA1;MLKL;S100A10;VASP;AREG;ACVRL1;COL1A1;COL1A2;CLDN14;ANXA2;CARD10;TRADD;TNFSF11;COL6A2;DGKH;EHD4;BCL10;CD2AP;VIL1;GLS;PARD6B;GJA5;SEC23A;CAV2;OAS1;STX4;ANKS4B;EIF6;SKAP2;SNX9;ANG;HFE;ANO6;NOD1;FN1;ITPR3;THG1L;GREM1;PRKAA1;DERL1;FADD;CTSC;KCTD10;SEC16B;ASL;KCTD9;BIRC3;SRC;CHMP4B;TGFA;PXN;C1QTNF6;DIAPH1;TNFRSF9;SH3GLB1;LNX2;RIPK3;SLC7A7;TNFRSF1A;CDA;AURKA;CTSZ;FCHO2;HNF1B;MYH11;CAV1;NIP7;TK1;FG…
GO_REGULATION_OF_TUMOR_NECROSIS_FACTOR_SUPERFAMILY_CYTOKINE_PRODUCTION	19	101	0.00630415801384462	0.0371532317411952	1	THBS1;ERRFI1;TICAM1;NOD1;FADD;BCL3;CD36;PTGER4;MAPKAPK2;CYBA;PYCARD;HLA-E;ZC3H12A;SPON2;TNFAIP3;PTPN22;AXL;ADAM8;CD34
GO_GLYCOPROTEIN_BINDING	19	101	0.00630415801384462	0.0371532317411952	1	ITGB1;THBS1;COL5A1;SDC1;ACE2;NID1;ITGA3;CTSS;VCL;BBC3;CTSK;AGR2;SERPINA1;GPC6;LGALS1;TGFB1;LCK;CFH;B2M
GO_REGULATION_OF_CELLULAR_KETONE_METABOLIC_PROCESS	28	170	0.00630524757744421	0.0371532317411952	1	PPARG;NQO1;HNF4A;UGT1A6;FGFR4;UGT1A10;UGT1A9;UGT1A8;AKR1C3;TRIB3;PSMB8;SLC7A7;CAV1;UGT1A1;INSIG2;FABP1;PSMB9;PDK3;PSMA1;PSMA7;BMP5;PSMB10;ERLIN1;GK;DUOXA2;UGT1A7;BMP2;PSMD12
GO_REGULATION_OF_GROWTH	83	628	0.00638520461363471	0.037586935815187	1	PPARG;IGFBP4;ESM1;ACVRL1;GATA6;BDKRB1;INHBA;PLS1;TNFRSF12A;IGFBP3;WISP1;HNF4A;TGFBR2;MMP14;IL7;C20orf20;HTRA3;VIL1;VEGFA;BMP4;DNM2;FN1;GREM1;SHC1;CRIM1;NRP1;MAPK14;BBC3;PTK6;SMURF1;CD36;CDA;FOXC2;CSDA;WWC3;DCUN1D3;HNF1B;PTGER4;LATS2;SEMA3F;SLC44A4;STC2;CYR61;STK3;CIB1;NET1;CYBA;CTTN;AGR2;CDK1;CREG1;SEMA3C;RBP4;CDHR2;INSR;TRIM40;CYP27B1;CISH;YAP1;EZR;HYAL1;MUC12;IGFBP7;SFN;SMAD3;MYOCD;CDKN1A;SLIT3…
GO_MONOSACCHARIDE_CATABOLIC_PROCESS	13	59	0.00645416035498736	0.0379550821671026	1	FUT6;GALE;FUT4;PGK1;ALDOA;TPI1;LRP5;XYLB;NUDT5;GPI;ALDOB;PFKP;PKM2
GO_REGULATION_OF_BONE_REMODELING	10	42	0.00658257066880816	0.0386334207109812	1	TNFSF11;CLDN18;GREM1;TNFRSF11B;SRC;PTGER4;LRP5;TNFAIP3;ADAM8;ITGB3
GO_CYSTEINE_TYPE_ENDOPEPTIDASE_REGULATOR_ACTIVITY_INVOLVED_IN_APOPTOTIC_PROCESS	10	42	0.00658257066880816	0.0386334207109812	1	VIL1;NOD1;BIRC3;PYCARD;TNFAIP8;DPEP1;NOL3;CASP1;RPS6KA3;APAF1
GO_REGULATION_OF_STRIATED_MUSCLE_CONTRACTION	16	79	0.00661517711906921	0.0387479087489242	1	ASPH;ACE2;STC1;DSG2;GJA5;ATP1B1;KCNQ1;CAV1;PLN;PDE5A;ZC3H12A;SMAD7;JUP;GSTO1;CLIC2;PKP2
GO_BONE_MORPHOGENESIS	16	79	0.00661517711906921	0.0387479087489242	1	COL1A1;SERPINH1;TGFBR2;MMP14;STC1;BMP4;CDX1;COL10A1;INSIG2;MMP13;LRP5;HOXA11;RARG;COL27A1;TGFB1;RUNX2
GO_SKIN_DEVELOPMENT	33	208	0.00667160162783325	0.0390397578934337	1	COL5A2;COL3A1;COL5A1;COL1A1;INHBA;COL1A2;EPHA2;ITGA2;SNAI1;ERRFI1;ADAMTS2;EREG;ITGA3;CLDN4;AKR1C3;ADAM9;FOSL2;OVOL1;LATS2;EVPL;FOXQ1;CDSN;FGF7;FLNB;JUP;YAP1;CLDN1;SFN;ST14;JAG1;GJB3;ITGB4;SOX18
GO_SULFUR_COMPOUND_METABOLIC_PROCESS	51	354	0.00668715368892134	0.0390920960708089	1	CLIC1;B3GNT3;MICAL2;ACAN;BGN;PAPSS2;SQRDL;HNF4A;SULF1;LUM;EXT1;ACOT9;TXN;SLC35D1;CHSY3;HEXB;ACSL5;GLCE;ELOVL1;CLIC3;ACOT4;NOX4;MGST1;ACSS2;ACOT11;AGXT;CHST13;GSTK1;KYNU;DPEP1;B4GALT1;DSE;SLC35B3;SULT1C2;TDO2;HYAL1;GSTO1;GSTA2;B4GALT4;FAR2;GGT6;MGST3;CLIC2;SULT1B1;ICMT;SULT1E1;VNN1;SULT1A3;TPK1;EXT2;GCLM
GO_CELLULAR_HOMEOSTASIS	87	668	0.00676160093622872	0.0394882834538293	1	TRPA1;ITGB1;VDR;BDKRB1;BDKRB2;SLC12A7;PLAU;STC1;ERO1L;CCL15;RAB20;CCL11;HFE;ANO6;CCL13;FN1;ITPR3;AQP7;TGM2;QSOX1;SLC39A4;ADM;F2RL1;TXN;NOS3;HEPH;BBC3;ATP1B1;CD55;ATP13A3;CD36;HEXB;SLC39A5;GLRX3;BAK1;CAV1;EDN1;SH3BGRL3;NOX4;PLN;PTGER4;KISS1;ALDOA;STC2;PRND;CD24;E2F4;PDK3;SLC39A14;CYBA;PTGER3;GLRX;TXNDC5;ATP2A3;FTL;HAAO;TCIRG1;CXCR3;TMEM165;RAB11FIP5;BCAP31;SLC30A7;ICAM1;CCL28;CCR3;CD40;FAS;NOL3;IL…
GO_STRUCTURAL_MOLECULE_ACTIVITY	91	704	0.00685271407144526	0.0399809235174262	1	TINAGL1;COL4A1;CLDN2;CLDN23;SLC25A43;LAMB1;COL5A2;COL3A1;COL5A1;TPM1;ASPH;COL15A1;COL1A1;SLC25A24;COL1A2;KRT80;CLDN14;COL4A2;PLS1;ACAN;BGN;CARD10;FBN1;SMTN;KRT8;LAMA4;COL12A1;KRT18;SPAG4;CD2AP;LMNA;LUM;CAV2;NUP62CL;ARPC5;TPM4;CLDN18;CLDN4;MYL9;TUBA1C;ACTR3;VCL;TUFT1;MPZL1;KRT19;LAMB3;KRT20;ARPC1B;WWC3;MYH11;CAV1;FGB;FGA;CLDN7;TPM2;TUBA4A;CTNNA1;MRPL17;ARPC2;MYL6;LAD1;SNTB2;EVPL;MRPL11;MRPL22;MRPL…
GO_NEGATIVE_REGULATION_OF_BLOOD_VESSEL_ENDOTHELIAL_CELL_MIGRATION	7	24	0.00688071426182269	0.0401047345546237	1	DLL4;THBS1;ACVRL1;ANGPT2;MMRN2;KLF4;TGFB1
GO_POSITIVE_REGULATION_OF_OSTEOBLAST_DIFFERENTIATION	13	60	0.00694252933670643	0.0404057659668213	1	CLIC1;CTHRC1;LMNA;BMP4;CEBPB;PTGER4;CYR61;IL6;JAG1;PDLIM7;IFITM1;BMP2;RUNX2
GO_REGULATION_OF_MITOTIC_CELL_CYCLE	63	459	0.0069460216342558	0.0404057659668213	1	HNF4A;PDGFRB;EREG;TMOD3;BMP4;CAV2;PLAGL1;CHMP4C;PSMB8;CHMP4B;TGFA;AURKA;C2orf29;OVOL1;MUC1;EDN1;CCND1;RPA3;PTPN3;UBE2C;E2F4;PLK2;PSMB9;HES1;BRCA2;KIF20B;LRP5;CDK1;CCNA2;PSMA1;CDC6;PDGFB;PSMA7;INSR;PSMB10;TPX2;PIM1;PLK3;SFN;UBE2D1;SMAD3;CENPE;DYNLT3;CDKN1A;TOP2A;NEK2;TGFB1;SPHK1;PLK1;EIF4EBP1;CDC25C;PIM3;NSMCE2;CDC20;ZC3H12D;KNTC1;RCC1;SLFN11;ZWINT;CCNB1;BCL2L1;SIK1;PSMD12
GO_NEGATIVE_REGULATION_OF_SMOOTH_MUSCLE_CELL_PROLIFERATION	9	36	0.00696645080775283	0.0404450667111538	1	PPARG;TPM1;IGFBP3;PTGIR;ANG;IL15;CAV1;KLF4;TNFAIP3
GO_POSITIVE_CHEMOTAXIS	9	36	0.00696645080775283	0.0404450667111538	1	MET;LGALS3;CCL15;VEGFA;BMP4;VEGFC;NRP1;FGF7;PDGFB
GO_CELL_FATE_COMMITMENT	35	227	0.00704603007954568	0.0408669744613649	1	PPARG;DLL4;ITGB1;GATA6;TRIM15;IL7;ETS2;BMP4;HOXA2;CEBPB;NRP1;TGFB1I1;FOXC2;PRDM1;HNF1B;POU5F1;NR2F2;PITX1;LATS2;TEAD3;HES1;BATF;PPDPF;STAT6;HOXA11;KLF4;HOXC10;NOTCH3;IL6;JAG1;JAG2;SOX18;BMP2;RUNX2;EPAS1
GO_SMOOTH_MUSCLE_CELL_DIFFERENTIATION	8	30	0.00712470997047901	0.0411618986185096	1	GATA6;VEGFA;BMP4;PITX2;ADM;FOXF1;HES1;MYOCD
GO_POSITIVE_REGULATION_OF_SMOOTH_MUSCLE_CONTRACTION	8	30	0.00712470997047901	0.0411618986185096	1	ITGA2;PAWR;EDN1;CTTN;PTGER3;MYOCD;SPHK1;TBXA2R
GO_OSTEOCLAST_DIFFERENTIATION	8	30	0.00712470997047901	0.0411618986185096	1	EPHA2;ANXA2;TNFSF11;SRC;MAPK14;SBNO2;TNFRSF11A;SH3PXD2A
GO_TUMOR_NECROSIS_FACTOR_RECEPTOR_BINDING	8	30	0.00712470997047901	0.0411618986185096	1	TRADD;TNFSF11;CD70;TNFSF9;TNFSF15;FADD;CASP8;TRAF2
GO_HEXOSE_CATABOLIC_PROCESS	11	49	0.00716180548761856	0.041215215238085	1	FUT6;GALE;FUT4;PGK1;ALDOA;TPI1;LRP5;GPI;ALDOB;PFKP;PKM2
GO_REGULATION_OF_TUMOR_NECROSIS_FACTOR_MEDIATED_SIGNALING_PATHWAY	11	49	0.00716180548761856	0.041215215238085	1	TRADD;BIRC3;F2RL1;TNFRSF1A;FAM105B;PYCARD;TNFAIP3;CASP8;TRAF2;NOL3;SPHK1
GO_PYRIMIDINE_NUCLEOSIDE_METABOLIC_PROCESS	11	49	0.00716180548761856	0.041215215238085	1	NT5C3;CDA;TK1;APOBEC1;CMPK1;NME2P1;AICDA;TYMP;NME2;NT5C;UPP1
GO_CARDIAC_CELL_DEVELOPMENT	11	49	0.00716180548761856	0.041215215238085	1	FHL2;PDGFRB;VEGFA;LMNA;PITX2;MYH11;CDK1;NEXN;JAG1;MYOCD;CCNB1
GO_CELL_DEVELOPMENT	169	1411	0.00719756526343122	0.0413807542259078	1	PPARG;ITGB1;LOXL2;LAMB1;VASP;MET;TPM1;ITGA1;AREG;GATA6;S100A6;FHL2;POSTN;INHBA;EFNB1;SERPINH1;LIF;EPHA2;PAQR5;ANXA2;SDC1;STX3;SNAI1;TGFBR2;KRT8;STC1;SDC4;PDGFRB;ACTA2;MYO1E;CTHRC1;MYH9;ROD1;VEGFA;LMNA;EREG;SULF1;PARD6B;TMOD3;EFNB2;BMP4;LUM;PITX2;DNM2;CAV2;PLOD3;RAP1B;RDH13;ANG;EXT1;KLF5;HOXA2;FN1;GREM1;SHC1;GPR4;IQGAP1;NRP1;IL15;ADM;F2RL1;SRC;RUNX1;HOXA5;VSIG1;PCDH12;VCL;PRKG1;S100A4;FOSL2;MXRA8;…
GO_DEFENSE_RESPONSE_TO_VIRUS	27	161	0.00723838973468261	0.0415347368286929	1	PLSCR1;TICAM1;OAS1;IL10RB;MICA;FADD;FCN3;F2RL1;UNC93B1;IFITM2;OASL;APOBEC1;GBP3;IFITM3;PYCARD;ZC3H12A;NLRC5;APOBEC3B;SPON2;IRF1;CD40;IL6;TRIM34;CXCL9;SLFN11;IFITM1;OAS3
GO_POSITIVE_REGULATION_OF_CELL_MORPHOGENESIS_INVOLVED_IN_DIFFERENTIATION	27	161	0.00723838973468261	0.0415347368286929	1	S100A10;COL1A1;LIF;TNFRSF12A;DAB2;SNAI1;TGFBR2;VEGFA;DNM2;FN1;NRP1;TGFB1I1;FGB;FGA;ARPC2;CIB1;NET1;MYADM;SKIL;TRIOBP;SMAD3;RAC1;TGFB1;FGG;BMP2;BCL9L;ITPKA
GO_REGULATION_OF_INTRACELLULAR_TRANSPORT	81	615	0.00724634535028975	0.0415400960196843	1	IL4R;ASPH;BDKRB1;EHD2;F2RL3;TRIM15;HNF4A;DAB2;BMP4;DYRK2;MYO1C;ACAA2;UBAC2;GREM1;RBPMS;SEC16B;TXN;SRC;YWHAZ;MDFIC;BCL3;MAPK14;BBC3;SLC17A9;DIAPH1;SH3GLB1;CD36;BAK1;CAV1;POU5F1;PLN;GZMB;NEDD4;CTSK;FOXF1;CIB1;PDCD5;IL18R1;HES1;CYBA;ANXA13;KIF20B;FAM115C;ZC3H12A;CDK1;CXCR3;ECT2;FZD1;BCAP31;IFI27;JUP;NFKBIE;RAC2;EZR;CASP8;GSTO1;ADORA2B;IL18;PLK3;NOL3;SFN;IL6;SMAD3;MICALL2;CDKN1A;IL9R;CXCL9;NMUR1;CLIC…
GO_RECEPTOR_MEDIATED_ENDOCYTOSIS	33	211	0.00729098251602556	0.0417555203918753	1	TINAGL1;ITGB1;LOXL2;TINAG;AMN;DAB2;TGFBR2;ARHGAP27;CCRL1;DNM2;CAV2;CAP1;SNX9;ADM;CD36;FCHO2;CAV1;CD163L1;APOL1;NEDD4;CTTN;PTGER3;TMPRSS4;PLA2R1;SSC5D;AMBP;PICALM;EZR;LRP10;PDLIM7;IGJ;ITGA4;IL8
GO_RESPONSE_TO_CAMP	19	104	0.00752715892242912	0.0430664141055036	1	AREG;COL1A1;LDHA;SDC1;HNF4A;STC1;THBD;RAP1B;ASS1;ITPR3;FOSL1;KCNQ1;NOX4;AGXT;REN;HMGCS2;DUOX2;EZR;ALDOB
GO_OVARIAN_FOLLICLE_DEVELOPMENT	13	61	0.00754139710454459	0.0431061886671361	1	INHBA;MMP14;VEGFA;EREG;BMP4;AHR;ANG;CEBPB;CTNNA1;FGF7;ICAM1;KITLG;BCL2L1
GO_OXIDATION_REDUCTION_PROCESS	111	883	0.00782169109033351	0.0446585584006475	1	PPARG;HTATIP2;LOXL2;P4HA2;HSD17B2;ASPH;LOX;LDHA;HSD3B7;MICAL2;NQO1;SQRDL;P4HA3;ABP1;HSD11B2;ERO1L;AIFM2;PLOD2;GPX8;MTFR1;AOC3;STBD1;ALDH3B1;PLOD3;CYGB;RDH13;IYD;HCCS;AKR7A3;PRKAA1;CYP2B6;AKR1C3;CYP3A5;QSOX1;TXN;NOS3;FMO1;HEPH;PCDH12;CYP3A7;ADH6;CYP2C9;MAPK14;PGK1;SLC27A2;GLRX3;ALDH1B1;SH3BGRL3;NOX4;MGST1;GPX2;SOD3;ACADS;ACSS2;CYP2S1;ALDOA;P4HA1;CYP4F12;TPI1;SPR;RRM2;AKR1B10;CYBA;GLRX;FAM54A;CREG1…
GO_MORPHOGENESIS_OF_AN_EPITHELIAL_SHEET	10	43	0.00783562941512375	0.0446585584006475	1	DLL4;COL5A1;ACVRL1;ITGA5;CEACAM1;CYR61;JUB;MMP12;JAG1;HOXB4
GO_ACUTE_PHASE_RESPONSE	10	43	0.00783562941512375	0.0446585584006475	1	PLSCR1;ASS1;HFE;FN1;CEBPB;REG3A;UGT1A1;FGA;SERPINA1;IL6
GO_VENTRICULAR_CARDIAC_MUSCLE_CELL_DIFFERENTIATION	6	19	0.00800621007396959	0.0452385279824299	1	FHL2;LMNA;PITX2;CDK1;MYOCD;CCNB1
GO_NEGATIVE_REGULATION_OF_VIRAL_ENTRY_INTO_HOST_CELL	6	19	0.00800621007396959	0.0452385279824299	1	TRIM31;TRIM10;FCN3;IFITM2;IFITM3;IFITM1
GO_REGULATION_OF_MYOBLAST_FUSION	6	19	0.00800621007396959	0.0452385279824299	1	IL4R;EHD2;MAPK14;CFLAR;GDF15;CXCL9
GO_REGULATION_OF_INTERLEUKIN_8_SECRETION	6	19	0.00800621007396959	0.0452385279824299	1	ANXA4;CD58;F2RL1;PYCARD;SSC5D;PTPN22
GO_ATRIOVENTRICULAR_VALVE_DEVELOPMENT	6	19	0.00800621007396959	0.0452385279824299	1	GJA5;PITX2;EFNA1;CYR61;HEYL;BMP2
GO_CELLULAR_RESPONSE_TO_REACTIVE_NITROGEN_SPECIES	6	19	0.00800621007396959	0.0452385279824299	1	DNM2;MMP3;STAT6;CCNA2;DPEP1;TRAF2
GO_NEGATIVE_REGULATION_OF_CHONDROCYTE_DIFFERENTIATION	6	19	0.00800621007396959	0.0452385279824299	1	ADAMTS7;BMP4;GREM1;ADAMTS12;RARG;SNAI2
GO_OXIDOREDUCTASE_ACTIVITY_ACTING_ON_THE_CH_NH2_GROUP_OF_DONORS	6	19	0.00800621007396959	0.0452385279824299	1	LOXL2;LOX;ABP1;AOC3;LOXL1;VCAM1
GO_PROLINE_RICH_REGION_BINDING	6	19	0.00800621007396959	0.0452385279824299	1	SH3D19;CCND1;NEDD4;BAIAP2L1;YAP1;PFN1
GO_I_KAPPAB_KINASE_NF_KAPPAB_SIGNALING	14	70	0.00837336322610032	0.0471779208053423	1	TRADD;BCL10;TICAM1;IRAK2;BIRC3;BCL3;RIPK3;TNFRSF1A;RELB;NFKB2;TRAF2;PRDX4;TICAM2;NFKB1
GO_INTRINSIC_APOPTOTIC_SIGNALING_PATHWAY_IN_RESPONSE_TO_DNA_DAMAGE	14	70	0.00837336322610032	0.0471779208053423	1	EPHA2;DYRK2;HIC1;BCL3;TNFRSF1A;TMEM109;BAK1;TNFRSF1B;BRCA2;PYCARD;CRIP1;SFN;CDKN1A;BCL2L1
GO_ACTIN_FILAMENT	14	70	0.00837336322610032	0.0471779208053423	1	TPM1;CD2AP;TPM4;MYO1C;IQGAP1;GNG12;SRC;PAWR;MYO1B;CTTN;RAC2;EZR;WDR1;RAC1
GO_NIK_NF_KAPPAB_SIGNALING	16	83	0.00840233378286429	0.0472511470146627	1	CARD10;TNFRSF10A;TNFSF15;TNFRSF10B;BIRC3;PSMB8;RIPK3;RELB;PSMB9;PSMA1;PSMA7;PSMB10;NFKB2;TRAF2;NFKB1;PSMD12
GO_NEUTRAL_LIPID_METABOLIC_PROCESS	16	83	0.00840233378286429	0.0472511470146627	1	LPIN3;MOGAT3;ANG;AGPAT2;CAV1;AGPAT9;INSIG2;FABP6;FABP1;FABP2;MGLL;GK;PCK1;LPCAT4;FABP4;PCSK9
GO_NEGATIVE_REGULATION_OF_INNATE_IMMUNE_RESPONSE	9	37	0.00841705122467065	0.0472889601568391	1	PPARG;MICA;HLA-B;HLA-A;TAP1;HLA-E;NMI;NLRC5;TNFAIP3
GO_REGULATED_EXOCYTOSIS	34	220	0.00845372063989732	0.0474499158497462	1	THBS1;ACTN4;STX3;SERPINE1;VEGFA;TIMP1;STX4;RARRES2;FN1;VEGFC;QSOX1;PECAM1;VCL;SYTL2;RAB11FIP1;CD36;FGB;FGA;ECM1;TUBA4A;ALDOA;SERPINA1;PHACTR2;SYT8;RAB11FIP5;PDGFB;RPH3AL;WDR1;TGFB1;VAMP8;FGG;CFD;C2CD4B;ITGB3
GO_EXTRINSIC_COMPONENT_OF_PLASMA_MEMBRANE	23	135	0.00854306300429013	0.0479059343444364	1	S100A10;S100A6;ANXA2;ERRFI1;CAV2;SNX9;IQGAP1;GNG12;FRK;ESYT2;SRC;PTK6;SYTL2;CTNNA1;SMAD7;JUP;ST14;RAC1;LCK;NUMB;GNG5;GNG11;PCSK9
GO_AGING	39	261	0.00862729036234306	0.0483324335072174	1	LOXL2;CAST;COL3A1;NQO1;TGFBR2;ERO1L;SERPINE1;TIMP1;ASS1;SHC1;CTSC;IL15;ADM;MAPK14;BBC3;BAK1;CAV1;EDN1;NOX4;PDX1;CISD2;CTNNA1;MME;TNFRSF1B;ENG;BRCA2;CDK1;PPP1R15A;PLA2R1;ICAM1;NFKB2;FAS;IL6;CDKN1A;TGFB1;NSMCE2;SOCS3;APAF1;VCAM1
GO_CARDIAC_VENTRICLE_DEVELOPMENT	19	106	0.00867104777360073	0.0483678833748281	1	DLL4;TPM1;PPP1R13L;GJA5;PITX2;DNM2;FOXC2;PRDM1;FOXF1;CYR61;HES1;SEMA3C;FZD1;SMAD6;SMAD7;HEYL;JAG1;MYOCD;PKP2
GO_BETA_AMYLOID_METABOLIC_PROCESS	5	14	0.00868267277621154	0.0483678833748281	1	MME;REN;NAT8B;BACE2;ACE
GO_EMBRYONIC_SKELETAL_JOINT_DEVELOPMENT	5	14	0.00868267277621154	0.0483678833748281	1	BMP4;EXT1;HOXC11;HOXA11;HYAL1
GO_POSITIVE_REGULATION_OF_SPROUTING_ANGIOGENESIS	5	14	0.00868267277621154	0.0483678833748281	1	ITGA5;SRPX2;VEGFA;FOXC2;CIB1
GO_CELLULAR_RESPONSE_TO_VITAMIN_D	5	14	0.00868267277621154	0.0483678833748281	1	ITGB1;VDR;IL15;FZD1;PIM1
GO_REGULATION_OF_EXTRACELLULAR_MATRIX_DISASSEMBLY	5	14	0.00868267277621154	0.0483678833748281	1	FGFR4;FAP;DPP4;TGFB1;ETS1
GO_CELLULAR_EXTRAVASATION	7	25	0.00875764633329269	0.0486024725213504	1	ITGB1;ITGA1;PECAM1;TREM1;ITGA4;SELE;VCAM1
GO_REGULATION_OF_SYNCYTIUM_FORMATION_BY_PLASMA_MEMBRANE_FUSION	7	25	0.00875764633329269	0.0486024725213504	1	IL4R;EHD2;MAPK14;ADAM9;CFLAR;GDF15;CXCL9
GO_EPITHELIAL_CELL_APOPTOTIC_PROCESS	7	25	0.00875764633329269	0.0486024725213504	1	TGFBR2;KRT8;KRT18;STK3;FAS;JAG2;BCL2L1
GO_SYNCYTIUM_FORMATION	7	25	0.00875764633329269	0.0486024725213504	1	CAST;MYH9;PITX2;ADAM12;SBNO2;CAPN2;SH3PXD2A
GO_BILE_ACID_AND_BILE_SALT_TRANSPORT	8	31	0.00878927427958342	0.0486866541554452	1	ABCC3;SLC10A3;ATP8B1;FABP6;SLC10A2;CEACAM1;AKR1C4;STARD10
GO_LIPOPOLYSACCHARIDE_MEDIATED_SIGNALING_PATHWAY	8	31	0.00878927427958342	0.0486866541554452	1	TICAM1;IRAK2;NOS3;MAPK14;MTDH;IL18;PTPN22;TGFB1
GO_REGULATION_OF_MUSCLE_CELL_DIFFERENTIATION	25	151	0.00885650399758717	0.0490131689894534	1	IL4R;EHD2;IGFBP3;MMP14;EREG;EFNB2;BMP4;GREM1;MAPK14;CEACAM5;EDN1;PRDM6;CTNNA1;FOXF1;CFLAR;GDF15;PDGFB;CXCL14;PTBP1;IL18;MYOCD;CXCL9;TGFB1;BMP2;SIK1
GO_REGULATION_OF_EPITHELIAL_CELL_DIFFERENTIATION	21	121	0.00896590255173473	0.049542472820495	1	VDR;ACVRL1;LIF;ERRFI1;BMP4;REG3A;TRIM16;TNFRSF1A;CAV1;CCND1;CD24;CDH5;HOXA7;HES1;CYP27B1;NME2;YAP1;KITLG;SFN;NUMB;PRLR
GO_TRANSCRIPTIONAL_REPRESSOR_ACTIVITY_RNA_POLYMERASE_II_TRANSCRIPTION_REGULATORY_REGION_SEQUENCE_SPECIFIC_BINDING	27	167	0.00896889594164134	0.049542472820495	1	MSC;SNAI1;NFE2L3;ETV7;ETS2;PITX2;TCF21;HOXA2;BHLHE40;ESRRA;BCL6B;CSDA;PRDM1;E2F8;OVOL1;POU5F1;MLX;ZBTB7A;HES1;SKIL;NFKB1;MXD1;SNAI2;CDX2;ASCL2;DMBX1;TGIF1
GO_NEGATIVE_REGULATION_OF_INFLAMMATORY_RESPONSE	18	97	0.00903139483936201	0.0498411677888672	1	PPARG;TNFAIP6;FAM132A;TNFRSF1A;METRNL;PTGER4;FOXF1;IL2RA;TNFRSF1B;FAM105B;ZC3H12A;KLF4;TNFAIP3;SMAD3;NFKB1;ETS1;SOCS3;IL20RB
GO_REGULATION_OF_STRIATED_MUSCLE_CELL_DIFFERENTIATION	16	84	0.00906796409885668	0.0499033261477545	1	IL4R;EHD2;MMP14;EFNB2;BMP4;GREM1;MAPK14;CEACAM5;EDN1;CFLAR;GDF15;MYOCD;CXCL9;TGFB1;BMP2;SIK1
GO_POSITIVE_REGULATION_OF_CELL_CYCLE_ARREST	16	84	0.00906796409885668	0.0499033261477545	1	GATA6;FAP;PLAGL1;AURKA;C2orf29;MUC1;E2F4;PLK2;CDK1;PLK3;SFN;CDKN1A;TGFB1;CDC25C;CRLF3;CCNB1
GO_POSITIVE_REGULATION_OF_OSSIFICATION	16	84	0.00906796409885668	0.0499033261477545	1	CLIC1;CTHRC1;LMNA;BMP4;ANO6;CEBPB;PTGER4;CYR61;IL6;SMAD3;JAG1;TGFB1;PDLIM7;IFITM1;BMP2;RUNX2
GO_ALPHA_BETA_T_CELL_ACTIVATION	12	54	0.00918417378641558	0.050448999183319	1	ELF4;CEBPB;IL15;BCL3;PTGER4;RELB;IL18R1;BATF;STAT6;HLA-E;IRF1;IL6
GO_MITOTIC_SPINDLE	12	54	0.00918417378641558	0.050448999183319	1	DIAPH1;GEM;AURKA;CTTN;KIF20B;CDK1;ECT2;CAPG;FAM83D;OR2A4;CENPE;KIF23
GO_REGULATION_OF_EPIDERMAL_CELL_DIFFERENTIATION	10	44	0.00926453643735959	0.0508432259400922	1	VDR;ERRFI1;BMP4;REG3A;TRIM16;HOXA7;HES1;CYP27B1;NME2;SFN
GO_BIOMINERAL_TISSUE_DEVELOPMENT	15	75	0.00969212532009307	0.0530913086978431	1	COL1A1;ASPN;ANO6;KLF10;TUFT1;FAM83H;ECM1;MMP13;SBNO2;WDR72;CNNM4;DUOX2;CYP27B1;IBSP;BMP2
GO_REGULATION_OF_VIRAL_GENOME_REPLICATION	15	75	0.00969212532009307	0.0530913086978431	1	TNIP1;PLSCR1;OAS1;IFITM2;OASL;IFITM3;NR5A2;STAU1;ZC3H12A;SRPK1;PPIA;TOP2A;IL8;IFITM1;OAS3
GO_REGULATION_OF_OSTEOBLAST_DIFFERENTIATION	20	112	0.009730044313821	0.0531516096853648	1	CLIC1;AREG;CTHRC1;LMNA;BMP4;HOXA2;CEBPB;ESRRA;PTGER4;CYR61;LRP5;FZD1;IL6;SMAD3;JAG1;SNAI2;PDLIM7;IFITM1;BMP2;RUNX2
GO_OXIDOREDUCTASE_ACTIVITY_ACTING_ON_THE_CH_OH_GROUP_OF_DONORS_NAD_OR_NADP_AS_ACCEPTOR	20	112	0.009730044313821	0.0531516096853648	1	HSD17B2;LDHA;HSD3B7;HSD11B2;RDH13;AKR7A3;AKR1C3;ADH6;SPR;AKR1B10;LDHAL6B;ME1;MIOX;AKR1E2;HSD17B11;AKR1C2;AKR1C4;AKR7L;RDH10;BMP2
GO_NEGATIVE_REGULATION_OF_MUSCLE_CELL_DIFFERENTIATION	12	55	0.00974805552884057	0.0531516096853648	1	EREG;BMP4;CEACAM5;PRDM6;CFLAR;PDGFB;CXCL14;PTBP1;IL18;MYOCD;TGFB1;BMP2
GO_CRANIAL_SKELETAL_SYSTEM_DEVELOPMENT	12	55	0.00974805552884057	0.0531516096853648	1	TGFBR2;MMP14;BMP4;HOXA2;FOXC2;SLC39A1;INSIG2;HOXA1;SMAD3;TGFB1;RDH10;RUNX2
GO_CALCIUM_DEPENDENT_PHOSPHOLIPID_BINDING	12	55	0.00974805552884057	0.0531516096853648	1	ANXA4;ANXA2;ANXA2P2;ANXA11;ESYT2;SYTL2;MCTP2;DYSF;ANXA13;SYT8;RPH3AL;C2CD4B
GO_PATTERN_SPECIFICATION_PROCESS	57	415	0.00978337613339448	0.053295076616171	1	DLL4;COL4A1;ASPH;HOXB6;EFNB1;MICAL2;HOXB9;SNAI1;TGFBR2;STC1;HOXB5;ETS2;HOXB7;HOXA3;VEGFA;HOXB8;BMP4;PITX2;CDX1;HOXA2;GREM1;BICC1;NRP1;HOXA5;ALG5;HOXA9;AURKA;FOXC2;HOXC11;HNF1B;NBL1;BAK1;EDN1;NR2F2;SEMA3F;FOXF1;HOXB3;HOXA7;HOXA10;ENG;HES1;LRP5;HOXC8;SEMA3C;HOXA11;HOXC9;SMAD6;HOXA6;HOXC10;RARG;BMP5;SMAD3;HOXB4;CDX2;HOXD8;SOX18;BMP2
GO_OXIDOREDUCTASE_ACTIVITY	90	704	0.00998780290959493	0.0543586403064983	1	HTATIP2;LOXL2;P4HA2;HSD17B2;ASPH;LOX;LDHA;HSD3B7;MICAL2;NQO1;SQRDL;P4HA3;ABP1;HSD11B2;ERO1L;AIFM2;PLOD2;GPX8;AOC3;ALDH3B1;PLOD3;CYGB;RDH13;IYD;AKR7A3;CYP2B6;AKR1C3;CYP3A5;QSOX1;TXN;NOS3;FMO1;HEPH;CYP3A7;ADH6;CYP2C9;GLRX3;ALDH1B1;SH3BGRL3;NOX4;MGST1;GPX2;SOD3;ACADS;CYP2S1;P4HA1;CYP4F12;SPR;RRM2;AKR1B10;CYBA;GLRX;CREG1;SEPX1;EGLN3;LDHAL6B;HAAO;GSTK1;ME1;PHYH;MIOX;AGPS;CYP2C18;DUOX2;AKR1E2;CYP27B1;T…
GO_RESPONSE_TO_PURINE_CONTAINING_COMPOUND	26	158	0.0100558433534316	0.0546478388979262	1	PPARG;AREG;ASPH;COL1A1;LDHA;SDC1;HNF4A;STC1;THBD;RAP1B;ASS1;ITPR3;PRKAA1;FOSL1;KCNQ1;NOX4;AGXT;PPP1R15A;REN;HMGCS2;DUOX2;EZR;IL6;SPHK1;ALDOB;CASP1
GO_NEGATIVE_REGULATION_OF_TRANSPORTER_ACTIVITY	13	64	0.0100594145638678	0.0546478388979262	1	ANO9;KCNE3;KCNQ1;CAV1;PLN;NEDD4;FAM115C;NDFIP2;CTTNBP2NL;INSR;GSTO1;CLIC2;PCSK9
GO_REGULATION_OF_SODIUM_ION_TRANSMEMBRANE_TRANSPORTER_ACTIVITY	9	38	0.0100857762105129	0.0546519793917895	1	ACTN4;FXYD5;DNM2;ATP1B1;PTPN3;NEDD4;GLRX;YWHAH;PCSK9
GO_PEPTIDASE_ACTIVATOR_ACTIVITY	9	38	0.0100857762105129	0.0546519793917895	1	MMP14;NOD1;FN1;CTSC;CAV1;PYCARD;PCOLCE;CASP1;APAF1
GO_REGULATION_OF_PRODUCTION_OF_MOLECULAR_MEDIATOR_OF_IMMUNE_RESPONSE	18	99	0.010087890719377	0.0546519793917895	1	IL4R;BCL10;STX4;TNFRSF4;HFE;F2RL1;CD36;HLA-A;CLCF1;STAT6;HLA-E;RBP4;SPON2;CD40;TRAF2;IL6;TGFB1;B2M
GO_REGULATION_OF_LYMPHOCYTE_MEDIATED_IMMUNITY	20	113	0.0101406066138066	0.0547870581984292	1	HFE;MICA;PVR;FADD;C4BPB;IL23R;RIPK3;HLA-B;CEACAM1;HLA-A;TAP1;CLCF1;STAT6;HLA-E;CD40;TRAF2;TGFB1;IL7R;IL20RB;B2M
GO_REGULATION_OF_EMBRYONIC_DEVELOPMENT	20	113	0.0101406066138066	0.0547870581984292	1	COL5A2;COL5A1;HNF4A;SNAI1;PHLDA2;LAMA4;SULF1;BMP4;CDX1;PHLDB2;HNF1B;STK3;HES1;CDK1;FZD1;MYADM;KLF4;INSR;LAMA3;CDX2
GO_REGULATION_OF_STEM_CELL_DIFFERENTIATION	20	113	0.0101406066138066	0.0547870581984292	1	GATA6;COL1A1;DAB2;SNAI1;TGFBR2;PHLDB2;GREM1;TGFB1I1;HNF1B;EFNA1;HES1;SMAD7;YAP1;BMP5;SMAD3;JAG1;TGFB1;HOXB4;BMP2;BCL9L
GO_POSITIVE_REGULATION_OF_CELLULAR_PROTEIN_CATABOLIC_PROCESS	30	192	0.0103450364817066	0.055840543636657	1	RNF128;DAB2;CTSC;TRIB3;PSMB8;SMURF1;AURKA;CAV1;UBE2C;PLK2;PSMB9;ECSCR;CDK1;PSMA1;SMAD7;PSMA7;BCAP31;TNFAIP3;PSMB10;EZR;PLK3;UBE2D1;PLK1;RNF19B;NSMCE2;CDC20;NKD2;CCNB1;PSMD12;PCSK9
GO_REGULATION_OF_NUCLEAR_DIVISION	26	159	0.0103618508880572	0.0558803189186385	1	LIF;PDGFRB;EREG;BMP4;CAV2;CHMP4C;CHMP4B;TGFA;AURKA;EDN1;UBE2C;KIF20B;LRP5;CDC6;PDGFB;INSR;CENPE;NEK2;TGFB1;PLK1;CDC25C;NSMCE2;CDC20;KNTC1;RCC1;CCNB1
GO_POSITIVE_REGULATION_OF_EPIDERMAL_CELL_DIFFERENTIATION	6	20	0.0104992881151308	0.0562115732933156	1	VDR;BMP4;TRIM16;CYP27B1;NME2;SFN
GO_NEGATIVE_REGULATION_OF_PROTEIN_TYROSINE_KINASE_ACTIVITY	6	20	0.0104992881151308	0.0562115732933156	1	MVP;GPRC5A;ERRFI1;PTK6;CAV1;CBLC
GO_NEGATIVE_REGULATION_OF_CELL_JUNCTION_ASSEMBLY	6	20	0.0104992881151308	0.0562115732933156	1	THBS1;ACVRL1;MMP14;PHLDB2;SRC;ACE
GO_PURINE_RIBONUCLEOSIDE_BISPHOSPHATE_METABOLIC_PROCESS	6	20	0.0104992881151308	0.0562115732933156	1	PAPSS2;SLC35B3;SULT1C2;SULT1B1;SULT1E1;SULT1A3
GO_RESPONSE_TO_PROTOZOAN	6	20	0.0104992881151308	0.0562115732933156	1	IL4R;BCL3;BATF2;BATF;CD40;IL6
GO_NEGATIVE_REGULATION_OF_ANTIGEN_RECEPTOR_MEDIATED_SIGNALING_PATHWAY	6	20	0.0104992881151308	0.0562115732933156	1	LGALS3;PAWR;CEACAM1;ELF1;EZR;PTPN22
GO_REGULATION_OF_TRANSCRIPTION_INVOLVED_IN_CELL_FATE_COMMITMENT	6	20	0.0104992881151308	0.0562115732933156	1	PPARG;BMP4;CEBPB;POU5F1;NR2F2;BMP2
GO_MICROVILLUS_ORGANIZATION	6	20	0.0104992881151308	0.0562115732933156	1	FXYD5;RAP1B;KLF5;RAP2C;MST4;EZR
GO_MUSCLE_CONTRACTION	35	232	0.0105150210403626	0.0562449045884132	1	TPM1;ITGA1;ASPH;MYOF;BDKRB2;PPP1R13L;SMTN;ACTA2;MYL12A;STBD1;SULF1;TMOD3;GJA5;MYL12B;TPM4;MYL9;ACTG2;VCL;PXN;ATP1B1;KCNQ1;MYH11;EDN1;TPM2;ALDOA;MYL6;TPM3;PTGER3;CALD1;DYSF;MYL4;NMUR1;UTS2;HTR1D;PKP2
GO_ORGANELLE_DISASSEMBLY	28	176	0.0105950440626021	0.0566217530933642	1	ADAMTS7;PLOD2;CD93;REP15;SLC35C1;PRKG1;ATP1B1;SMURF1;MYH11;CD163L1;CISD2;MRRF;FABP1;CDK1;C8orf59;TREM1;AKR1E2;ITPKC;NME2;SLC35B3;PLK3;SLC22A3;FANCC;ALPK1;SQSTM1;PFKP;SNRPB;MTIF3
GO_NEGATIVE_REGULATION_OF_TRANSMEMBRANE_TRANSPORT	16	86	0.0106880031723234	0.056914744243575	1	THBS1;SPINK1;ANO9;KCNE3;KCNQ1;PAWR;CAV1;PLN;NEDD4;PTGER3;FAM115C;CTTNBP2NL;GSTO1;CLIC2;TGFB1;PCSK9
GO_CYTOSKELETON	219	1893	0.0107014122898039	0.056914744243575	1	MVP;PROCR;TRIP10;SLC16A3;RNF128;ACTN4;VASP;PLEK2;TPM1;FHL2;CDC42EP5;KRT80;LASP1;PLS1;TMSB10;TRADD;SMTN;KRT8;ACTA2;MYO1E;PLEKHG6;MYH9;MYO1D;RAI14;GAS2L3;KRT18;SPAG4;C19orf21;MYL12A;BCL10;CD2AP;VIL1;LMNA;MST1R;PARP4;SEPT10;TMOD3;FGD6;PDLIM1;DNM2;CAP1;MYL12B;ARPC5;TPM4;MYO1C;PHLDB2;HFE;MYL9;TUBA1C;ANXA11;ACTR3;ACTG2;ESRRA;OSBPL10;IQGAP1;GNG12;LLGL2;NRP1;FBLIM1;BIRC3;SRC;CEP55;NOS3;TGFB1I1;VCL;MAPK14…
GO_NEGATIVE_REGULATION_OF_CYCLIN_DEPENDENT_PROTEIN_KINASE_ACTIVITY	8	32	0.010727813202846	0.056914744243575	1	NR2F2;UBE2C;LATS2;TNFAIP3;CAMK2N1;MYOCD;CDKN1A;PLK1
GO_REGULATION_OF_ORGAN_FORMATION	8	32	0.010727813202846	0.056914744243575	1	SULF1;BMP4;HOXC11;POU5F1;HES1;HOXA11;BMP2;GNG5
GO_POSITIVE_REGULATION_OF_BMP_SIGNALING_PATHWAY	8	32	0.010727813202846	0.056914744243575	1	ACVRL1;GATA6;SULF1;BMP4;KCP;CYR61;ENG;HES1
GO_REGULATION_OF_T_CELL_APOPTOTIC_PROCESS	8	32	0.010727813202846	0.056914744243575	1	LGALS3;BMP4;FADD;PRELID1;BBC3;RIPK3;IDO1;ADAM8
GO_REGULATION_OF_ACTIN_FILAMENT_BASED_MOVEMENT	8	32	0.010727813202846	0.056914744243575	1	STC1;DSG2;GJA5;CAV1;PLN;PTGER3;JUP;PKP2
GO_POSITIVE_REGULATION_OF_T_CELL_MEDIATED_IMMUNITY	8	32	0.010727813202846	0.056914744243575	1	PVR;FADD;IL23R;HLA-B;HLA-A;HLA-E;TRAF2;B2M
GO_ACTOMYOSIN_STRUCTURE_ORGANIZATION	15	77	0.0107364527680578	0.056914744243575	1	ITGB1;TPM1;KRT8;PDGFRB;MYH9;TMOD3;SRC;CNN1;CNN2;KRT19;MYH11;CFLAR;WDR1;KIF23;F11R
GO_PROTEIN_DOMAIN_SPECIFIC_BINDING	80	615	0.0108454002398418	0.0574407006005591	1	ITGB1;VASP;EHD2;TRADD;MAFK;ERRFI1;MYH9;MYO1D;PLAUR;ARHGEF16;CD2AP;HOXA3;ARHGAP27;PLSCR1;CASP10;DNM2;ELMO3;ADAM19;PLEKHA1;ITGA3;NOD1;ADAM12;FADD;BHLHE40;CRIM1;ESRRA;IQGAP1;GNG12;LLGL2;SRC;YWHAZ;TRIM16;ADAM9;LNX2;PAWR;BAK1;APOBEC1;C9orf89;NEDD4;DAP;MRPL17;SH2D2A;E2F4;CYBA;CRB3;KIF20B;PYCARD;FZD1;NDFIP2;PMEPA1;PTPN12;CAPG;MBD2;INSR;RPH3AL;HEYL;OSTF1;SKAP1;EZR;SKIL;CASP8;NOL3;SFN;PTPN22;SHCBP1;YWHAH;…
GO_COMPLEMENT_ACTIVATION	10	45	0.0108842165945278	0.0574407006005591	1	CD46;FCN3;C4BPB;CD55;C1S;C2;CFB;CFH;C1R;CFD
GO_MODIFICATION_BY_SYMBIONT_OF_HOST_MORPHOLOGY_OR_PHYSIOLOGY	10	45	0.0108842165945278	0.0574407006005591	1	TNIP1;SUGT1;CD209;KPNA7;ZC3H12A;INSR;CASP8;SMAD3;TGFB1;BCL2L1
GO_EXOCRINE_SYSTEM_DEVELOPMENT	10	45	0.0108842165945278	0.0574407006005591	1	TGM2;NRP1;PDX1;PPDPF;SEMA3C;FGF7;INSR;RARG;IL6;TGFB1
GO_HETEROPHILIC_CELL_CELL_ADHESION_VIA_PLASMA_MEMBRANE_CELL_ADHESION_MOLECULES	10	45	0.0108842165945278	0.0574407006005591	1	SMAGP;ITGA5;AMIGO2;PVR;REG3A;CD209;ICAM1;CD164;SELE;VCAM1
GO_SINGLE_ORGANISM_BIOSYNTHETIC_PROCESS	156	1307	0.0109649135183048	0.0577626655423986	1	B3GNT3;HSD17B2;COL5A1;LPIN3;COL1A1;HSD3B7;SERPINH1;ACAN;BGN;PAPSS2;SDC1;GALNT5;SDC4;HSD11B2;PDGFRB;FUT3;PLAUR;MOGAT3;FGFR4;PCK2;SGMS2;GLS;ALDH3B1;B3GNT8;HSPG2;PLSCR1;LUM;OAS1;ASS1;ANG;ACAA2;PADI1;MOCOS;EXT1;IMPA2;AGPAT2;PRKAA1;AKR1C3;PTGES;GUCA2B;ASL;ADM;GUCY2C;AGMAT;PLD1;ALG5;DPM1;SLC35D1;LPGAT1;GLT8D2;CHSY3;PGK1;HEXB;CDA;B3GNT5;SLC27A2;GLCE;ELOVL1;EDN1;INPP4B;TK1;AGPAT9;SLC44A3;PPAP2C;RPA3;INSI…
GO_POSITIVE_REGULATION_OF_LYMPHOCYTE_MIGRATION	7	26	0.0109842797050707	0.0577626655423986	1	CCL20;FADD;PYCARD;CXCL14;TMEM102;ITGA4;ADAM8
GO_REGULATION_OF_KERATINOCYTE_DIFFERENTIATION	7	26	0.0109842797050707	0.0577626655423986	1	VDR;ERRFI1;REG3A;TRIM16;HOXA7;CYP27B1;NME2
GO_NEGATIVE_REGULATION_OF_ENDOTHELIAL_CELL_APOPTOTIC_PROCESS	7	26	0.0109842797050707	0.0577626655423986	1	SERPINE1;FGB;FGA;ICAM1;TNFAIP3;FGG;KDR
GO_GOLGI_MEMBRANE	88	689	0.0111470770083677	0.0585667030031114	1	B3GNT3;IL15RA;AREG;FUT6;MALL;MGAT4B;GALNT5;GCNT3;SLC16A13;FUT3;KDELR3;SGMS2;KDELR2;B3GNT8;GALNT12;SEC23A;FUT4;DNM2;CAV2;ABO;EXT1;HLA-F;GBP2;MAN1A1;CTSC;QSOX1;SEC16B;PLD1;NOS3;SLC35C1;TGFA;CD55;CHSY3;SH3GLB1;UNC93B1;GALNT4;TNFRSF1A;GOLT1A;B3GNT5;CTSZ;MYO1B;KDELR1;HLA-H;GLCE;CAV1;OPTN;EMP2;GBP3;HLA-B;ZDHHC7;MAN2A1;HLA-A;C1GALT1;AP1S3;HLA-E;SERPINA1;ZDHHC13;CHST13;SEC24D;B4GALNT2;IFNGR2;NDFIP2;PMEPA…
GO_CELLULAR_RESPONSE_TO_STARVATION	20	115	0.0111902859173446	0.0587415541144729	1	ABP1;RALB;HFE;PRKAA1;AKR1C3;KLF10;SLC39A4;SH3GLB1;SLC39A5;CAV1;DAP;ZC3H12A;PPP1R15A;DNAJC15;CDKN1A;SPHK1;PCK1;UPP1;TBL2;PCSK9
GO_SMALL_MOLECULE_BIOSYNTHETIC_PROCESS	59	433	0.0112562335153602	0.0590353523731126	1	LPIN3;HSD3B7;BGN;PCK2;SGMS2;GLS;ASS1;ACAA2;PADI1;IMPA2;PRKAA1;AKR1C3;PTGES;ASL;ADM;SLC35D1;PGK1;SLC27A2;ELOVL1;EDN1;SLC44A3;INSIG2;ACSS2;ALDOA;SLC44A4;TPI1;SEPHS2;PNP;AGXT;SHMT2;HAAO;FGF7;RBP4;KYNU;MGLL;HMGCS2;CYP27B1;DSE;GSTO1;IDO1;NPC1L1;NAGS;GGT6;AMACR;AKR1C4;GPI;SPHK1;PCK1;ALDOB;PADI3;ACSM3;RDH10;UGP2;EBP;NANP;FBP1;RNPEPL1;PKM2;DECR2
GO_POSITIVE_REGULATION_OF_EPITHELIAL_CELL_DIFFERENTIATION	12	57	0.0113413346481547	0.0594289953750961	1	VDR;ACVRL1;LIF;BMP4;TRIM16;CD24;CDH5;CYP27B1;NME2;KITLG;SFN;NUMB
GO_REGULATION_OF_BINDING	41	283	0.01178277801433	0.0616875351617487	1	S100A10;LIF;ITGA2;ANXA2;DAB2;CTHRC1;PLAUR;RALB;BMP4;PITX2;TICAM1;HFE;DERL1;TRIB3;NRP1;TXN;SRC;BCL3;AURKA;BAK1;CAV1;PLN;PDX1;PLK2;STK3;HES1;PDGFB;KLF4;TRAF2;SMAD3;MYOCD;NEK2;CLIC2;TGFB1;PLK1;SP100;ITGA4;GZMA;ADAM15;BMP2;B2M
GO_POSITIVE_REGULATION_OF_CELL_DIVISION	22	131	0.011826945636565	0.0618640233297247	1	MACC1;PDGFRB;VEGFA;EREG;VEGFC;TGFA;AURKA;EDN1;UBE2C;KIF20B;LRP5;FGF7;CDC6;ECT2;PDGFB;FGF5;INSR;OR2A4;TGFB1;KIF23;PLK1;NSMCE2
GO_RECEPTOR_ACTIVITY	184	1568	0.011882671534251	0.0619041734935868	1	TRPA1;TINAGL1;PPARG;PROCR;SMAGP;ITGB1;VDR;LOXL2;IL15RA;MET;IL4R;ACVRL1;IL22RA1;BDKRB1;TINAG;F2RL3;ITGA5;BDKRB2;EPHA2;PAQR5;ITGA2;CCRL2;HNF4A;ABP1;ITGA11;DAB2;TGFBR2;ACE2;KCNJ15;TNFRSF10A;SDC4;PDGFRB;GPRC5A;PLAUR;CD97;ITGB6;FGFR4;GPR115;MST1R;PTGIR;EFNB2;TRAM1;THBD;CCRL1;CD46;GPR126;IL10RB;GPR39;AHR;LTBR;CD93;TNFRSF10B;TNFRSF4;CLDN4;ITPR3;PVR;DERL1;GABRE;TNFRSF11B;GPR4;CRIM1;ESRRA;HAVCR1;NRP1;F2RL…
GO_RESPONSE_TO_MURAMYL_DIPEPTIDE	5	15	0.0119819371454158	0.0619041734935868	1	NOD1;MAPK14;TNFAIP3;PTPN22;JAG1
GO_CELLULAR_RESPONSE_TO_NITRIC_OXIDE	5	15	0.0119819371454158	0.0619041734935868	1	DNM2;MMP3;CCNA2;DPEP1;TRAF2
GO_MAINTENANCE_OF_GASTROINTESTINAL_EPITHELIUM	5	15	0.0119819371454158	0.0619041734935868	1	VSIG1;MUC13;TFF1;RBP4;MUC2
GO_NEGATIVE_REGULATION_OF_INTERLEUKIN_8_PRODUCTION	5	15	0.0119819371454158	0.0619041734935868	1	ANXA4;BCL3;SSC5D;KLF4;PTPN22
GO_REGULATION_OF_HYDROGEN_PEROXIDE_METABOLIC_PROCESS	5	15	0.0119819371454158	0.0619041734935868	1	MMP3;PTGER4;INSR;RAC2;RAC1
GO_NAD_BIOSYNTHETIC_PROCESS	5	15	0.0119819371454158	0.0619041734935868	1	PNP;HAAO;KYNU;NAPRT1;NADSYN1
GO_ICOSANOID_RECEPTOR_ACTIVITY	5	15	0.0119819371454158	0.0619041734935868	1	PPARG;PTGDR;PTGER4;PTGER3;TBXA2R
GO_BETA_1_3_GALACTOSYLTRANSFERASE_ACTIVITY	5	15	0.0119819371454158	0.0619041734935868	1	B3GNT3;B3GNT8;B3GNT5;C1GALT1;C1GALT1C1
GO_BILE_ACID_TRANSMEMBRANE_TRANSPORTER_ACTIVITY	5	15	0.0119819371454158	0.0619041734935868	1	ABCC3;SLC10A3;SLC10A2;CEACAM1;AKR1C4
GO_INSULIN_LIKE_GROWTH_FACTOR_RECEPTOR_BINDING	5	15	0.0119819371454158	0.0619041734935868	1	SHC1;REN;INSR;YWHAH;SOCS1
GO_GLUCOSYLTRANSFERASE_ACTIVITY	5	15	0.0119819371454158	0.0619041734935868	1	KDELC2;UGGT2;PLOD3;KDELC1;ALG5
GO_NEGATIVE_REGULATION_OF_PEPTIDYL_TYROSINE_PHOSPHORYLATION	9	39	0.0119915792467293	0.0619041734935868	1	MVP;SPINK1;HNF4A;GPRC5A;ERRFI1;PTK6;CAV1;SOCS1;CBLC
GO_CELLULAR_RESPONSE_TO_NUTRIENT	9	39	0.0119915792467293	0.0619041734935868	1	PPARG;ITGB1;VDR;COL1A1;POSTN;IL15;PAWR;FZD1;PIM1
GO_ISOPRENOID_BINDING	9	39	0.0119915792467293	0.0619041734935868	1	UGT1A6;UGT1A10;UGT1A9;UGT1A8;UGT1A1;NR2F2;UGT2B7;RBP4;UGT1A7
GO_ARYL_SULFOTRANSFERASE_ACTIVITY	4	10	0.0121683285301746	0.0627618409629583	1	SULT1C2;SULT1B1;SULT1E1;SULT1A3
GO_CELL_CYCLE_PHASE_TRANSITION	36	242	0.0121909874159755	0.0628239386349402	1	ITGB1;EPS8;INHBA;DNM2;IQGAP3;CHMP4B;AURKA;HMMR;CCND1;OPTN;RPA3;TUBA4A;UBE2C;LATS2;E2F4;PLK2;KLF11;RRM2;JUB;CDK1;MELK;CDC6;CDKN3;TPX2;PLK3;CDK7;CDKN1A;NEK2;PLK1;EIF4EBP1;CDC25C;CRLF3;RCC1;CDT1;MASTL;CCNB1
GO_B_CELL_MEDIATED_IMMUNITY	13	66	0.0124047796505047	0.0638700403937215	1	IL4R;GCNT3;BCL10;CD46;C4BPB;BCL3;CD55;BATF;C1S;AICDA;C2;FAS;C1R
GO_NEGATIVE_REGULATION_OF_PROTEIN_MODIFICATION_PROCESS	78	603	0.01244763031804	0.0640349399665433	1	MVP;RNF149;BDKRB1;BDKRB2;LIF;SPINK1;BGN;IGFBP3;ASPN;RGS3;HNF4A;TNIP1;GPRC5A;ERRFI1;MYO1D;STK38;BMP4;HFE;GREM1;TRIB3;MECOM;LRRC15;F2RL1;PSMB8;PTK6;SYTL2;BAK1;CAV1;NR2F2;UBE2C;LATS2;PSMB9;CIB1;LRRC66;ENG;PYCARD;LRP5;ZC3H12A;CDK1;PODNL1;PTPRR;PSMA1;PPP1R15A;DUSP5;PMEPA1;MYADM;SMAD6;KLF4;SMAD7;PSMA7;LRRC19;SPRY4;INSR;SH2D4A;TRIM21;CISH;AMBP;TNFAIP3;PSMB10;EZR;SFN;UBE2D1;IL6;CAMK2N1;SMAD3;PTPN22;MYOCD…
GO_REGIONALIZATION	44	310	0.0125091472844201	0.0642954955122754	1	DLL4;HOXB6;HOXB9;SNAI1;HOXB5;ETS2;HOXB7;HOXA3;HOXB8;BMP4;PITX2;CDX1;HOXA2;GREM1;NRP1;HOXA5;HOXA9;AURKA;FOXC2;HOXC11;HNF1B;NBL1;EDN1;NR2F2;SEMA3F;FOXF1;HOXB3;HOXA7;HOXA10;HES1;LRP5;HOXC8;SEMA3C;HOXA11;HOXC9;SMAD6;HOXA6;HOXC10;RARG;SMAD3;HOXB4;CDX2;HOXD8;BMP2
GO_SUPEROXIDE_METABOLIC_PROCESS	8	33	0.0129650175243022	0.0663503838008407	1	NQO1;NOS3;EDN1;NOX4;SOD3;CYBA;CYB5R4;SH3PXD2A
GO_POSITIVE_REGULATION_OF_INTERLEUKIN_12_PRODUCTION	8	33	0.0129650175243022	0.0663503838008407	1	TNFSF9;IL23R;MAPK14;CD36;IRF1;CD40;IDO1;HLA-G
GO_REGULATION_OF_BONE_RESORPTION	8	33	0.0129650175243022	0.0663503838008407	1	TNFSF11;CLDN18;TNFRSF11B;SRC;PTGER4;TNFAIP3;ADAM8;ITGB3
GO_IMMUNOLOGICAL_SYNAPSE	8	33	0.0129650175243022	0.0663503838008407	1	LGALS3;MYH9;BCL10;GZMB;ICAM1;EZR;LCK;GZMA
GO_GLUTATHIONE_TRANSFERASE_ACTIVITY	8	33	0.0129650175243022	0.0663503838008407	1	CLIC1;CLIC3;MGST1;GSTK1;GSTO1;GSTA2;MGST3;CLIC2
GO_LIPID_TRANSPORTER_ACTIVITY	19	107	0.0131813636529028	0.0673774134397088	1	PRELID2;ABCC3;SLC10A3;ANO9;PLSCR1;ANO6;PRELID1;ATP8B1;SLC27A2;SLMO2;FABP1;SLC10A2;CEACAM1;SPNS2;RBP4;GLTPD2;AKR1C4;ATP11C;SLCO2A1
GO_REGULATION_OF_PROTEIN_MATURATION	15	80	0.0131884795069613	0.0673774134397088	1	THBS1;MYH9;SERPINE1;CD46;C4BPB;BIRC3;CD55;PPP1R15A;C2;NOL3;CFB;CFH;NKD2;ADAM8;C5AR1
GO_ACTIVATION_OF_MAPK_ACTIVITY	23	137	0.0133441469679	0.0681138683883491	1	THBS1;ITGA1;TNFSF11;IRAK2;IQGAP3;NOD1;PRKAA1;SHC1;KIAA1804;MDFIC;ZAK;MAPK14;TGFA;EFNA1;MAPKAPK2;MUC20;CDK1;DUSP5;INSR;ADORA2B;BMP2;ADAM8;C5AR1
GO_STEROID_HORMONE_MEDIATED_SIGNALING_PATHWAY	21	122	0.0134626059410892	0.068359258074045	1	PPARG;VDR;FHL2;PAQR5;HNF4A;BMP4;ESRRA;SRC;TGFB1I1;HNF4G;NR2F2;NEDD4;OR51E2;NR5A2;PGRMC2;PMEPA1;MED14;RARG;CDK7;YWHAH;TRIP4
GO_NECROPTOTIC_PROCESS	6	21	0.0134962159280738	0.068359258074045	1	MLKL;TICAM1;FADD;RIPK3;FAS;TICAM2
GO_CHONDROCYTE_DEVELOPMENT	6	21	0.0134962159280738	0.068359258074045	1	SERPINH1;TGFBR2;SULF1;RARG;COL27A1;RUNX2
GO_DECIDUALIZATION	6	21	0.0134962159280738	0.068359258074045	1	VDR;LIF;STC1;GJB2;STC2;CYP27B1
GO_POSITIVE_REGULATION_OF_ADHERENS_JUNCTION_ORGANIZATION	6	21	0.0134962159280738	0.068359258074045	1	S100A10;SDC4;VEGFA;SMAD3;RAC1;KDR
GO_PYRIDINE_CONTAINING_COMPOUND_BIOSYNTHETIC_PROCESS	6	21	0.0134962159280738	0.068359258074045	1	PNP;HAAO;ME1;KYNU;NAPRT1;NADSYN1
GO_RESPONSE_TO_NITRIC_OXIDE	6	21	0.0134962159280738	0.068359258074045	1	BMP4;DNM2;MMP3;CCNA2;DPEP1;TRAF2
GO_MICROFILAMENT_MOTOR_ACTIVITY	6	21	0.0134962159280738	0.068359258074045	1	MYO1E;MYH9;MYO1D;MYO1B;MYO19;MYO5B
GO_CALCIUM_DEPENDENT_CYSTEINE_TYPE_ENDOPEPTIDASE_ACTIVITY	6	21	0.0134962159280738	0.068359258074045	1	CAPN12;SOLH;CAPN2;CAPN8;CAPN1;CAPN11
GO_REGULATION_OF_CARDIAC_MUSCLE_CELL_CONTRACTION	7	27	0.0135940571691139	0.0684128314168606	1	STC1;DSG2;GJA5;CAV1;PLN;JUP;PKP2
GO_APOPTOTIC_CELL_CLEARANCE	7	27	0.0135940571691139	0.0684128314168606	1	THBS1;TGM2;FCN3;CD36;TXNDC5;RAC1;AXL
GO_REGULATION_OF_NATURAL_KILLER_CELL_ACTIVATION	7	27	0.0135940571691139	0.0684128314168606	1	TICAM1;MICA;IL15;IL23R;IL18;PTPN22;AXL
GO_OXIDOREDUCTASE_ACTIVITY_ACTING_ON_SINGLE_DONORS_WITH_INCORPORATION_OF_MOLECULAR_OXYGEN	7	27	0.0135940571691139	0.0684128314168606	1	P4HA2;P4HA3;P4HA1;HAAO;MIOX;TDO2;IDO1
GO_CHEMOATTRACTANT_ACTIVITY	7	27	0.0135940571691139	0.0684128314168606	1	LGALS3;CCL15;VEGFA;BMP4;VEGFC;FGF7;PDGFB
GO_PROTEIN_HOMOTETRAMERIZATION	12	59	0.0135993052309378	0.0684128314168606	1	TRPA1;VASP;GLS;THG1L;CDA;TK1;ACADS;ALDOA;SHMT2;GFPT1;DCTPP1;FBP1
GO_REGULATION_OF_MONOOXYGENASE_ACTIVITY	12	59	0.0135993052309378	0.0684128314168606	1	VDR;DNM2;CYGB;NOD1;NOS3;NOSTRIN;CAV1;SPR;ENG;GCHFR;CYP27B1;NFKB1
GO_MYOSIN_BINDING	12	59	0.0135993052309378	0.0684128314168606	1	IQGAP3;STX4;MYL12B;MYL9;MYO19;CALD1;PYCARD;NPC1L1;MYL4;TRIOBP;RAB25;GCET2
GO_PEPTIDASE_INHIBITOR_ACTIVITY	27	171	0.0137036215431203	0.0688790357256582	1	CAST;COL6A3;SERPINH1;SPINK1;SERPINE1;VIL1;SERPINB1;TFPI;TIMP1;WFDC10B;CRIM1;BIRC3;LXN;SPINK13;WFDC13;SPINK4;SERPINA1;SERPINA6;CARD16;TNFAIP8;DPEP1;AMBP;R3HDML;NOL3;RPS6KA3;WFDC3;CSTB
GO_SIGNAL_TRANSDUCTION_BY_P53_CLASS_MEDIATOR	21	123	0.0138564447748012	0.0695880537247232	1	PLAGL1;DYRK2;GREM1;BCL3;AURKA;C2orf29;MUC1;TMEM109;E2F4;PLK2;PERP;BRCA2;BATF;PYCARD;CDK1;PLK3;SFN;CDKN1A;CDC25C;SP100;CCNB1
GO_RESPONSE_TO_ORGANOPHOSPHORUS	23	139	0.0140823804133819	0.0706627332702014	1	AREG;ASPH;COL1A1;LDHA;SDC1;HNF4A;STC1;THBD;RAP1B;ASS1;ITPR3;FOSL1;TRIM16;KCNQ1;NOX4;AGXT;REN;HMGCS2;DUOX2;EZR;SPHK1;ALDOB;CASP1
GO_METAPHASE_PLATE_CONGRESSION	9	40	0.014153349272084	0.0709586561810585	1	CHMP4C;CEP55;CHMP4B;GEM;BRCA2;FAM83D;CENPE;CDCA8;CCNB1
GO_RECEPTOR_SIGNALING_PROTEIN_ACTIVITY	27	172	0.0141839296005544	0.0710517591167485	1	TRPA1;IL4R;DOK4;ACVRL1;STK24;MAPK13;TGFBR2;ITPR3;KIAA1804;C21orf7;ZAK;MAPK14;SLK;RIPK3;STK3;ENG;MST4;SMAD6;SMAD7;INSR;SMAD3;MAP3K13;IL1RL1;ERBB2;KDR;IFITM1;STK10
GO_POSITIVE_REGULATION_OF_LIGASE_ACTIVITY	19	109	0.014224567540506	0.0710747817311094	1	TRIB3;PSMB8;RIPK3;DCUN1D3;UBE2C;XRCC4;PSMB9;CDK1;PSMA1;PSMA7;PSMB10;NHEJ1;UBE2D1;PLK1;CDC20;MASTL;CCNB1;PSMD12;GCLM
GO_COLUMNAR_CUBOIDAL_EPITHELIAL_CELL_DIFFERENTIATION	19	109	0.014224567540506	0.0710747817311094	1	GATA6;BMP4;KLF5;HOXA5;PLS3;PTK6;PRDM1;PDX1;C1GALT1;HES1;AGR2;RARG;BMP5;RAC1;JAG1;CDKN1A;CDX2;JAG2;BMP2
GO_EARLY_ENDOSOME_MEMBRANE	19	109	0.014224567540506	0.0710747817311094	1	EHD4;REP15;HLA-F;HLA-H;KIF16B;TMEM184A;CAV1;HLA-B;HLA-A;HLA-E;PMEPA1;TMEM165;RAB11FIP5;HLA-C;TICAM2;RAC1;HLA-G;VAMP8;B2M
GO_NEGATIVE_REGULATION_OF_HOMEOSTATIC_PROCESS	21	124	0.0143368349560369	0.0715752874260879	1	TRPA1;ERO1L;BCL10;CLDN18;ITPR3;FADD;TNFRSF11B;SRC;HOXA5;BBC3;TNFAIP3;GSTO1;KITLG;NOL3;CLIC2;UTS2;ANPEP;TGFB1;LCK;PIM3;ENY2
GO_SIGNAL_TRANSDUCTION_IN_RESPONSE_TO_DNA_DAMAGE	17	95	0.0143825789997605	0.0717431175063936	1	PLAGL1;BCL3;MAPK14;AURKA;C2orf29;MUC1;E2F4;PLK2;BRCA2;BATF;CDK1;PLK3;SFN;CDKN1A;CDC25C;SP100;CCNB1
GO_KINASE_ACTIVITY	103	829	0.0145772064341779	0.0726365821939529	1	MLKL;MET;ACVRL1;EPHA2;PAPSS2;STK24;MAPK13;TGFBR2;PDGFRB;ALPK2;DGKH;STK38;FGFR4;SGMS2;MST1R;EREG;IRAK2;DYRK2;PRKAA1;KIAA1804;TRIB3;CRIM1;FRK;NRP1;GUCY2C;SRC;C21orf7;CSF2;EPHB4;PRKG1;ZAK;MAPK14;PTK6;SLK;RIPK3;PGK1;AURKA;GALK2;TK1;CCND1;LATS2;CMPK1;MAPKAPK2;EPHB2;PLK2;STK3;GRK5;PKN3;IL3RA;SEPHS2;PDK3;CD80;ENG;NME2P1;PIK3C2B;CDK1;SRPK1;PI4K2B;MELK;FGF7;MST4;PDGFB;FGF5;INSR;ITPKC;NME2;PRPS2;RIOK3;XYLB…
GO_REGULATION_OF_ORGANELLE_ORGANIZATION	138	1152	0.0145868487442562	0.0726365821939529	1	S100A10;EPS8;VASP;TPM1;CDC42EP5;TBC1D8B;INF2;LIF;ANXA2;SDC1;SDC4;PDGFRB;VDAC1;MYH9;PLAUR;ARHGAP18;RAB20;CD2AP;VIL1;VEGFA;LMNA;EREG;TMOD3;RALB;BMP4;DNM2;CAV2;ARPC5;PHLDB2;CCL11;ACAA2;CHMP4C;ACTR3;PRELID1;BIRC3;F2RL1;SRC;CSF2;YWHAZ;CHMP4B;TGFA;BBC3;BAIAP2L2;SLC17A9;SH3GLB1;CCL26;AURKA;ARPC1B;MUC1;BAK1;CAV1;EDN1;SH3BGRL3;POU5F1;NOX4;APOBEC1;FHOD1;PTGER4;GZMB;UBE2C;ARPC2;CTSK;TBC1D2B;PLK2;CIB1;PDCD5;…
GO_POSITIVE_REGULATION_OF_CELL_CYCLE	46	327	0.0145985287742748	0.0726365821939529	1	CAST;GATA6;PDGFRB;EREG;FAP;TMOD3;PLAGL1;SRC;TGFA;PTK6;FOSL1;AURKA;E2F8;C2orf29;OVOL1;MUC1;EDN1;CCND1;UBE2C;E2F4;PLK2;HES1;BRCA2;KIF20B;LRP5;CDK1;CDC6;ECT2;PDGFB;FAM83D;INSR;OR2A4;TRIM21;PIM1;PLK3;SFN;CDKN1A;TGFB1;SPHK1;KIF23;PLK1;EIF4EBP1;CDC25C;NSMCE2;CRLF3;CCNB1
GO_BINDING_BRIDGING	27	173	0.0147268517446389	0.0732134915304903	1	EPS8;COL1A2;LASP1;TRADD;DAB2;BFAR;SH2D3A;CAV2;SKAP2;SHC1;SHB;SRC;BCL3;BAIAP2L2;CAV1;FGB;FGA;OPTN;SH2D2A;GRB7;EVPL;VAV3;BAIAP2L1;SKAP1;PICALM;COL14A1;FGG
GO_CELLULAR_RESPONSE_TO_KETONE	14	72	0.0148521839961603	0.0737126850010774	1	PPARG;POSTN;KLF6;ERRFI1;ASS1;FN1;PRKAA1;SRC;P2RY6;PTGER4;PTGER3;KLF4;IL6;TGFB1
GO_REGULATION_OF_STEROID_METABOLIC_PROCESS	14	72	0.0148521839961603	0.0737126850010774	1	VDR;SNAI1;FGFR4;UGT1A8;PRKAA1;AKR1C3;UGT1A1;INSIG2;CYP27B1;BMP5;ERLIN1;NFKB1;SNAI2;BMP2
GO_PHOSPHOLIPID_BINDING	49	354	0.0148729480993383	0.0737538650089568	1	ANXA4;THBS1;SNX7;MYOF;ANXA2;ANXA2P2;MYO1E;VIL1;NUP62CL;SNX9;PLEKHA1;SNX33;ITPR3;SHC1;ANXA11;OSBPL10;IQGAP1;ESYT2;PLD1;BAIAP2L2;SYTL2;SMURF1;KCNQ1;ATP8B1;MYO1B;FCHO2;CEACAM5;KIF16B;MCTP2;FABP1;GRK5;GRB7;NR5A2;DYSF;PIK3C2B;ANXA13;SYT8;RPH3AL;DPEP1;PICALM;PFN1;TICAM2;SH3PXD2A;ALDOB;ARAP3;IGJ;C2CD4B;VNN1;AXL
GO_CHONDROCYTE_DIFFERENTIATION	12	60	0.0149958355544567	0.0742387976068334	1	TGFBI;SERPINH1;TGFBR2;SULF1;BMP4;RUNX1;MAPK14;RARG;COL27A1;TGFB1;BMP2;RUNX2
GO_ORGANIC_HYDROXY_COMPOUND_TRANSMEMBRANE_TRANSPORTER_ACTIVITY	12	60	0.0149958355544567	0.0742387976068334	1	ABCC3;SLC16A3;SLC10A3;SLC16A13;AQP7;SLC44A3;SLC44A4;SLC10A2;CEACAM1;SLC22A3;SLC16A5;AKR1C4
GO_SECOND_MESSENGER_MEDIATED_SIGNALING	25	157	0.015037563152174	0.0743831301072417	1	ASPH;GPR126;PDZD3;ITPR3;ADM;NOS3;PRKG1;ATP1B1;CD36;EDN1;HRH1;PLN;PDX1;MCTP2;CXCR3;BCAP31;GSTO1;NMUR1;CLIC2;SPHK1;KDR;IL8;TBXA2R;SELE;VCAM1
GO_REACTIVE_OXYGEN_SPECIES_METABOLIC_PROCESS	17	96	0.0152916975623166	0.0755770115109985	1	NQO1;NOS3;EDN1;NOX4;SOD3;CYR61;SPR;CYBA;GCHFR;PLA2R1;PDGFB;DUOX2;CYB5R4;PRDX4;SH3PXD2A;DUOXA2;PXDN
GO_POSITIVE_REGULATION_OF_CYTOPLASMIC_TRANSPORT	40	280	0.0153609070952355	0.0758556981430826	1	ASPH;BDKRB1;F2RL3;DAB2;BMP4;GREM1;RBPMS;SEC16B;MAPK14;SLC17A9;SH3GLB1;BAK1;CAV1;POU5F1;NEDD4;CTSK;PDCD5;IL18R1;HES1;ANXA13;ZC3H12A;CDK1;CXCR3;ECT2;BCAP31;JUP;RAC2;EZR;GSTO1;IL18;SFN;IL6;SMAD3;MICALL2;IL9R;CXCL9;NMUR1;TGFB1;SPHK1;ANP32B
GO_PLATELET_DERIVED_GROWTH_FACTOR_RECEPTOR_SIGNALING_PATHWAY	8	34	0.0155251654235404	0.0764117126835817	1	PDGFRB;MYO1E;VEGFA;PLEKHA1;IQGAP1;NRP1;SRC;PDGFB
GO_REGULATION_OF_PROTEIN_ACTIVATION_CASCADE	8	34	0.0155251654235404	0.0764117126835817	1	CD46;C4BPB;CD55;FGA;C2;CFB;CFH;C5AR1
GO_CD4_POSITIVE_ALPHA_BETA_T_CELL_ACTIVATION	8	34	0.0155251654235404	0.0764117126835817	1	CEBPB;BCL3;PTGER4;RELB;IL18R1;BATF;STAT6;IL6
GO_ADHERENS_JUNCTION_ASSEMBLY	8	34	0.0155251654235404	0.0764117126835817	1	ITGA2;VCL;PTPRK;CTTN;JUB;SMAD7;JUP;RHOD
GO_PHAGOCYTOSIS	25	158	0.0156638832662798	0.077030368581306	1	THBS1;MYH9;RAB20;ELMO3;ARPC5;CD93;MYO1C;TGM2;ANXA11;ACTR3;FCN3;SRC;PECAM1;CD36;ARPC1B;ARPC2;VAV3;TXNDC5;ACTB;SPON2;ARPC3;RAC1;AXL;FCGR2A;ACTR2
GO_POSITIVE_REGULATION_OF_ADAPTIVE_IMMUNE_RESPONSE	14	73	0.0156790596585888	0.077040960913797	1	PVR;FADD;IL23R;HLA-B;HLA-A;CD80;CLCF1;STAT6;PYCARD;HLA-E;CD40;TRAF2;TGFB1;B2M
GO_REGULATION_OF_NITRIC_OXIDE_BIOSYNTHETIC_PROCESS	11	52	0.0157885887482918	0.0775147643443105	1	TICAM1;DNM2;ASS1;CAV1;EDN1;ZC3H12A;KLF4;INSR;ICAM1;IL6;CD34
GO_NEGATIVE_REGULATION_OF_ADHERENS_JUNCTION_ORGANIZATION	5	16	0.0160380057283702	0.0778988849663697	1	THBS1;ACVRL1;MMP14;PHLDB2;SRC
GO_REGULATION_OF_SMAD_PROTEIN_IMPORT_INTO_NUCLEUS	5	16	0.0160380057283702	0.0778988849663697	1	DAB2;BMP4;RBPMS;POU5F1;TGFB1
GO_REGULATION_OF_MONONUCLEAR_CELL_MIGRATION	5	16	0.0160380057283702	0.0778988849663697	1	THBS1;LGALS3;RARRES2;BMP5;C5AR1
GO_ORGAN_INDUCTION	5	16	0.0160380057283702	0.0778988849663697	1	BMP4;HOXC11;POU5F1;HOXA11;BMP2
GO_NUCLEOSIDE_SALVAGE	5	16	0.0160380057283702	0.0778988849663697	1	CDA;TK1;TYMP;UPP1;APRT
GO_POSITIVE_REGULATION_OF_TRANSFORMING_GROWTH_FACTOR_BETA_PRODUCTION	5	16	0.0160380057283702	0.0778988849663697	1	THBS1;LUM;CD46;SMAD3;CD34
GO_MAGNESIUM_ION_TRANSMEMBRANE_TRANSPORT	5	16	0.0160380057283702	0.0778988849663697	1	SLC41A2;ZDHHC13;NIPAL1;CNNM4;NIPAL2
GO_RESPONSE_TO_SALT	5	16	0.0160380057283702	0.0778988849663697	1	EDN1;PTGER4;PTGER3;ZC3H12A;PPP1R15A
GO_REGULATION_OF_TYROSINE_PHOSPHORYLATION_OF_STAT1_PROTEIN	5	16	0.0160380057283702	0.0778988849663697	1	LIF;IL23R;TNFRSF1A;CD40;SOCS1
GO_BRANCHING_INVOLVED_IN_SALIVARY_GLAND_MORPHOGENESIS	5	16	0.0160380057283702	0.0778988849663697	1	TGM2;NRP1;SEMA3C;FGF7;IL6
GO_GLYCOSIDE_METABOLIC_PROCESS	5	16	0.0160380057283702	0.0778988849663697	1	FUCA2;AKR1C3;AKR1B10;AKR1C2;AKR1C4
GO_TRANSFORMING_GROWTH_FACTOR_BETA_BINDING	5	16	0.0160380057283702	0.0778988849663697	1	THBS1;ACVRL1;TGFBR2;CD36;ENG
GO_CXCR_CHEMOKINE_RECEPTOR_BINDING	5	16	0.0160380057283702	0.0778988849663697	1	CXCL1;CXCL9;IL8;PF4V1;CXCL6
GO_MYELOID_LEUKOCYTE_ACTIVATION	17	97	0.0163193610157026	0.0792004427964696	1	TGFBR2;TNFSF9;TICAM1;LTBR;CD93;F2RL1;CSF2;ADAM9;BATF2;RELB;SBNO2;BATF;PYCARD;UBD;TGFB1;VAMP8;IL8
GO_VACUOLAR_LUMEN	19	112	0.0165433153474313	0.0801954697534126	1	ACAN;BGN;SDC1;SDC4;PDGFRB;CTSA;HSPG2;LUM;CTSS;HEXB;RAB32;GIF;CTSK;TXNDC5;HYAL1;GPC6;CTSD;PRLR;B2M
GO_REGULATION_OF_INTERLEUKIN_8_PRODUCTION	12	61	0.0165811963689303	0.0801954697534126	1	ANXA4;SERPINE1;BCL10;CD58;FADD;F2RL1;BCL3;PTGER4;PYCARD;SSC5D;KLF4;PTPN22
GO_REGULATION_OF_ANTIGEN_RECEPTOR_MEDIATED_SIGNALING_PATHWAY	9	41	0.0165897331980854	0.0801954697534126	1	LGALS3;BCL10;PAWR;CEACAM1;ELF1;EZR;PTPN22;LCK;GCET2
GO_POSITIVE_REGULATION_OF_KIDNEY_DEVELOPMENT	9	41	0.0165897331980854	0.0801954697534126	1	LIF;PDGFRB;HOXB7;VEGFA;BMP4;GREM1;CD24;PDGFB;TGFB1
GO_POSITIVE_REGULATION_OF_ACUTE_INFLAMMATORY_RESPONSE	7	28	0.0166192775384861	0.0801954697534126	1	TNFSF11;CREB3L3;OSMR;PTGER3;TNFRSF11A;IL6;ADAM8
GO_MAMMARY_GLAND_DUCT_MORPHOGENESIS	7	28	0.0166192775384861	0.0801954697534126	1	VDR;AREG;EPHA2;CCL11;SRC;LRP5;TGFB1
GO_HISTONE_ACETYLTRANSFERASE_BINDING	7	28	0.0166192775384861	0.0801954697534126	1	CEBPB;ZBTB7A;MYOCD;ETS1;SP1;TRIP4;EPAS1
GO_LYSOSOMAL_LUMEN	16	87	0.0169355743198744	0.0816551407305435	1	ACAN;BGN;SDC1;SDC4;PDGFRB;CTSA;HSPG2;LUM;CTSS;HEXB;GIF;CTSK;TXNDC5;HYAL1;GPC6;CTSD
GO_NUCLEOSIDE_PHOSPHATE_BIOSYNTHETIC_PROCESS	28	182	0.0170181633540568	0.0819198164382427	1	PAPSS2;OAS1;GUCA2B;ADM;GUCY2C;TK1;ALDOA;CMPK1;PNP;RRM2;NME2P1;HAAO;TCIRG1;ME1;KYNU;NME2;SLC35B3;PRPS2;KARS;GARS;ENTPD8;TGFB1;NAPRT1;ATP5C1;UPP1;APRT;NADSYN1;PKM2
GO_REGULATION_OF_PROTEIN_IMPORT	28	182	0.0170181633540568	0.0819198164382427	1	HNF4A;DAB2;BMP4;DYRK2;GREM1;RBPMS;TXN;MDFIC;BCL3;MAPK14;CD36;POU5F1;PDCD5;IL18R1;ZC3H12A;CDK1;ECT2;FZD1;JUP;NFKBIE;IL18;NOL3;IL6;SMAD3;CDKN1A;TGFB1;SNAI2;SPHK1
GO_RESPONSE_TO_IMMOBILIZATION_STRESS	6	22	0.017042511468994	0.0819703234557468	1	PPARG;PTGER4;TFF1;LRP11;PPP1R15A;REN
GO_NEGATIVE_REGULATION_OF_EPITHELIAL_CELL_MIGRATION	11	53	0.0170674417616968	0.0820235462731097	1	DLL4;THBS1;ACVRL1;STC1;NR2F2;ANGPT2;MMRN2;PTPRR;KLF4;TGFB1;SP100
GO_TRANSCRIPTIONAL_ACTIVATOR_ACTIVITY_RNA_POLYMERASE_II_TRANSCRIPTION_REGULATORY_REGION_SEQUENCE_SPECIFIC_BINDING	44	315	0.0170813907288144	0.0820239509347939	1	ELF4;GATA6;HNF4A;MAFK;HOXB5;PLSCR1;PITX2;PLAGL1;CDX1;TCF21;KLF5;ELF3;CEBPB;CREB3L3;ESRRA;RUNX1;HOXA5;FOSL1;FOXC2;HOXC11;PITX1;FOXF1;E2F4;HOXA7;HOXA10;NR5A2;BATF;BARX2;ELF1;KLF4;HEYL;IRF1;NFKB2;NFKB1;MYOCD;CEBPD;HOXD8;ELK3;CREB3L1;SOX18;RUNX2;ATF1;EPAS1;MYBL2
GO_MUSCLE_CELL_DEVELOPMENT	21	128	0.0171556655572528	0.0823138016518311	1	ITGB1;TPM1;FHL2;SDC1;KRT8;PDGFRB;VEGFA;LMNA;TMOD3;PITX2;CAV2;ADM;KRT19;MYH11;CFLAR;HES1;CDK1;NEXN;WDR1;MYOCD;CCNB1
GO_CELL_CELL_ADHESION_VIA_PLASMA_MEMBRANE_ADHESION_MOLECULES	31	204	0.0173752406922431	0.0832997762846921	1	SMAGP;ITGB1;CLDN2;CLDN23;CLDN14;ITGA5;AMIGO2;DSG2;CLDN18;CLDN4;PVR;CDHR5;CDH17;REG3A;FAT1;PCDH12;CD209;CLDN7;CEACAM1;CDH5;JUB;MPZL2;CDHR2;ICAM1;CD164;CLDN1;ESAM;CDH16;CDH13;SELE;VCAM1
GO_NEGATIVE_REGULATION_OF_VIRAL_PROCESS	16	88	0.0175942004845448	0.0833956369190472	1	TRIM15;TNIP1;PLSCR1;OAS1;TRIM31;TRIM10;FCN3;IFITM2;OASL;IFITM3;ZC3H12A;SRPK1;TRIM21;SP100;IFITM1;OAS3
GO_NEGATIVE_REGULATION_OF_CYSTEINE_TYPE_ENDOPEPTIDASE_ACTIVITY	16	88	0.0175942004845448	0.0833956369190472	1	THBS1;PLAUR;VIL1;VEGFA;BIRC3;SRC;FABP1;KLF4;TNFAIP8;DPEP1;CASP8;NOL3;SFN;IL6;GPI;RPS6KA3
GO_BUNDLE_OF_HIS_CELL_TO_PURKINJE_MYOCYTE_COMMUNICATION	4	11	0.0176489752235712	0.0833956369190472	1	DSG2;GJA5;JUP;PKP2
GO_NEGATIVE_REGULATION_OF_PROTEIN_AUTOPHOSPHORYLATION	4	11	0.0176489752235712	0.0833956369190472	1	MVP;ERRFI1;CAV1;ENG
GO_NEURON_PROJECTION_EXTENSION_INVOLVED_IN_NEURON_PROJECTION_GUIDANCE	4	11	0.0176489752235712	0.0833956369190472	1	NRP1;SEMA3F;SLIT3;EPYC
GO_POSITIVE_REGULATION_OF_GUANYLATE_CYCLASE_ACTIVITY	4	11	0.0176489752235712	0.0833956369190472	1	GUCA2B;NOS3;GUCA2A;ADORA2B
GO_PYRIMIDINE_RIBONUCLEOSIDE_CATABOLIC_PROCESS	4	11	0.0176489752235712	0.0833956369190472	1	CDA;APOBEC1;AICDA;UPP1
GO_REGULATION_OF_VENTRICULAR_CARDIAC_MUSCLE_CELL_ACTION_POTENTIAL	4	11	0.0176489752235712	0.0833956369190472	1	DSG2;CAV1;JUP;PKP2
GO_LYMPHANGIOGENESIS	4	11	0.0176489752235712	0.0833956369190472	1	ACVRL1;FOXC2;FLT4;SOX18
GO_NEGATIVE_REGULATION_OF_PROTEIN_ACTIVATION_CASCADE	4	11	0.0176489752235712	0.0833956369190472	1	CD46;C4BPB;CD55;FGA
GO_4_HYDROXYPROLINE_METABOLIC_PROCESS	4	11	0.0176489752235712	0.0833956369190472	1	ERO1L;P4HA1;EGLN3;PRDX4
GO_PYRIMIDINE_CONTAINING_COMPOUND_SALVAGE	4	11	0.0176489752235712	0.0833956369190472	1	CDA;TK1;TYMP;UPP1
GO_POSITIVE_REGULATION_OF_OSTEOBLAST_PROLIFERATION	4	11	0.0176489752235712	0.0833956369190472	1	CTHRC1;CYR61;LRP5;BMP2
GO_REGULATION_OF_BLOOD_VOLUME_BY_RENIN_ANGIOTENSIN	4	11	0.0176489752235712	0.0833956369190472	1	ACE2;CYBA;REN;ACE
GO_TRANSCYTOSIS	4	11	0.0176489752235712	0.0833956369190472	1	SRC;PIGR;FCGRT;VPS35
GO_REGULATION_OF_ODONTOGENESIS_OF_DENTIN_CONTAINING_TOOTH	4	11	0.0176489752235712	0.0833956369190472	1	BMP4;TNFRSF11B;BMP2;RUNX2
GO_I_SMAD_BINDING	4	11	0.0176489752235712	0.0833956369190472	1	TGFB1I1;SMURF1;SMAD6;SMAD7
GO_PROTEIN_BINDING_INVOLVED_IN_CELL_CELL_ADHESION	4	11	0.0176489752235712	0.0833956369190472	1	DSG2;EPCAM;JUP;PKP2
GO_GROWTH	54	401	0.0176753122047613	0.0833967761074592	1	ITGB1;AREG;POSTN;INHBA;PLAU;TGFBR2;PPP1R13L;STC1;VEGFA;EREG;BMP4;PLEKHA1;CCL11;IQGAP1;NRP1;ADM;TM4SF4;HOXA5;VCL;MAPK14;AURKA;FOXC2;HNF1B;EDN1;MMP13;SEMA3F;CFLAR;BRCA2;FGF7;PTPN12;HOXA11;PDGFB;DUOX2;RARG;YAP1;BMP5;COL27A1;IL6;SMAD3;MYOCD;SLIT3;EPYC;TGFB1;IL7R;RDH10;ADAM15;DMBX1;BMP2;ITGB3;CCNB1;PRLR;PKM2;BCL2L1;EMP3
GO_CELLULAR_RESPONSE_TO_PEPTIDE	39	271	0.0176774099456988	0.0833967761074592	1	PPARG;KLF6;FBN1;ERRFI1;CAV2;ASS1;AP3S1;NOD1;SHC1;TRIB3;KLF10;GNG12;SRC;PXN;BAIAP2L2;FOXC2;CAV1;EDN1;APOBEC1;CASP4;BAIAP2L1;CCNA2;TCIRG1;CDC6;FZD1;KLF4;INSR;HMGCS2;GFPT1;PTPN22;NFKB1;EIF4EBP1;IL1RL1;ALDOB;APRT;GNG5;PRLR;GNG11;PCSK9
GO_REGULATION_OF_SODIUM_ION_TRANSPORT	14	75	0.0178184976692979	0.0839954041526427	1	ACTN4;FXYD5;DNM2;NOS3;ATP1B1;PTPN3;NEDD4;GLRX;YWHAH;TGFB1;SGK2;PKP2;SIK1;PCSK9
GO_REGULATION_OF_CALCIUM_ION_IMPORT	18	102	0.0179096971041169	0.0842239809761175	1	ASPH;BDKRB1;F2RL3;SPINK1;LGALS3;STC1;PDGFRB;DIAPH1;PAWR;PLN;CYBA;CXCR3;PDGFB;GSTO1;CXCL9;CLIC2;JPH1;TGFB1
GO_NEGATIVE_REGULATION_OF_IMMUNE_EFFECTOR_PROCESS	18	102	0.0179096971041169	0.0842239809761175	1	IL4R;LGALS3;CD46;HFE;MICA;C4BPB;CD55;HLA-B;FOXF1;CEACAM1;IL2RA;HLA-A;TAP1;HLA-E;MICB;TGFB1;IL7R;IL20RB
GO_PIGMENT_GRANULE	18	102	0.0179096971041169	0.0842239809761175	1	ITGB1;ANXA2;ANXA2P2;MMP14;ANXA11;YWHAZ;SYTL2;SLC1A5;RAB32;MYH11;GCHFR;SYPL1;CAPG;CALU;RAC1;CTSD;GGH;ITGB3
GO_NEGATIVE_REGULATION_OF_KINASE_ACTIVITY	36	248	0.0179257527208325	0.0842325282735863	1	MVP;BGN;ASPN;RGS3;GPRC5A;ERRFI1;STK38;BMP4;TRIB3;LRRC15;PTK6;CAV1;NR2F2;UBE2C;LATS2;CIB1;LRRC66;JUB;PYCARD;LRP5;PODNL1;DUSP5;LRRC19;CISH;TNFAIP3;SFN;IL6;CAMK2N1;PTPN22;MYOCD;CDKN1A;PLK1;SOCS1;FABP4;CBLC;SOCS3
GO_REGULATION_OF_METAL_ION_TRANSPORT	45	322	0.0179726607262921	0.0843859213148763	1	ACTN4;ASPH;BDKRB1;F2RL3;SPINK1;FXYD5;LGALS3;STC1;PDGFRB;KCNE3;BMP4;DNM2;HFE;ANO6;NOS3;ATP1B1;DIAPH1;KCNQ1;PAWR;CATSPER1;BAK1;CAV1;PLN;PTPN3;NEDD4;STC2;EFCAB4B;CYBA;PTGER3;GLRX;CXCR3;PDGFB;ICAM1;GSTO1;CXCL9;CLIC2;YWHAH;JPH1;TGFB1;EFCAB4A;SGK2;PKP2;SIK1;PCSK9;B2M
GO_OXIDOREDUCTASE_ACTIVITY_ACTING_ON_CH_OH_GROUP_OF_DONORS	22	133	0.0181397539302886	0.0851029216903943	1	HSD17B2;LDHA;HSD3B7;HSD11B2;RDH13;AKR7A3;AKR1C3;ADH6;SPR;AKR1B10;LDHAL6B;ME1;MIOX;AGPS;AKR1E2;HSD17B11;AKR1C2;AKR1C4;AKR7L;RDH10;VKORC1;BMP2
GO_PEPTIDYL_TYROSINE_MODIFICATION	28	184	0.0181842186225741	0.0852439281863298	1	MET;LIF;EPHA2;PDGFRB;FGFR4;MST1R;EREG;DYRK2;FRK;IL15;SRC;CSF2;EPHB4;PTK6;EPHB2;IL3RA;MELK;FGF7;PDGFB;FGF5;INSR;FLT1;LCK;FLT4;ERBB2;KDR;AXL;PRLR
GO_PROTEIN_LOCALIZATION_TO_CELL_PERIPHERY	24	150	0.018280747518172	0.0856285845744305	1	S100A10;EHD2;ANXA2;AMN;KRT18;TSPAN15;ATP1B1;SYTL2;SMURF1;TNFRSF1A;FCHO2;CAV1;OPTN;EMP2;CRB3;MYADM;PKP3;SKAP1;JUP;EZR;RAC1;F11R;NKD2;PKP2
GO_PHOSPHATE_CONTAINING_COMPOUND_METABOLIC_PROCESS	222	1948	0.0183558212480347	0.0858803884499443	1	MLKL;PLBD1;MET;PLVAP;DOK4;ACVRL1;GATA6;LPIN3;CDC42EP5;LDHA;LIF;EPHA2;IGFBP3;PAPSS2;TNFSF11;STK24;MAPK13;TGFBR2;PDGFRB;ALPK2;DGKH;ALPI;PLAUR;STK38;FGFR4;SGMS2;MST1R;EREG;PLSCR1;BMP4;SH2D3A;IRAK2;OAS1;IQGAP3;DYRK2;CCL11;MOCOS;NOD1;IMPA2;AGPAT2;NT5C3;PRKAA1;SERINC2;SHC1;KIAA1804;DUSP23;TRIB3;FRK;GUCA2B;IL15;ADM;GUCY2C;PLD1;SRC;C21orf7;CSF2;FMO1;PSMB8;ALG5;EPHB4;PRKG1;MDFIC;ZAK;MAPK14;DPM1;PTK6;ATP1B…
GO_POSITIVE_REGULATION_OF_NUCLEAR_DIVISION	12	62	0.0183635380982386	0.0858803884499443	1	PDGFRB;EREG;TGFA;AURKA;EDN1;UBE2C;LRP5;PDGFB;INSR;TGFB1;PLK1;NSMCE2
GO_NEGATIVE_REGULATION_OF_PROTEIN_MATURATION	8	35	0.0184318417982522	0.0859735413109497	1	THBS1;SERPINE1;CD46;C4BPB;BIRC3;CD55;PPP1R15A;NOL3
GO_RESPONSE_TO_IRON_ION	8	35	0.0184318417982522	0.0859735413109497	1	HFE;PAWR;CCND1;PDX1;TFF1;ACO1;CCNB1;B2M
GO_DEVELOPMENTAL_GROWTH_INVOLVED_IN_MORPHOGENESIS	18	103	0.0184415861939816	0.0859735413109497	1	ITGB1;AREG;POSTN;TGFBR2;BMP4;CCL11;IQGAP1;NRP1;VCL;AURKA;HNF1B;SEMA3F;RARG;YAP1;SLIT3;EPYC;TGFB1;RDH10
GO_EXOPEPTIDASE_ACTIVITY	18	103	0.0184415861939816	0.0859735413109497	1	DPP9;ACE2;FAP;CTSA;CPA3;PRSS16;ENPEP;MME;DPP4;JOSD1;DPEP1;GGT6;XPNPEP2;ANPEP;ACE;DNPEP;GGH;RNPEPL1
GO_REGULATION_OF_B_CELL_PROLIFERATION	11	54	0.0185819538028141	0.0865597155098016	1	IL7;TICAM1;AHR;TNFRSF4;PRDM1;PAWR;VAV3;CLCF1;BST1;CD40;CDKN1A
GO_NEGATIVE_REGULATION_OF_CELLULAR_PROTEIN_LOCALIZATION	22	134	0.0185981427031147	0.0865669647770471	1	HNF4A;DAB2;TAX1BP3;DYRK2;SNX33;CLDN18;UBAC2;TMBIM1;LRRC15;TXN;MDFIC;CD36;ANXA13;ZC3H12A;FZD1;TRIM40;NFKBIE;TGFB1;SNAI2;SP100;NUMB;BCL2L1
GO_REGULATION_OF_LIPID_METABOLIC_PROCESS	39	274	0.0186212553717667	0.0866064047007639	1	PPARG;VDR;HNF4A;SNAI1;UGT1A6;PDGFRB;FGFR4;UGT1A10;UGT1A9;UGT1A8;RARRES2;PRKAA1;AKR1C3;TRIB3;SRC;TNFRSF1A;LSR;CAV1;UGT1A1;INSIG2;FABP1;CYR61;VAV3;PDK3;PDGFB;KLF4;CYP27B1;BMP5;ERLIN1;DNAJC15;RAC1;NFKB1;FLT1;TGFB1;SNAI2;GK;UGT1A7;BMP2;SIK1
GO_CARDIAC_CHAMBER_MORPHOGENESIS	18	104	0.0190999671190231	0.0886238474322673	1	DLL4;TPM1;GATA6;FHL2;PPP1R13L;GJA5;PITX2;FOXC2;FOXF1;CYR61;HES1;SEMA3C;RBP4;FZD1;SMAD7;HEYL;JAG1;PKP2
GO_OXIDOREDUCTION_COENZYME_METABOLIC_PROCESS	18	104	0.0190999671190231	0.0886238474322673	1	LDHA;FMO1;PGK1;ALDOA;TPI1;PNP;HAAO;ME1;KYNU;TP53I3;CYB5R4;RPIA;GPI;ALDOB;NAPRT1;PFKP;NADSYN1;PKM2
GO_UNSATURATED_FATTY_ACID_METABOLIC_PROCESS	18	104	0.0190999671190231	0.0886238474322673	1	CYP2B6;AKR1C3;PTGES;CYP2C9;TNFRSF1A;ELOVL1;EDN1;MAPKAPK2;CYP4F12;PLA2G10;MGLL;CYP2C18;DPEP1;AKR1C2;GGT6;SPHK1;RNPEPL1;DECR2
GO_POSITIVE_REGULATION_OF_INTRACELLULAR_PROTEIN_TRANSPORT	37	255	0.0193277857119525	0.0895495528252088	1	ASPH;DAB2;BMP4;MYO1C;GREM1;RBPMS;SEC16B;MAPK14;SLC17A9;SH3GLB1;POU5F1;CTSK;CIB1;PDCD5;IL18R1;HES1;ANXA13;KIF20B;FAM115C;ZC3H12A;CDK1;ECT2;BCAP31;JUP;RAC2;IL18;PLK3;SFN;IL6;SMAD3;MICALL2;IL9R;NMUR1;TGFB1;SPHK1;ANP32B;ERBB2
GO_ESTABLISHMENT_OF_PROTEIN_LOCALIZATION_TO_PLASMA_MEMBRANE	16	90	0.0193448831153849	0.0895495528252088	1	S100A10;ANXA2;AMN;KRT18;TSPAN15;ATP1B1;SMURF1;TNFRSF1A;OPTN;MYADM;PKP3;JUP;EZR;F11R;NKD2;PKP2
GO_MESONEPHROS_DEVELOPMENT	16	90	0.0193448831153849	0.0895495528252088	1	SDC1;SDC4;BMP4;TCF21;GREM1;FOXC2;HNF1B;HES1;HOXA11;SMAD6;REN;SMAD7;EPCAM;SMAD3;TGFB1;BMP2
GO_TRANSCRIPTIONAL_REPRESSOR_ACTIVITY_RNA_POLYMERASE_II_CORE_PROMOTER_PROXIMAL_REGION_SEQUENCE_SPECIFIC_BINDING	18	105	0.0198866609083101	0.0919855245766714	1	SNAI1;NFE2L3;ETS2;PITX2;TCF21;HOXA2;BHLHE40;ESRRA;PRDM1;E2F8;OVOL1;ZBTB7A;HES1;SKIL;MXD1;SNAI2;ASCL2;TGIF1
GO_REGULATION_OF_EXTRACELLULAR_MATRIX_ORGANIZATION	7	29	0.0200906330677573	0.092567122452377	1	FGFR4;FAP;PHLDB2;DPP4;SMAD3;TGFB1;ETS1
GO_T_CELL_DIFFERENTIATION_INVOLVED_IN_IMMUNE_RESPONSE	7	29	0.0200906330677573	0.092567122452377	1	BCL3;PTGER4;RELB;IL18R1;BATF;STAT6;IL6
GO_REGULATION_OF_HEART_MORPHOGENESIS	7	29	0.0200906330677573	0.092567122452377	1	BMP4;FOXC2;POU5F1;HES1;TGFB1;BMP2;GNG5
GO_POSITIVE_REGULATION_OF_NIK_NF_KAPPAB_SIGNALING	7	29	0.0200906330677573	0.092567122452377	1	ACTN4;CARD10;TNFRSF10A;TNFSF15;TNFRSF10B;NOD1;TRAF2
GO_REGULATION_OF_EXCRETION	7	29	0.0200906330677573	0.092567122452377	1	STC1;EDN1;PTGER4;PTGER3;UTS2;ANPEP;CORIN
GO_REGULATION_OF_KIDNEY_DEVELOPMENT	11	55	0.0203400157500422	0.0935703990491834	1	LIF;PDGFRB;HOXB7;VEGFA;BMP4;GREM1;HNF1B;CD24;PDGFB;YAP1;TGFB1
GO_EXECUTION_PHASE_OF_APOPTOSIS	11	55	0.0203400157500422	0.0935703990491834	1	STK24;CASP7;CASP6;BBC3;CFLAR;MST4;BCAP31;CASP8;ERN2;TOP2A;CIDEC
GO_PROTEIN_TYROSINE_KINASE_ACTIVITY	27	174	0.0204034821731509	0.0937894332061857	1	MET;EPHA2;PDGFRB;FGFR4;MST1R;EREG;DYRK2;CRIM1;FRK;NRP1;SRC;CSF2;EPHB4;PTK6;EPHB2;IL3RA;MELK;FGF7;FGF5;INSR;FLT1;EFNA4;LCK;FLT4;ERBB2;KDR;AXL
GO_CARBOHYDRATE_BIOSYNTHETIC_PROCESS	20	121	0.0205175594131049	0.0942405912173357	1	B3GNT3;FUT3;PCK2;B3GNT8;EXT1;IMPA2;GLT8D2;PGK1;ALDOA;TPI1;CHST13;RBP4;B4GALT1;GSTO1;GPI;PCK1;ALDOB;UGP2;FBP1;EXT2
GO_NEGATIVE_REGULATION_OF_LEUKOCYTE_PROLIFERATION	13	67	0.0207207093899302	0.095026137016145	1	BMP4;GREM1;CEBPB;PRDM1;PAWR;IL2RA;PDE5A;TNFAIP3;IDO1;HLA-G;TGFB1;ERBB2;IL20RB
GO_DEFENSE_RESPONSE_TO_GRAM_POSITIVE_BACTERIUM	13	67	0.0207207093899302	0.095026137016145	1	ANG;NOD1;ADM;CD36;C10orf99;HLA-A;HLA-E;SSC5D;IL6;MYD88;RPL39;C5AR1;B2M
GO_MUCOPOLYSACCHARIDE_METABOLIC_PROCESS	18	106	0.0208037078277286	0.0952464242617987	1	B3GNT3;ACAN;BGN;LUM;IL15;SLC35D1;CHSY3;HEXB;GLCE;HMMR;CHST13;B4GALT1;DSE;HYAL1;MKI67;PIM1;B4GALT4;TGFB1
GO_BRANCH_ELONGATION_OF_AN_EPITHELIUM	5	17	0.0209136418384173	0.0952464242617987	1	AREG;BMP4;YAP1;TGFB1;RDH10
GO_ACTIVATION_OF_NF_KAPPAB_INDUCING_KINASE_ACTIVITY	5	17	0.0209136418384173	0.0952464242617987	1	CARD10;TNFRSF10A;TNFSF15;TNFRSF10B;TRAF2
GO_REGULATION_OF_RECEPTOR_BINDING	5	17	0.0209136418384173	0.0952464242617987	1	ANXA2;HFE;NRP1;ADAM15;B2M
GO_NEGATIVE_REGULATION_OF_STEM_CELL_PROLIFERATION	5	17	0.0209136418384173	0.0952464242617987	1	BMP4;OVOL1;CTNNA1;TGFB1;SNAI2
GO_ARGININE_METABOLIC_PROCESS	5	17	0.0209136418384173	0.0952464242617987	1	ASS1;ASL;AGMAT;NOS3;NAGS
GO_DEFINITIVE_HEMOPOIESIS	5	17	0.0209136418384173	0.0952464242617987	1	HOXA9;HOXB3;HOXB4;CBFB;MFAP5
GO_QUINONE_BINDING	5	17	0.0209136418384173	0.0952464242617987	1	SQRDL;ABP1;AOC3;TP53I3;VKORC1
GO_MHC_CLASS_I_PROTEIN_BINDING	5	17	0.0209136418384173	0.0952464242617987	1	DERL1;TAP1;HLA-E;BCAP31;TAPBP
GO_EMBRYONIC_CRANIAL_SKELETON_MORPHOGENESIS	10	46	0.021089663901164	0.0957229794704897	1	TGFBR2;MMP14;BMP4;HOXA2;FOXC2;SLC39A1;HOXA1;SMAD3;RDH10;RUNX2
GO_REGULATION_OF_EPIDERMAL_GROWTH_FACTOR_ACTIVATED_RECEPTOR_ACTIVITY	6	23	0.0211800845380107	0.0957229794704897	1	GPRC5A;ERRFI1;EREG;SHC1;TGFA;CBLC
GO_REACTIVE_OXYGEN_SPECIES_BIOSYNTHETIC_PROCESS	6	23	0.0211800845380107	0.0957229794704897	1	NQO1;NOS3;SPR;CYBA;GCHFR;DUOX2
GO_REGULATION_OF_OSTEOBLAST_PROLIFERATION	6	23	0.0211800845380107	0.0957229794704897	1	CTHRC1;GREM1;CYR61;LRP5;SMAD3;BMP2
GO_REGULATION_OF_METANEPHROS_DEVELOPMENT	6	23	0.0211800845380107	0.0957229794704897	1	LIF;PDGFRB;BMP4;HNF1B;PDGFB;YAP1
GO_POSITIVE_REGULATION_OF_LAMELLIPODIUM_ORGANIZATION	6	23	0.0211800845380107	0.0957229794704897	1	VIL1;DNM2;SRC;ARPC2;RAC2;RAC1
GO_REGULATION_OF_ALPHA_BETA_T_CELL_PROLIFERATION	6	23	0.0211800845380107	0.0957229794704897	1	CD55;HLA-A;CD80;HLA-E;IRF1;IL18
GO_IMMUNOGLOBULIN_BINDING	6	23	0.0211800845380107	0.0957229794704897	1	LGALS3;MS4A2;AMBP;FCGRT;IGJ;FCGR2A
GO_CYSTEINE_TYPE_ENDOPEPTIDASE_INHIBITOR_ACTIVITY_INVOLVED_IN_APOPTOTIC_PROCESS	6	23	0.0211800845380107	0.0957229794704897	1	VIL1;BIRC3;TNFAIP8;DPEP1;NOL3;RPS6KA3
GO_PROTEIN_DISULFIDE_OXIDOREDUCTASE_ACTIVITY	6	23	0.0211800845380107	0.0957229794704897	1	ERO1L;TXN;GLRX3;SH3BGRL3;GLRX;GSTK1
GO_PROTEIN_PHOSPHORYLATION	113	935	0.0213219937124188	0.0962907746585264	1	MLKL;MET;PLVAP;DOK4;ACVRL1;CDC42EP5;LIF;EPHA2;IGFBP3;TNFSF11;STK24;MAPK13;TGFBR2;PDGFRB;ALPK2;STK38;FGFR4;MST1R;EREG;BMP4;SH2D3A;IRAK2;IQGAP3;DYRK2;CCL11;NOD1;PRKAA1;SHC1;KIAA1804;TRIB3;FRK;IL15;GUCY2C;SRC;C21orf7;CSF2;PSMB8;EPHB4;PRKG1;MDFIC;ZAK;MAPK14;PTK6;SLK;RIPK3;IL2RG;AURKA;CAV1;CCND1;PTGER4;LATS2;MAPKAPK2;EPHB2;PLK2;PSMB9;STK3;IL2RA;GRK5;PKN3;IL3RA;ADM2;PDK3;CDK1;SRPK1;MELK;PSMA1;DUSP5;FGF…
GO_FATTY_ACID_DERIVATIVE_METABOLIC_PROCESS	16	92	0.0216925337771861	0.0977340659652977	1	CYP2B6;AKR1C3;PTGES;CYP2C9;TNFRSF1A;EDN1;MAPKAPK2;CYP4F12;PLA2G10;MGLL;CYP2C18;DPEP1;AKR1C2;GGT6;SPHK1;RNPEPL1
GO_POSITIVE_REGULATION_OF_INTERLEUKIN_1_PRODUCTION	8	36	0.0217076677955377	0.0977340659652977	1	CCL20;NOD1;TRIM16;CASP5;GSDMD;PYCARD;SMAD3;CASP1
GO_REGULATION_OF_LAMELLIPODIUM_ORGANIZATION	8	36	0.0217076677955377	0.0977340659652977	1	EPHA2;VIL1;DNM2;SRC;ARPC2;SSH3;RAC2;RAC1
GO_OXIDOREDUCTASE_ACTIVITY_ACTING_ON_PAIRED_DONORS_WITH_INCORPORATION_OR_REDUCTION_OF_MOLECULAR_OXYGEN_NAD_P_H_AS_ONE_DONOR_AND_INCORPORATION_OF_ONE_ATOM_OF_OXYGEN	8	36	0.0217076677955377	0.0977340659652977	1	MICAL2;AKR1C3;NOS3;FMO1;CYP2C9;CYP4F12;CYP27B1;AKR1C2
GO_CELLULAR_CHEMICAL_HOMEOSTASIS	72	564	0.0218106450854223	0.0981230238215652	1	TRPA1;ITGB1;VDR;BDKRB1;BDKRB2;PLAU;STC1;ERO1L;CCL15;RAB20;CCL11;HFE;CCL13;FN1;ITPR3;AQP7;TGM2;SLC39A4;ADM;F2RL1;HEPH;BBC3;ATP1B1;CD55;ATP13A3;CD36;HEXB;SLC39A5;BAK1;CAV1;EDN1;NOX4;PLN;PTGER4;KISS1;STC2;PRND;CD24;PDK3;SLC39A14;CYBA;PTGER3;ATP2A3;FTL;TCIRG1;CXCR3;TMEM165;RAB11FIP5;BCAP31;SLC30A7;ICAM1;CCL28;CCR3;CD40;FAS;NOL3;TPT1;C1QTNF1;SLC29A1;LGALS1;UTS2;JPH1;TGFB1;LCK;CCR6;CLN6;ACO1;TBXA2R;LCN…
GO_REGULATION_OF_SEQUESTERING_OF_CALCIUM_ION	18	107	0.0218533444083099	0.0981658204400619	1	TRPA1;ASPH;BDKRB1;F2RL3;ERO1L;ITPR3;BBC3;DIAPH1;PLN;CYBA;CXCR3;GSTO1;NOL3;CXCL9;CLIC2;JPH1;TGFB1;LCK
GO_REGULATION_OF_CELL_CYCLE_ARREST	18	107	0.0218533444083099	0.0981658204400619	1	CAST;GATA6;FAP;PLAGL1;AURKA;C2orf29;MUC1;CCND1;E2F4;PLK2;CDK1;PLK3;SFN;CDKN1A;TGFB1;CDC25C;CRLF3;CCNB1
GO_ION_HOMEOSTASIS	73	570	0.0222659095758771	0.0998403644779934	1	TRPA1;ITGB1;VDR;BDKRB1;BDKRB2;TNFSF11;HNF4A;STC1;ERO1L;CCL15;RAB20;FGFR4;CA12;CCL11;HFE;CCL13;SFXN3;ITPR3;TGM2;PRKAA1;SLC39A4;ADM;F2RL1;HEPH;BBC3;ATP1B1;CD55;ATP13A3;CD36;HEXB;SLC39A5;BAK1;CAV1;EDN1;PLN;KISS1;STC2;PRND;CD24;CYP4F12;SLC39A14;PTGER3;ATP2A3;S100A14;FTL;TCIRG1;CXCR3;TMEM165;CNNM4;BCAP31;SLC30A7;CYP27B1;CCL28;CCR3;PICALM;CD40;NOL3;TPT1;C1QTNF1;UTS2;JPH1;TGFB1;LCK;CCR6;CLN6;ACO1;TBXA2R…
GO_REGULATION_OF_ENDOCRINE_PROCESS	10	47	0.0223076193757676	0.0998403644779934	1	INHBA;LIF;GJA5;F2RL1;RAB11FIP1;KISS1;OR51E2;RAB11FIP5;REN;C1QTNF1
GO_REGULATION_OF_ACTIN_FILAMENT_DEPOLYMERIZATION	10	47	0.0223076193757676	0.0998403644779934	1	EPS8;VIL1;TMOD3;F2RL1;SH3BGRL3;DSTN;CAPG;CAPZA1;TRIOBP;WDR1
GO_RESPONSE_TO_ANTIBIOTIC	10	47	0.0223076193757676	0.0998403644779934	1	ABP1;AOC3;PPP1R15A;CRIP1;HYAL1;SKIL;CYB5R4;CASP8;IL6;ETS1
GO_REGULATION_OF_NUCLEOCYTOPLASMIC_TRANSPORT	32	219	0.0223105074103968	0.0998403644779934	1	HNF4A;DAB2;BMP4;DYRK2;GREM1;RBPMS;TXN;MDFIC;BCL3;MAPK14;CD36;POU5F1;NEDD4;IL18R1;ZC3H12A;CDK1;ECT2;FZD1;IFI27;JUP;NFKBIE;IL18;NOL3;SFN;IL6;SMAD3;CDKN1A;TGFB1;SNAI2;SPHK1;ANP32B;SP100
GO_EPITHELIAL_TO_MESENCHYMAL_TRANSITION	11	56	0.0223498089771845	0.0998651585415586	1	LOXL2;SNAI1;S100A4;EFNA1;HNRNPAB;FAM83D;HEYL;TGFB1;SNAI2;ADAM15;BMP2
GO_OUTFLOW_TRACT_MORPHOGENESIS	11	56	0.0223498089771845	0.0998651585415586	1	GATA6;VEGFA;GJA5;PITX2;NEDD4;HES1;SEMA3C;FZD1;HEYL;JAG1;SOX18
GO_MONOCARBOXYLIC_ACID_TRANSPORT	20	123	0.0224092500625833	0.09992929296156	1	PPARG;ABCC3;SLC16A3;BDKRB2;SLC10A3;SLC16A13;PLIN2;CD36;ATP8B1;SLC27A2;FABP6;FABP1;SLC10A2;CEACAM1;SLC16A5;AKR1C4;ACE;STARD10;ABCC2;SLCO2A1
GO_ENDOCRINE_SYSTEM_DEVELOPMENT	20	123	0.0224092500625833	0.09992929296156	1	GATA6;FSTL3;HOXA3;BMP4;PITX2;HOXA5;HNF1B;BAK1;PITX1;PDX1;HOXB3;HES1;INSR;DUOX2;BMP5;RFX8;IL6;SMAD3;ETS1;BMP2
GO_POSITIVE_REGULATION_OF_CELL_CYCLE_PROCESS	35	243	0.0224148363353601	0.09992929296156	1	GATA6;PDGFRB;EREG;FAP;TMOD3;PLAGL1;TGFA;AURKA;E2F8;C2orf29;MUC1;EDN1;CCND1;UBE2C;E2F4;PLK2;KIF20B;LRP5;CDK1;CDC6;ECT2;PDGFB;FAM83D;INSR;OR2A4;PLK3;SFN;CDKN1A;TGFB1;KIF23;PLK1;CDC25C;NSMCE2;CRLF3;CCNB1
GO_REGULATION_OF_INTRACELLULAR_PROTEIN_TRANSPORT	51	377	0.0228728162804399	0.101894262887863	1	ASPH;HNF4A;DAB2;BMP4;DYRK2;MYO1C;UBAC2;GREM1;RBPMS;SEC16B;TXN;MDFIC;BCL3;MAPK14;SLC17A9;SH3GLB1;CD36;POU5F1;CTSK;CIB1;PDCD5;IL18R1;HES1;ANXA13;KIF20B;FAM115C;ZC3H12A;CDK1;ECT2;FZD1;BCAP31;IFI27;JUP;NFKBIE;RAC2;IL18;PLK3;NOL3;SFN;IL6;SMAD3;MICALL2;CDKN1A;IL9R;NMUR1;TGFB1;SNAI2;SPHK1;ANP32B;SP100;ERBB2
GO_REGULATION_OF_INTERFERON_GAMMA_PRODUCTION	16	93	0.0230982294567257	0.102821012389759	1	INHBA;TNFSF9;FADD;IL23R;BCL3;RIPK3;HLA-A;IL18R1;PYCARD;ZC3H12A;IL18;TICAM2;PTPN22;IL1RL1;AXL;IL20RB
GO_CARDIAC_CHAMBER_DEVELOPMENT	23	144	0.0233406559001028	0.103744042302786	1	DLL4;TPM1;GATA6;FHL2;PPP1R13L;GJA5;BMP4;PITX2;DNM2;FOXC2;PRDM1;FOXF1;CYR61;HES1;SEMA3C;RBP4;FZD1;SMAD6;SMAD7;HEYL;JAG1;MYOCD;PKP2
GO_REGULATION_OF_CYTOKINE_SECRETION	23	144	0.0233406559001028	0.103744042302786	1	ANXA4;IL4R;POSTN;CD58;FN1;F2RL1;SRC;MAPK14;TRIM16;TNFRSF9;CASP5;GSDMD;PTGER4;PYCARD;ZC3H12A;SSC5D;EZR;IL6;PTPN22;IL1RL1;CASP1;SOCS1;CD34
GO_REGULATION_OF_BLOOD_CIRCULATION	41	295	0.0233764328538212	0.103825057630035	1	TPM1;ASPH;BDKRB2;ACE2;STC1;DSG2;GJA5;ITPR3;SHC1;ADM;F2RL1;NOS3;ATP1B1;KCNQ1;GLRX3;CAV1;EDN1;FGB;HRH1;FGA;PLN;OR51E2;PDE5A;PTGER3;ATP2A3;ZC3H12A;KCNK6;SMAD7;ICAM1;JUP;GSTO1;MYL4;KCNK1;CLIC2;UTS2;ACE;FGG;CORIN;TBXA2R;PKP2;EPAS1
GO_REGULATION_OF_CYTOPLASMIC_TRANSPORT	62	476	0.0237435179015366	0.105376333012371	1	ASPH;BDKRB1;F2RL3;HNF4A;DAB2;BMP4;DYRK2;UBAC2;GREM1;RBPMS;SEC16B;TXN;SRC;MDFIC;BCL3;MAPK14;SLC17A9;DIAPH1;SH3GLB1;CD36;BAK1;CAV1;POU5F1;PLN;NEDD4;CTSK;PDCD5;IL18R1;HES1;CYBA;ANXA13;ZC3H12A;CDK1;CXCR3;ECT2;FZD1;BCAP31;IFI27;JUP;NFKBIE;RAC2;EZR;GSTO1;IL18;NOL3;SFN;IL6;SMAD3;MICALL2;CDKN1A;IL9R;CXCL9;NMUR1;CLIC2;JPH1;TGFB1;SNAI2;SPHK1;YIPF5;ANP32B;SP100;VPS35
GO_TRANSCRIPTION_FACTOR_COMPLEX	41	296	0.0238321998137001	0.105422974420668	1	PPARG;VDR;GATA6;HNF4A;PDLIM1;PITX2;AHR;CEBPB;HOXA9;E2F8;HNF1B;POU5F1;PITX1;FOXF1;E2F4;HOXA10;NR5A2;JUB;HNRNPAB;CREG1;BARX2;NPAS2;MED14;HOXA11;ERCC5;SMAD6;KLF4;SMAD7;RARG;YAP1;ARNTL2;CDK7;SMAD3;GTF2E2;ETS1;ASCL2;SOX18;DMBX1;RUNX2;ATF1;EPAS1
GO_ACTIN_FILAMENT_BUNDLE_ORGANIZATION	10	48	0.0238431270748569	0.105422974420668	1	ITGB1;EPS8;ACTN4;SRC;BAIAP2L2;PAWR;MYO1B;BAIAP2L1;EZR;RHOD
GO_POSITIVE_REGULATION_OF_WOUND_HEALING	10	48	0.0238431270748569	0.105422974420668	1	THBS1;TGFBR2;SERPINE1;THBD;ANO6;REG3A;CD36;FOXC2;PTGER4;INSL3
GO_TRANSCRIPTION_FACTOR_ACTIVITY_DIRECT_LIGAND_REGULATED_SEQUENCE_SPECIFIC_DNA_BINDING	10	48	0.0238431270748569	0.105422974420668	1	PPARG;VDR;HNF4A;AHR;ESRRA;HNF4G;NR2F2;NR5A2;PTGER3;RARG
GO_OXIDOREDUCTASE_ACTIVITY_ACTING_ON_A_SULFUR_GROUP_OF_DONORS	10	48	0.0238431270748569	0.105422974420668	1	SQRDL;ERO1L;QSOX1;TXN;GLRX3;SH3BGRL3;GLRX;SEPX1;GSTK1;GSTO1
GO_REGULATION_OF_CELL_MORPHOGENESIS	70	547	0.023934603226866	0.105490809817059	1	S100A10;EPS8;ACTN4;TPM1;COL1A1;CDC42EP5;POSTN;LIF;TNFRSF12A;DAB2;SNAI1;TGFBR2;MYH9;ARHGAP18;VIL1;VEGFA;FGD6;DNM2;MYL12B;PHLDB2;CCL11;CCL13;SH3D19;FN1;GREM1;NRP1;FBLIM1;SRC;TGFB1I1;DIAPH1;SMURF1;HEXB;FGB;FGA;EFNA1;NEDD4;ALDOA;SEMA3F;ARPC2;EPHB2;TBC1D2B;CIB1;NET1;CTTN;SSH3;SEMA3C;MYADM;SMAD7;ICAM1;AP1AR;FGD5;BMP5;EZR;SKIL;TRIOBP;IL6;SMAD3;RAC1;SLIT3;YWHAH;EPYC;TGFB1;CDC42EP1;CCL24;FGG;ARAP3;KDR;BMP…
GO_POSITIVE_REGULATION_OF_INTERLEUKIN_1_BETA_PRODUCTION	7	30	0.0240367835756246	0.105490809817059	1	NOD1;TRIM16;CASP5;GSDMD;PYCARD;SMAD3;CASP1
GO_POSITIVE_REGULATION_OF_CYTOKINE_PRODUCTION_INVOLVED_IN_IMMUNE_RESPONSE	7	30	0.0240367835756246	0.105490809817059	1	BCL10;F2RL1;CD36;HLA-A;SPON2;TRAF2;B2M
GO_PYRIMIDINE_NUCLEOSIDE_BIOSYNTHETIC_PROCESS	7	30	0.0240367835756246	0.105490809817059	1	CDA;TK1;CMPK1;NME2P1;TYMP;NME2;UPP1
GO_HYALURONAN_METABOLIC_PROCESS	7	30	0.0240367835756246	0.105490809817059	1	IL15;HEXB;HMMR;HYAL1;MKI67;PIM1;TGFB1
GO_BROWN_FAT_CELL_DIFFERENTIATION	7	30	0.0240367835756246	0.105490809817059	1	ERO1L;RARRES2;CEBPB;LAMB3;METRNL;PLAC8;FABP4
GO_MYD88_INDEPENDENT_TOLL_LIKE_RECEPTOR_SIGNALING_PATHWAY	7	30	0.0240367835756246	0.105490809817059	1	TICAM1;FADD;BIRC3;TNIP3;CASP8;UBE2D1;TICAM2
GO_RESPONSE_TO_X_RAY	7	30	0.0240367835756246	0.105490809817059	1	THBD;DNM2;IKBIP;CCND1;XRCC4;BRCA2;CDKN1A
GO_DISULFIDE_OXIDOREDUCTASE_ACTIVITY	7	30	0.0240367835756246	0.105490809817059	1	ERO1L;TXN;GLRX3;SH3BGRL3;GLRX;GSTK1;GSTO1
GO_PROTEOGLYCAN_BINDING	7	30	0.0240367835756246	0.105490809817059	1	THBS1;COL5A1;NID1;CTSS;CTSK;GPC6;CFH
GO_NEGATIVE_REGULATION_OF_HYDROLASE_ACTIVITY	51	382	0.0242010216293628	0.106132871726694	1	THBS1;CAST;COL6A3;SERPINH1;SPINK1;SERPINE1;MYO1D;PLAUR;VIL1;VEGFA;SERPINB1;TFPI;TIMP1;WFDC10B;CRIM1;IQGAP1;BIRC3;SRC;NOS3;LXN;SYTL2;SPINK13;PLN;ECM1;WFDC13;FABP1;SPINK4;GCHFR;SERPINA1;PPP1R15A;PLA2R1;KLF4;SERPINA6;CARD16;TNFAIP8;DPEP1;SH2D4A;AMBP;PICALM;R3HDML;CASP8;NOL3;SFN;IL6;GPI;RPS6KA3;F11R;GZMA;WFDC3;MASTL;CSTB
GO_REGULATION_OF_RESPIRATORY_BURST	4	12	0.024442727321701	0.106247740510788	1	INSR;RAC2;RAC1;IGJ
GO_3_UTR_MEDIATED_MRNA_STABILIZATION	4	12	0.024442727321701	0.106247740510788	1	MAPK14;CSDA;MAPKAPK2;MYD88
GO_CARTILAGE_MORPHOGENESIS	4	12	0.024442727321701	0.106247740510788	1	SNAI1;STC1;HOXA5;SNAI2
GO_PROTEIN_O_LINKED_FUCOSYLATION	4	12	0.024442727321701	0.106247740510788	1	THBS1;ADAMTS7;ADAMTS5;ADAMTSL4
GO_NEGATIVE_REGULATION_OF_MULTICELLULAR_ORGANISMAL_METABOLIC_PROCESS	4	12	0.024442727321701	0.106247740510788	1	PPARG;ERRFI1;CYGB;IL6
GO_TRYPTOPHAN_METABOLIC_PROCESS	4	12	0.024442727321701	0.106247740510788	1	HAAO;KYNU;TDO2;IDO1
GO_POSITIVE_REGULATION_OF_ASTROCYTE_DIFFERENTIATION	4	12	0.024442727321701	0.106247740510788	1	LIF;CLCF1;HES1;BMP2
GO_NEGATIVE_REGULATION_OF_RECEPTOR_BINDING	4	12	0.024442727321701	0.106247740510788	1	ANXA2;HFE;ADAM15;B2M
GO_EXTRACELLULAR_FIBRIL_ORGANIZATION	4	12	0.024442727321701	0.106247740510788	1	COL3A1;COL5A1;LTBP2;MFAP5
GO_POSITIVE_REGULATION_OF_ACTIN_FILAMENT_DEPOLYMERIZATION	4	12	0.024442727321701	0.106247740510788	1	VIL1;F2RL1;DSTN;WDR1
GO_POSITIVE_REGULATION_OF_SODIUM_ION_TRANSMEMBRANE_TRANSPORTER_ACTIVITY	4	12	0.024442727321701	0.106247740510788	1	ACTN4;DNM2;ATP1B1;GLRX
GO_CONDENSED_CHROMOSOME_OUTER_KINETOCHORE	4	12	0.024442727321701	0.106247740510788	1	CENPE;PLK1;SKA3;CCNB1
GO_NUCLEOTIDE_PHOSPHORYLATION	11	57	0.0246196799413143	0.106859887404854	1	LDHA;PGK1;ALDOA;CMPK1;TPI1;NME2P1;NME2;GPI;ALDOB;PFKP;PKM2
GO_POSITIVE_REGULATION_OF_TUMOR_NECROSIS_FACTOR_SUPERFAMILY_CYTOKINE_PRODUCTION	11	57	0.0246196799413143	0.106859887404854	1	THBS1;TICAM1;NOD1;FADD;CD36;MAPKAPK2;CYBA;PYCARD;HLA-E;SPON2;ADAM8
GO_CELLULAR_LIPID_METABOLIC_PROCESS	108	891	0.0248259247164065	0.107676078168813	1	PPARG;PLBD1;GATA6;LPIN3;SDC1;SDC4;PDGFRB;PLAUR;KDELC2;MOGAT3;FGFR4;SGMS2;EREG;ALDH3B1;CTSA;HSPG2;PLSCR1;UGT1A9;CYGB;RDH13;UGT1A8;RARRES2;ANG;ACAA2;IMPA2;AGPAT2;PRKAA1;SERINC2;CYP2B6;AKR1C3;KDELC1;PTGES;PLD1;ALG5;SLC35C1;CYP2C9;MAPK14;DPM1;LPGAT1;HEXB;TNFRSF1A;ACSL5;B3GNT5;SLC27A2;ELOVL1;CAV1;UGT1A1;EDN1;INPP4B;ACOT4;AGPAT9;SLC44A3;PPAP2C;INSIG2;FABP6;ACADS;ACSS2;SLC44A4;FABP1;MAPKAPK2;CYP4F12;FAB…
GO_REGULATION_OF_DNA_METABOLIC_PROCESS	45	330	0.0251015828440826	0.108766737575655	1	PPARG;AREG;ACVRL1;PDGFRB;FGFR4;EREG;BMP4;S100A11;GREM1;SHC1;SRC;CSF2;E2F8;NOX4;ZBTB38;OBFC1;CLCF1;BRCA2;STAT6;CDK1;NPAS2;CDC6;PDGFB;KLF4;INSR;BMP5;CD40;DEK;KITLG;IL6;PFN1;RAC1;CDKN1A;TOP2A;NEK2;TGFB1;CCT5;IL7R;C12orf48;IL8;GZMA;CDT1;APAF1;PARM1;ATF1
GO_TISSUE_HOMEOSTASIS	25	164	0.0251141588114173	0.108766737575655	1	ITGB1;TNFSF11;IL7;VEGFA;SRC;VSIG1;CHMP4B;NOX4;MUC13;CTSK;TFF1;LYZ;ACTB;FGF7;RBP4;PIGR;RAC2;RAC1;MUC2;IGJ;ZG16B;IL20RB;CD34;EPAS1;B2M
GO_POSITIVE_REGULATION_OF_B_CELL_PROLIFERATION	8	37	0.0253740447806045	0.109571422570844	1	IL7;TICAM1;TNFRSF4;VAV3;CLCF1;BST1;CD40;CDKN1A
GO_MODULATION_BY_VIRUS_OF_HOST_MORPHOLOGY_OR_PHYSIOLOGY	8	37	0.0253740447806045	0.109571422570844	1	CD209;KPNA7;ZC3H12A;INSR;CASP8;SMAD3;TGFB1;BCL2L1
GO_POSITIVE_REGULATION_OF_BLOOD_PRESSURE	8	37	0.0253740447806045	0.109571422570844	1	TPM1;HSD11B2;OR51E2;ENG;CYBA;UTS2;F11R;TBXA2R
GO_EMBRYO_IMPLANTATION	8	37	0.0253740447806045	0.109571422570844	1	LIF;PLAU;TGFBR2;STC1;EMP2;STC2;MMP2;PRLR
GO_NEGATIVE_REGULATION_OF_VIRAL_GENOME_REPLICATION	10	49	0.0257027458998801	0.11090987946294	1	TNIP1;PLSCR1;OAS1;IFITM2;OASL;IFITM3;ZC3H12A;SRPK1;IFITM1;OAS3
GO_NEGATIVE_REGULATION_OF_CALCIUM_ION_IMPORT	6	24	0.02594654129674	0.111573144764082	1	SPINK1;PAWR;PLN;GSTO1;CLIC2;TGFB1
GO_CARDIAC_EPITHELIAL_TO_MESENCHYMAL_TRANSITION	6	24	0.02594654129674	0.111573144764082	1	SNAI1;EFNA1;HEYL;SNAI2;ADAM15;BMP2
GO_PEPTIDE_CATABOLIC_PROCESS	6	24	0.02594654129674	0.111573144764082	1	ACE2;ENPEP;MMP13;ANPEP;ACE;RNPEPL1
GO_EPHRIN_RECEPTOR_BINDING	6	24	0.02594654129674	0.111573144764082	1	EFNB1;EFNB2;SHC1;SRC;EFNA1;EFNA4
GO_POSITIVE_REGULATION_OF_TRANSMEMBRANE_TRANSPORT	21	131	0.0259507517233565	0.111573144764082	1	ACTN4;ASPH;BDKRB1;F2RL3;LGALS3;STC1;PDGFRB;KCNE3;BMP4;DNM2;ANO6;CTSS;ATP1B1;KCNQ1;EFCAB4B;PDCD5;GLRX;CXCR3;PDGFB;GSTO1;CXCL9
GO_ANCHORED_COMPONENT_OF_MEMBRANE	23	148	0.0261098098080911	0.112175479175503	1	ALPI;PLAUR;TFPI;CD58;RAET1G;ULBP2;CD55;CEACAM6;CEACAM5;EFNA1;PRND;CD24;CEACAM7;DPEP1;BST1;GPC6;GGT6;XPNPEP2;ULBP1;EFNA4;CDH13;VNN1;CEACAM8
GO_REGULATION_OF_FATTY_ACID_METABOLIC_PROCESS	15	85	0.0261398529625317	0.112223055244076	1	PPARG;HNF4A;UGT1A6;UGT1A10;UGT1A9;UGT1A8;TRIB3;CAV1;UGT1A1;INSIG2;FABP1;PDK3;ERLIN1;GK;UGT1A7
GO_NEGATIVE_REGULATION_OF_EPITHELIAL_CELL_PROLIFERATION	19	115	0.0261944824732548	0.112294607472301	1	DLL4;VDR;THBS1;ACVRL1;EREG;SULF1;EFNB2;BMP4;CAV2;PTPRK;CAV1;NR2F2;ENG;BRCA2;CXCR3;SFN;TGFB1;SNAI2;A4GNT
GO_CELLULAR_RESPONSE_TO_ALCOHOL	19	115	0.0261944824732548	0.112294607472301	1	ITGB1;VDR;INHBA;KLF6;ITGA2;ERRFI1;ASS1;PRKAA1;IL15;PAWR;UGT1A1;CTNNA1;CCNA2;FZD1;KLF4;JUP;PIM1;IL6;TGFB1
GO_POSITIVE_REGULATION_OF_LEUKOCYTE_DEGRANULATION	5	18	0.0266617081769892	0.11372073941966	1	IL4R;STX4;F2RL1;ADORA2B;VAMP8
GO_REGULATION_OF_HETEROTYPIC_CELL_CELL_ADHESION	5	18	0.0266617081769892	0.11372073941966	1	FGB;FGA;MYADM;KLF4;FGG
GO_REGULATION_OF_TOLERANCE_INDUCTION	5	18	0.0266617081769892	0.11372073941966	1	TGFBR2;HLA-B;IL2RA;IDO1;HLA-G
GO_CELLULAR_RESPONSE_TO_PROSTAGLANDIN_E_STIMULUS	5	18	0.0266617081769892	0.11372073941966	1	PPARG;FN1;PRKAA1;P2RY6;PTGER4
GO_POSITIVE_REGULATION_OF_NATURAL_KILLER_CELL_ACTIVATION	5	18	0.0266617081769892	0.11372073941966	1	TICAM1;IL15;IL23R;IL18;AXL
GO_PROTEIN_HYDROXYLATION	5	18	0.0266617081769892	0.11372073941966	1	P4HA2;ASPH;P4HA3;P4HA1;EGLN3
GO_POSITIVE_REGULATION_OF_MYELOID_LEUKOCYTE_MEDIATED_IMMUNITY	5	18	0.0266617081769892	0.11372073941966	1	IL4R;STX4;F2RL1;ADORA2B;VAMP8
GO_SH3_DOMAIN_BINDING	19	116	0.0270888580926608	0.115459426856039	1	VASP;ERRFI1;CD2AP;ARHGAP27;PLSCR1;DNM2;ELMO3;ADAM19;ADAM12;ADAM9;SH2D2A;CYBA;CRB3;PTPN12;OSTF1;SKAP1;PTPN22;CBLC;ADAM15
GO_NEGATIVE_REGULATION_OF_GROWTH	34	236	0.0271437410455283	0.115587656568806	1	PPARG;ACVRL1;BDKRB1;INHBA;HNF4A;TGFBR2;BMP4;GREM1;NRP1;BBC3;PTK6;CD36;CDA;WWC3;DCUN1D3;SEMA3F;STC2;STK3;SEMA3C;RBP4;CDHR2;TRIM40;CYP27B1;HYAL1;SMAD3;CDKN1A;SLIT3;PLAC8;TGFB1;SQSTM1;CRLF3;ZC3H12D;ADAM15;FBP1
GO_POSITIVE_REGULATION_OF_DNA_BIOSYNTHETIC_PROCESS	11	58	0.027158019376376	0.115587656568806	1	PDGFRB;FGFR4;GREM1;SRC;NOX4;OBFC1;PDGFB;KLF4;NEK2;CCT5;PARM1
GO_PANCREAS_DEVELOPMENT	13	72	0.0277068342479504	0.117669512857771	1	GATA6;BMP4;HNF1B;BAK1;PDX1;FOXF1;NR5A2;HES1;PPDPF;INSR;BMP5;RFX8;IL6
GO_REGULATION_OF_ORGAN_GROWTH	13	72	0.0277068342479504	0.117669512857771	1	GATA6;TGFBR2;IL7;MAPK14;FOXC2;CSDA;WWC3;LATS2;STK3;CDK1;RBP4;YAP1;CCNB1
GO_G1_DNA_DAMAGE_CHECKPOINT	13	72	0.0277068342479504	0.117669512857771	1	PLAGL1;AURKA;C2orf29;MUC1;CCND1;E2F4;PLK2;CDK1;PLK3;SFN;CDKN1A;CDC25C;CCNB1
GO_NEGATIVE_REGULATION_OF_SEQUENCE_SPECIFIC_DNA_BINDING_TRANSCRIPTION_FACTOR_ACTIVITY	21	133	0.0278304482068277	0.117954079252196	1	ANXA4;HNF4A;IRAK2;TNFRSF4;BHLHE40;DAP;FAM105B;PYCARD;ZC3H12A;PLA2G10;KLF4;SMAD7;NLRC5;HEYL;TRIM40;TRIM21;TNFAIP3;PIM1;FOXS1;SP100;SIK1
GO_SIGNAL_TRANSDUCTION_BY_PROTEIN_PHOSPHORYLATION	53	402	0.0278446140223753	0.117954079252196	1	PLVAP;DOK4;ACVRL1;CDC42EP5;TNFSF11;STK24;MAPK13;TGFBR2;PDGFRB;FGFR4;EREG;SH2D3A;IRAK2;IQGAP3;CCL11;NOD1;SHC1;KIAA1804;C21orf7;CSF2;PSMB8;MDFIC;ZAK;MAPK14;SLK;IL2RG;CAV1;PTGER4;MAPKAPK2;PSMB9;STK3;IL2RA;IL3RA;PSMA1;DUSP5;FGF7;MST4;PDGFB;PSMA7;FGF5;INSR;PSMB10;ADORA2B;IL18;KITLG;NFKB1;MAP3K13;TGFB1;ERBB2;KDR;IL2RB;STK10;PSMD12
GO_REGULATION_OF_GTPASE_ACTIVITY	82	657	0.0278462175442299	0.117954079252196	1	TRIP10;ITGB1;S100A10;DOCK6;CDC42EP5;TBC1D8B;EPHA2;RGS3;PDGFRB;PLEKHG6;ERRFI1;EPS8L2;CCL15;ARHGAP18;ARHGEF16;FGFR4;EREG;C9orf100;ARHGAP27;PTGIR;FGD6;SH2D3A;CAV2;IQGAP3;TAX1BP3;CCL20;SNX9;CCL11;CCL13;SHC1;IQGAP1;LLGL2;CSF2;PRKG1;RIN1;CCL26;IL2RG;RSU1;RGNEF;PLEKHG4;SH3BGRL3;SYDE2;TBC1D2B;IL2RA;IL3RA;VAV3;NET1;DENND2D;JUB;GRTP1;ARHGEF15;FGF7;ECT2;PDGFB;ALS2CL;FGF5;ICAM1;CCL18;FGD5;CD40;KITLG;DEPDC1;R…
GO_RECEPTOR_INTERNALIZATION	10	50	0.0278934680314102	0.117954079252196	1	ITGB1;DNM2;ADM;CD36;CAV1;NEDD4;PTGER3;PICALM;EZR;IL8
GO_NEGATIVE_REGULATION_OF_T_CELL_PROLIFERATION	10	50	0.0278934680314102	0.117954079252196	1	BMP4;CEBPB;PAWR;IL2RA;PDE5A;IDO1;HLA-G;TGFB1;ERBB2;IL20RB
GO_NEGATIVE_REGULATION_OF_CALCIUM_ION_TRANSPORT	10	50	0.0278934680314102	0.117954079252196	1	SPINK1;STC1;NOS3;PAWR;PLN;PTGER3;ICAM1;GSTO1;CLIC2;TGFB1
GO_REGULATION_OF_RECEPTOR_ACTIVITY	19	117	0.0281280861204775	0.118861255349103	1	ASPH;ANXA2;PLAU;GPRC5A;ERRFI1;SERPINE1;EREG;HFE;GREM1;SHC1;TGFA;CAV1;PLN;HEYL;GSTO1;CLIC2;JPH1;CBLC;PCSK9
GO_POSITIVE_REGULATION_OF_LIPID_KINASE_ACTIVITY	7	31	0.0284839737869699	0.120107761171571	1	PDGFRB;SRC;VAV3;PDGFB;RAC1;FLT1;TGFB1
GO_NEGATIVE_REGULATION_OF_LEUKOCYTE_MIGRATION	7	31	0.0284839737869699	0.120107761171571	1	GREM1;NBL1;PTGER4;HOXA7;CCL28;BMP5;GCET2
GO_SODIUM_CHANNEL_REGULATOR_ACTIVITY	7	31	0.0284839737869699	0.120107761171571	1	FXYD5;PTPN3;NEDD4;YWHAH;SGK2;PKP2;PCSK9
GO_ENDOPLASMIC_RETICULUM_GOLGI_INTERMEDIATE_COMPARTMENT	17	102	0.0289430409663803	0.121956574328423	1	AREG;SERPINH1;UGGT2;GJB2;CNIH4;FN1;MAN1A1;CTSC;TGFA;CD55;CTSZ;KDELR1;C19orf10;SERPINA1;BCAP31;NAT8B;ANPEP
GO_HORMONE_MEDIATED_SIGNALING_PATHWAY	24	155	0.028988387146919	0.122060710577347	1	PPARG;VDR;FHL2;PAQR5;HNF4A;BMP4;ESRRA;SRC;TGFB1I1;HNF4G;NR2F2;NEDD4;LATS2;OR51E2;NR5A2;PGRMC2;PMEPA1;MED14;REN;RARG;CDK7;YWHAH;PRLR;TRIP4
GO_NEGATIVE_REGULATION_OF_SECRETION	29	196	0.0290968319256927	0.122430197491037	1	ANXA4;INHBA;LIF;FN1;F2RL1;RAB11FIP1;TNFRSF9;SPINK13;EDN1;PTGER4;FOXF1;CEACAM1;PTGER3;ZC3H12A;PLA2R1;RAB11FIP5;SSC5D;FAM3D;EZR;IL6;PTPN22;RHBDF1;UTS2;ANPEP;VAMP8;RHBDF2;PIM3;ENY2;CD34
GO_FC_GAMMA_RECEPTOR_SIGNALING_PATHWAY	13	73	0.0297809848279988	0.12521983386101	1	ARPC5;MYO1C;ACTR3;SRC;ARPC1B;ARPC2;VAV3;ACTB;ARPC3;RAC1;FCGRT;FCGR2A;ACTR2
GO_PROTEIN_KINASE_ACTIVITY	79	633	0.0299146813950925	0.125692652793585	1	MLKL;MET;ACVRL1;EPHA2;STK24;MAPK13;TGFBR2;PDGFRB;ALPK2;STK38;FGFR4;MST1R;EREG;IRAK2;DYRK2;PRKAA1;KIAA1804;CRIM1;FRK;NRP1;GUCY2C;SRC;C21orf7;CSF2;EPHB4;PRKG1;ZAK;MAPK14;PTK6;SLK;RIPK3;AURKA;CCND1;LATS2;MAPKAPK2;EPHB2;PLK2;STK3;GRK5;PKN3;IL3RA;PDK3;ENG;CDK1;SRPK1;MELK;FGF7;MST4;FGF5;INSR;NME2;RIOK3;PIM1;DCLK3;PLK3;CDK7;ERN2;CDKN1A;NEK2;FLT1;MAP3K13;PLK1;EFNA4;LCK;ALPK1;FLT4;RPS6KA4;PIM3;ERBB2;SQSTM…
GO_PYRUVATE_METABOLIC_PROCESS	12	63	0.0302225569629511	0.12689612987425	1	SLC16A3;LDHA;PGK1;ALDOA;TPI1;AGXT;LDHAL6B;GPI;PCK1;ALDOB;PFKP;PKM2
GO_POSITIVE_REGULATION_OF_ALPHA_BETA_T_CELL_ACTIVATION	10	51	0.0304225247685438	0.127645146475677	1	IL4R;TGFBR2;IL23R;CD55;HLA-A;PNP;CD80;HLA-E;IL18;IL6
GO_REGULATION_OF_OXIDOREDUCTASE_ACTIVITY	15	88	0.0306585621469301	0.128271607964101	1	VDR;DNM2;CYGB;NOD1;NOS3;RIPK3;NOSTRIN;CAV1;EDN1;SPR;ENG;GCHFR;CYP27B1;NFKB1;GZMA
GO_CALCIUM_MEDIATED_SIGNALING	15	88	0.0306585621469301	0.128271607964101	1	ASPH;ATP1B1;EDN1;PLN;MCTP2;CXCR3;BCAP31;GSTO1;NMUR1;CLIC2;SPHK1;KDR;IL8;SELE;VCAM1
GO_REGULATION_OF_STEM_CELL_PROLIFERATION	15	88	0.0306585621469301	0.128271607964101	1	TGFBR2;VEGFA;BMP4;VEGFC;OVOL1;CTNNA1;FOXF1;LRP5;EPCAM;YAP1;KITLG;TGFB1;SNAI2;ACE;SOX18
GO_ACROSOMAL_VESICLE	15	88	0.0306585621469301	0.128271607964101	1	ITGB1;ITGA1;SPINK1;CAV2;CD46;HEXB;SPINK13;CAV1;CTNNA1;SYT8;SKIL;LOXL1;CAPN11;ADAM15;TBXA2R
GO_EPITHELIAL_TUBE_BRANCHING_INVOLVED_IN_LUNG_MORPHOGENESIS	6	25	0.0313746133904603	0.130897188164995	1	BMP4;HOXA5;CTSZ;FOXF1;YAP1;RDH10
GO_NEGATIVE_REGULATION_OF_CARTILAGE_DEVELOPMENT	6	25	0.0313746133904603	0.130897188164995	1	ADAMTS7;BMP4;GREM1;ADAMTS12;RARG;SNAI2
GO_REGULATION_OF_TRANSCRIPTION_INVOLVED_IN_G1_S_TRANSITION_OF_MITOTIC_CELL_CYCLE	6	25	0.0313746133904603	0.130897188164995	1	E2F4;KLF11;RRM2;CDK1;CDC6;CDT1
GO_G_PROTEIN_COUPLED_CHEMOATTRACTANT_RECEPTOR_ACTIVITY	6	25	0.0313746133904603	0.130897188164995	1	CCRL2;CCRL1;CXCR3;CCR3;CCR6;CXCR6
GO_CELL_AGING	12	64	0.031588884828291	0.131605522988852	1	SERPINE1;MAPK14;CAV1;NOX4;MME;ENG;BRCA2;CDK1;PLA2R1;ICAM1;CDKN1A;NSMCE2
GO_REGULATION_OF_REACTIVE_OXYGEN_SPECIES_BIOSYNTHETIC_PROCESS	12	64	0.031588884828291	0.131605522988852	1	TICAM1;DNM2;ASS1;CAV1;EDN1;CYBA;ZC3H12A;KLF4;INSR;ICAM1;IL6;CD34
GO_POSITIVE_REGULATION_OF_PROTEIN_IMPORT	17	104	0.0319439837814681	0.132991279416724	1	DAB2;BMP4;GREM1;RBPMS;MAPK14;POU5F1;PDCD5;IL18R1;ZC3H12A;CDK1;ECT2;JUP;IL18;IL6;SMAD3;TGFB1;SPHK1
GO_POSITIVE_REGULATION_OF_DNA_BINDING	9	42	0.0320254982177722	0.133049752427205	1	ITGA2;PLAUR;PITX2;TXN;PDX1;HES1;KLF4;MYOCD;TGFB1
GO_NEGATIVE_REGULATION_OF_RESPONSE_TO_CYTOKINE_STIMULUS	9	42	0.0320254982177722	0.133049752427205	1	PPARG;F2RL1;CAV1;ECM1;KLF4;NLRC5;NOL3;SLIT3;PXDN
GO_GLYCOSYL_COMPOUND_CATABOLIC_PROCESS	9	42	0.0320254982177722	0.133049752427205	1	FUCA2;NT5C3;CDA;APOBEC1;PNP;AICDA;TYMP;NT5C;UPP1
GO_POSITIVE_REGULATION_OF_CATABOLIC_PROCESS	52	393	0.0321191062711999	0.133345005403803	1	RNF128;DAB2;RALB;SNX9;SNX33;NOD1;SH3D19;PRKAA1;CTSC;TRIB3;C4BPB;PSMB8;ADAM9;SMURF1;SH3GLB1;AURKA;CAV1;NEDD4;UBE2C;FABP1;PLK2;PSMB9;TNFRSF1B;ECSCR;ZC3H12A;CDK1;PSMA1;ASB9;SMAD7;PSMA7;BCAP31;RILP;INSR;MTDH;CALCOCO2;TRIM21;TNFAIP3;PSMB10;EZR;PLK3;UBE2D1;PLK1;RNF19B;SQSTM1;NSMCE2;CDC20;KDR;NKD2;ADAM8;CCNB1;PSMD12;PCSK9
GO_ENDOMEMBRANE_SYSTEM_ORGANIZATION	59	458	0.032153103808811	0.133392540065166	1	S100A10;COL5A1;EHD2;F2RL3;MYOF;ANXA2;AMN;ANO9;KRT18;SPAG4;LMNA;PLSCR1;CAV2;SNX9;SNX33;ANO6;TSPAN15;CHMP4C;TMEM43;SEC16B;YWHAZ;CHMP4B;ATP1B1;BAIAP2L2;SYTL2;SMURF1;ATP8B1;TNFRSF1A;FCHO2;CAV1;OPTN;EMP2;AHNAK2;DYSF;HOOK1;CRB3;BAIAP2L1;TOR1B;CDK1;MYADM;PKP3;ALS2CL;FAM109A;SKAP1;JUP;ATL3;EZR;NUP37;PLK3;TMEM127;RAC1;ANKLE2;FAM109B;PLK1;UBL4A;F11R;NKD2;CCNB1;PKP2
GO_REGULATION_OF_VASCULOGENESIS	4	13	0.032608951205185	0.133689920533524	1	ADM;EMP2;KDR;CD34
GO_REGULATION_OF_PROSTAGLANDIN_SECRETION	4	13	0.032608951205185	0.133689920533524	1	TNFSF11;EDN1;PLA2G10;TNFRSF11A
GO_POSITIVE_REGULATION_OF_KERATINOCYTE_DIFFERENTIATION	4	13	0.032608951205185	0.133689920533524	1	VDR;TRIM16;CYP27B1;NME2
GO_NEGATIVE_REGULATION_OF_BONE_REMODELING	4	13	0.032608951205185	0.133689920533524	1	CLDN18;GREM1;TNFRSF11B;TNFAIP3
GO_PATHWAY_RESTRICTED_SMAD_PROTEIN_PHOSPHORYLATION	4	13	0.032608951205185	0.133689920533524	1	TGFBR2;SMAD7;TGFB1;BMP2
GO_SPONGIOTROPHOBLAST_LAYER_DEVELOPMENT	4	13	0.032608951205185	0.133689920533524	1	LIF;ADM;SOCS3;ASCL2
GO_PEPTIDYL_PROLINE_HYDROXYLATION	4	13	0.032608951205185	0.133689920533524	1	P4HA2;P4HA3;P4HA1;EGLN3
GO_REGULATION_OF_IRE1_MEDIATED_UNFOLDED_PROTEIN_RESPONSE	4	13	0.032608951205185	0.133689920533524	1	BFAR;BBC3;BAK1;AGR2
GO_EPITHELIAL_CELL_CELL_ADHESION	4	13	0.032608951205185	0.133689920533524	1	VCL;CTNNA1;JUP;PLEKHA7
GO_RESPONSE_TO_HEPATOCYTE_GROWTH_FACTOR	4	13	0.032608951205185	0.133689920533524	1	PLAU;VIL1;NRP1;IL6
GO_REGULATION_OF_REGULATORY_T_CELL_DIFFERENTIATION	4	13	0.032608951205185	0.133689920533524	1	CD46;IRF1;HLA-G;TGFB1
GO_LEUKOCYTE_ADHESION_TO_VASCULAR_ENDOTHELIAL_CELL	4	13	0.032608951205185	0.133689920533524	1	ITGB1;ITGA4;SELE;VCAM1
GO_NEGATIVE_REGULATION_OF_MONOOXYGENASE_ACTIVITY	4	13	0.032608951205185	0.133689920533524	1	CAV1;ENG;CYP27B1;NFKB1
GO_NEGATIVE_REGULATION_OF_ESTABLISHMENT_OF_PROTEIN_LOCALIZATION_TO_PLASMA_MEMBRANE	4	13	0.032608951205185	0.133689920533524	1	TMBIM1;LRRC15;ANXA13;BCL2L1
GO_PROTEIN_AUTOPROCESSING	4	13	0.032608951205185	0.133689920533524	1	CTSE;CAPN2;CAPN1;PCSK9
GO_PLATELET_ALPHA_GRANULE_MEMBRANE	4	13	0.032608951205185	0.133689920533524	1	PECAM1;CD36;PHACTR2;ITGB3
GO_DIPEPTIDYL_PEPTIDASE_ACTIVITY	4	13	0.032608951205185	0.133689920533524	1	FAP;PRSS16;DPP4;DPEP1
GO_TRANSCRIPTIONAL_ACTIVATOR_ACTIVITY_RNA_POLYMERASE_II_CORE_PROMOTER_PROXIMAL_REGION_SEQUENCE_SPECIFIC_BINDING	32	226	0.0330941851369124	0.134550587225087	1	ELF4;HNF4A;PLSCR1;PITX2;TCF21;KLF5;ELF3;CEBPB;ESRRA;HOXA5;FOSL1;FOXC2;HOXC11;PITX1;E2F4;HOXA7;HOXA10;NR5A2;BATF;ELF1;KLF4;HEYL;IRF1;NFKB2;MYOCD;CEBPD;ELK3;CREB3L1;SOX18;RUNX2;EPAS1;MYBL2
GO_ISOPRENOID_METABOLIC_PROCESS	20	125	0.0331516354772603	0.134550587225087	1	SDC1;SDC4;HSPG2;UGT1A9;RDH13;UGT1A8;RARRES2;AKR1C3;ALG5;CYP2C9;DPM1;UGT1A1;AKR1B10;RBP4;PHYH;HMGCS2;GPC6;AKR1C4;UGT1A7;RDH10
GO_NATURAL_KILLER_CELL_ACTIVATION	10	52	0.0332972035847619	0.134550587225087	1	ELF4;IL15;ULBP2;IL18R1;CASP8;IL18;ULBP1;AXL;IL2RB;SLAMF7
GO_COPPER_ION_BINDING	10	52	0.0332972035847619	0.134550587225087	1	LOXL2;LOX;ABP1;AOC3;ANG;HEPH;SOD3;PRND;S100A5;LOXL1
GO_SH3_SH2_ADAPTOR_ACTIVITY	10	52	0.0332972035847619	0.134550587225087	1	EPS8;LASP1;SH2D3A;SKAP2;SHB;SRC;SH2D2A;GRB7;VAV3;SKAP1
GO_POSITIVE_REGULATION_OF_LYMPHOCYTE_APOPTOTIC_PROCESS	5	19	0.0333243860709247	0.134550587225087	1	PRELID1;BBC3;IDO1;FAS;ADAM8
GO_CELLULAR_RESPONSE_TO_FLUID_SHEAR_STRESS	5	19	0.0333243860709247	0.134550587225087	1	PLAU;ASS1;SRC;MMP13;KLF4
GO_CELLULAR_RESPONSE_TO_GAMMA_RADIATION	5	19	0.0333243860709247	0.134550587225087	1	TMEM109;NOX4;CYBA;YAP1;BCL2L1
GO_DRUG_TRANSMEMBRANE_TRANSPORT	5	19	0.0333243860709247	0.134550587225087	1	SLC22A18;ATP8B1;SLC22A3;EBP;ABCC2
GO_T_HELPER_1_TYPE_IMMUNE_RESPONSE	5	19	0.0333243860709247	0.134550587225087	1	BCL3;RELB;IL18R1;STAT6;IL18
GO_POSITIVE_REGULATION_OF_TOLL_LIKE_RECEPTOR_SIGNALING_PATHWAY	5	19	0.0333243860709247	0.134550587225087	1	F2RL1;CAV1;CYBA;TICAM2;PTPN22
GO_REGULATION_OF_CARDIAC_MUSCLE_CELL_ACTION_POTENTIAL	5	19	0.0333243860709247	0.134550587225087	1	DSG2;GJA5;CAV1;JUP;PKP2
GO_POSITIVE_REGULATION_OF_ALPHA_BETA_T_CELL_PROLIFERATION	5	19	0.0333243860709247	0.134550587225087	1	CD55;HLA-A;CD80;HLA-E;IL18
GO_PARTURITION	5	19	0.0333243860709247	0.134550587225087	1	EDN1;TK1;PTGER4;MMP13;PTGER3
GO_MACROPHAGE_DIFFERENTIATION	5	19	0.0333243860709247	0.134550587225087	1	VEGFA;BMP4;CASP10;TSPAN2;CASP8
GO_PROTEIN_HOMOTRIMERIZATION	5	19	0.0333243860709247	0.134550587225087	1	MLKL;TNFRSF9;MGST1;SKIL;TRAF2
GO_NEGATIVE_REGULATION_OF_GENE_SILENCING	5	19	0.0333243860709247	0.134550587225087	1	POU5F1;APOBEC1;ZC3H12A;AICDA;TGFB1
GO_POSITIVE_REGULATION_OF_CHONDROCYTE_DIFFERENTIATION	5	19	0.0333243860709247	0.134550587225087	1	LOXL2;ACVRL1;HOXA11;SMAD3;RUNX2
GO_COSTAMERE	5	19	0.0333243860709247	0.134550587225087	1	KRT8;SDC4;VCL;KRT19;AHNAK2
GO_PROTEIN_PHOSPHATASE_1_BINDING	5	19	0.0333243860709247	0.134550587225087	1	LMNA;KCNQ1;PAWR;STAU1;PPP1R15A
GO_NUCLEOTIDE_TRANSMEMBRANE_TRANSPORTER_ACTIVITY	5	19	0.0333243860709247	0.134550587225087	1	SLC25A24;SLC35C1;SLC35D1;SLC35B3;SLC35A2
GO_HISTONE_KINASE_ACTIVITY	5	19	0.0333243860709247	0.134550587225087	1	PRKAA1;AURKA;CDK1;RPS6KA4;CCNB1
GO_PYRIMIDINE_RIBONUCLEOSIDE_METABOLIC_PROCESS	7	32	0.0334556987505246	0.134550587225087	1	CDA;APOBEC1;CMPK1;NME2P1;AICDA;NME2;UPP1
GO_PYRIMIDINE_CONTAINING_COMPOUND_CATABOLIC_PROCESS	7	32	0.0334556987505246	0.134550587225087	1	NT5C3;CDA;APOBEC1;AICDA;TYMP;NT5C;UPP1
GO_POSITIVE_REGULATION_OF_EPIDERMIS_DEVELOPMENT	7	32	0.0334556987505246	0.134550587225087	1	VDR;TRADD;BMP4;TRIM16;CYP27B1;NME2;SFN
GO_METANEPHRIC_NEPHRON_DEVELOPMENT	7	32	0.0334556987505246	0.134550587225087	1	PDGFRB;BMP4;TCF21;GREM1;HES1;PDGFB;CD34
GO_REGULATION_OF_ACTIN_CYTOSKELETON_REORGANIZATION	7	32	0.0334556987505246	0.134550587225087	1	CD2AP;BAIAP2L2;BAIAP2L1;TGFB1;F11R;ARHGDIB;RHOD
GO_REGULATION_OF_INTERLEUKIN_1_SECRETION	7	32	0.0334556987505246	0.134550587225087	1	TRIM16;CASP5;GSDMD;PTGER4;PYCARD;ZC3H12A;CASP1
GO_REGULATION_OF_RELEASE_OF_CYTOCHROME_C_FROM_MITOCHONDRIA	9	43	0.0338094302207832	0.13560446724485	1	PLAUR;LMNA;PRELID1;BBC3;BAK1;PDCD5;PYCARD;NOL3;BCL2L1
GO_NEGATIVE_REGULATION_OF_BLOOD_PRESSURE	9	43	0.0338094302207832	0.13560446724485	1	BDKRB1;BDKRB2;GJA5;VEGFC;GUCA2B;NOS3;ADM2;KCNK6;UTS2
GO_REGULATION_OF_MITOCHONDRIAL_OUTER_MEMBRANE_PERMEABILIZATION_INVOLVED_IN_APOPTOTIC_SIGNALING_PATHWAY	9	43	0.0338094302207832	0.13560446724485	1	ACAA2;YWHAZ;BBC3;BAK1;GZMB;CASP8;SFN;YWHAH;TMEM102
GO_REGULATION_OF_POLYSACCHARIDE_METABOLIC_PROCESS	9	43	0.0338094302207832	0.13560446724485	1	PHLDA2;DYRK2;PTGER4;PDGFB;INSR;GFPT1;NFKB1;TGFB1;PPP1R3B
GO_POSITIVE_REGULATION_OF_MYELOID_CELL_DIFFERENTIATION	14	79	0.0341843304940225	0.13701524336222	1	INHBA;LIF;TNFSF11;FADD;KLF10;RUNX1;HOXA5;IL23R;MAPK14;CASP8;KITLG;JAG1;ETS1;GPR68
GO_REGULATION_OF_CALCIUM_ION_TRANSPORT	30	208	0.0344214299172733	0.137872159370744	1	ASPH;BDKRB1;F2RL3;SPINK1;LGALS3;STC1;PDGFRB;KCNE3;BMP4;NOS3;ATP1B1;DIAPH1;PAWR;CATSPER1;BAK1;CAV1;PLN;STC2;EFCAB4B;CYBA;PTGER3;CXCR3;PDGFB;ICAM1;GSTO1;CXCL9;CLIC2;JPH1;TGFB1;EFCAB4A
GO_PROTEIN_POLYMERIZATION	12	66	0.0351959038433074	0.14087886815765	1	VIL1;ANG;DIAPH1;CAV1;FGB;FGA;UBE2C;CTTN;SEPX1;MICALL2;RAC1;FGG
GO_POSITIVE_REGULATION_OF_ION_TRANSPORT	33	234	0.0354250916327852	0.141700366531141	1	ACTN4;ASPH;BDKRB1;F2RL3;TNFSF11;LGALS3;STC1;PDGFRB;KCNE3;BMP4;DNM2;HFE;ANO6;PRELID1;CTSS;ATP1B1;KCNQ1;BAK1;CAV1;EDN1;EFCAB4B;GLRX;PLA2G10;PLA2R1;CXCR3;PDGFB;TNFRSF11A;GSTO1;CXCL9;VAMP8;SGK2;PKP2;B2M
GO_NUCLEOSIDE_DIPHOSPHATE_METABOLIC_PROCESS	14	80	0.0354739555723268	0.141704200652185	1	LDHA;PGK1;ALDOA;CMPK1;TPI1;RRM2;NME2P1;NME2;ENTPD8;NUDT5;GPI;ALDOB;PFKP;PKM2
GO_REGULATION_OF_FIBROBLAST_PROLIFERATION	14	80	0.0354739555723268	0.141704200652185	1	PPARG;S100A6;ANXA2;EREG;FN1;FOSL2;CCNA2;CDC6;PDGFB;CDKN1A;UTS2;TGFB1;SPHK1;CCNB1
GO_POSITIVE_REGULATION_OF_HOMEOSTATIC_PROCESS	30	210	0.0358894277200486	0.143267108226591	1	ASPH;BDKRB1;INHBA;F2RL3;TNFSF11;HNF4A;BMP4;STX4;FAM132A;MAPK14;METRNL;BAK1;CAV1;EDN1;PTGER4;PDX1;ANO1;OBFC1;PTGER3;CXCR3;TNFRSF11A;GSTO1;NEK2;CXCL9;CLIC2;TGFB1;CCT5;ETS1;GPR68;ADAM8
GO_REGULATION_OF_INTERLEUKIN_10_PRODUCTION	9	44	0.0360447694101318	0.143790192737923	1	CD46;IL23R;BCL3;TNFRSF9;PTGER4;PYCARD;IDO1;IL20RB;CD34
GO_POSITIVE_REGULATION_OF_PROTEIN_LOCALIZATION_TO_NUCLEUS	20	128	0.0361697723169886	0.144191626029181	1	LIF;DAB2;CD2AP;BMP4;GREM1;RBPMS;MAPK14;POU5F1;IL18R1;ZC3H12A;CDK1;ECT2;JUP;IL18;IL6;SMAD3;TGFB1;SPHK1;CCT5;PLK1
GO_ORGANIC_ACID_BIOSYNTHETIC_PROCESS	36	261	0.0364461472170744	0.145195560226406	1	HSD3B7;BGN;GLS;ASS1;PADI1;PRKAA1;AKR1C3;PTGES;ASL;SLC35D1;SLC27A2;ELOVL1;EDN1;ACSS2;SEPHS2;AGXT;SHMT2;HAAO;KYNU;MGLL;DSE;GSTO1;IDO1;NAGS;GGT6;AMACR;AKR1C4;SPHK1;PADI3;ACSM3;RDH10;UGP2;NANP;RNPEPL1;PKM2;DECR2
GO_REGULATION_OF_LYMPHOCYTE_APOPTOTIC_PROCESS	10	53	0.0365246768699085	0.145318670911388	1	LGALS3;BCL10;BMP4;FADD;PRELID1;BBC3;RIPK3;IDO1;FAS;ADAM8
GO_CARBOHYDRATE_HOMEOSTASIS	25	168	0.0365261770867535	0.145318670911388	1	PPARG;HNF4A;PLAU;FGFR4;OAS1;FN1;PRKAA1;NOX4;PTGER4;PDX1;PDK3;CYBA;RBP4;RAB11FIP5;INSR;RPH3AL;ICAM1;CYB5R4;FAS;IL6;SLC29A1;LGALS1;GPI;GK;PCK1
GO_PHOSPHORYLATION	141	1211	0.0366823799679762	0.145842042937196	1	MLKL;MET;PLVAP;DOK4;ACVRL1;CDC42EP5;LDHA;LIF;EPHA2;IGFBP3;PAPSS2;TNFSF11;STK24;MAPK13;TGFBR2;PDGFRB;ALPK2;DGKH;STK38;FGFR4;SGMS2;MST1R;EREG;BMP4;SH2D3A;IRAK2;IQGAP3;DYRK2;CCL11;NOD1;IMPA2;PRKAA1;SHC1;KIAA1804;TRIB3;FRK;IL15;GUCY2C;SRC;C21orf7;CSF2;PSMB8;EPHB4;PRKG1;MDFIC;ZAK;MAPK14;PTK6;SLK;RIPK3;PGK1;IL2RG;AURKA;GALK2;CAV1;TK1;CCND1;PTGER4;LATS2;ALDOA;CMPK1;MAPKAPK2;EPHB2;PLK2;PSMB9;STK3;IL2RA;G…
GO_PROTEIN_AUTOPHOSPHORYLATION	28	191	0.0368670116182925	0.146477663353807	1	STK24;PDGFRB;FGFR4;KIAA1804;FRK;SRC;EPHB4;MAPK14;PTK6;SLK;RIPK3;AURKA;MAPKAPK2;GRK5;MELK;MST4;INSR;PIM1;NEK2;FLT1;MAP3K13;LCK;FLT4;PIM3;ERBB2;KDR;SIK1;STK10
GO_CARBOHYDRATE_CATABOLIC_PROCESS	18	112	0.0370035242281176	0.14692137539164	1	FUT6;LDHA;GALE;STBD1;FUT4;PGK1;HEXB;ALDOA;TPI1;LRP5;MIOX;XYLB;NUDT5;GPI;GK;ALDOB;PFKP;PKM2
GO_REGULATION_OF_DNA_TEMPLATED_TRANSCRIPTION_IN_RESPONSE_TO_STRESS	12	67	0.0374425071399613	0.147768805491534	1	CA9;VEGFA;CEBPB;CREB3L3;MUC1;NEDD4;PPP1R15A;EGLN3;UBE2D1;RPS6KA3;CREB3L1;EPAS1
GO_REGULATION_OF_PHAGOCYTOSIS	12	67	0.0374425071399613	0.147768805491534	1	PPARG;ITGA2;DNM2;ANO6;C4BPB;F2RL1;PLD1;CD36;CYBA;PYCARD;C2;TGFB1
GO_REGULATION_OF_LIGASE_ACTIVITY	20	129	0.0374883920353073	0.147768805491534	1	TRIB3;PSMB8;RIPK3;DCUN1D3;UBE2C;XRCC4;PSMB9;CDK1;PSMA1;SMAD7;PSMA7;PSMB10;NHEJ1;UBE2D1;PLK1;CDC20;MASTL;CCNB1;PSMD12;GCLM
GO_REGULATION_OF_REPRODUCTIVE_PROCESS	20	129	0.0374883920353073	0.147768805491534	1	INHBA;LIF;SPINK1;PLAU;SNAI1;SULF1;BMP4;TIMP1;AURKA;OVOL1;SPINK13;PTGER4;STK3;CIB1;PDE5A;INSR;B4GALT1;PRDX4;CDC20;ARHGDIB
GO_DEVELOPMENTAL_PROGRAMMED_CELL_DEATH	6	26	0.0374917134960771	0.147768805491534	1	BAK1;CASP5;CYR61;LRP5;KITLG;JAG2
GO_REGULATION_OF_LAMELLIPODIUM_ASSEMBLY	6	26	0.0374917134960771	0.147768805491534	1	EPHA2;DNM2;ARPC2;SSH3;RAC2;RAC1
GO_REGULATION_OF_MESONEPHROS_DEVELOPMENT	6	26	0.0374917134960771	0.147768805491534	1	HOXB7;VEGFA;BMP4;GREM1;HNF1B;TGFB1
GO_REPLACEMENT_OSSIFICATION	6	26	0.0374917134960771	0.147768805491534	1	COL1A1;MMP14;BMP4;COL10A1;MMP13;RUNX2
GO_REGULATION_OF_FATTY_ACID_TRANSPORT	6	26	0.0374917134960771	0.147768805491534	1	THBS1;TNFSF11;EDN1;PLA2G10;PLA2R1;TNFRSF11A
GO_MHC_PROTEIN_BINDING	6	26	0.0374917134960771	0.147768805491534	1	DERL1;TAP1;HLA-E;BCAP31;KLRD1;TAPBP
GO_OXIDOREDUCTASE_ACTIVITY_ACTING_ON_PAIRED_DONORS_WITH_INCORPORATION_OR_REDUCTION_OF_MOLECULAR_OXYGEN_REDUCED_FLAVIN_OR_FLAVOPROTEIN_AS_ONE_DONOR_AND_INCORPORATION_OF_ONE_ATOM_OF_OXYGEN	6	26	0.0374917134960771	0.147768805491534	1	CYP2B6;CYP3A5;CYP3A7;CYP2S1;CYP4F12;CYP2C18
GO_NEGATIVE_REGULATION_OF_CELL_CYCLE_G1_S_PHASE_TRANSITION	16	97	0.0384206466484905	0.151228573235176	1	PLAGL1;AURKA;C2orf29;MUC1;CCND1;E2F4;PLK2;C10orf99;CDK1;PLK3;SFN;CDKN1A;CDC25C;ZC3H12D;SLFN11;CCNB1
GO_POSITIVE_REGULATION_OF_CATION_TRANSMEMBRANE_TRANSPORT	16	97	0.0384206466484905	0.151228573235176	1	ACTN4;ASPH;BDKRB1;F2RL3;KCNE3;BMP4;DNM2;ANO6;CTSS;ATP1B1;KCNQ1;EFCAB4B;GLRX;CXCR3;GSTO1;CXCL9
GO_REGULATION_OF_TOLL_LIKE_RECEPTOR_SIGNALING_PATHWAY	9	45	0.0387352264068484	0.152062109769685	1	TICAM1;BIRC3;F2RL1;CAV1;CYBA;TNFAIP3;IRF1;TICAM2;PTPN22
GO_POSITIVE_REGULATION_OF_PHAGOCYTOSIS	9	45	0.0387352264068484	0.152062109769685	1	PPARG;ITGA2;DNM2;ANO6;F2RL1;CD36;CYBA;PYCARD;C2
GO_SMOOTH_MUSCLE_CONTRACTION	9	45	0.0387352264068484	0.152062109769685	1	BDKRB2;SMTN;ACTA2;SULF1;MYH11;EDN1;PTGER3;NMUR1;HTR1D
GO_MONOCARBOXYLIC_ACID_TRANSMEMBRANE_TRANSPORTER_ACTIVITY	9	45	0.0387352264068484	0.152062109769685	1	ABCC3;SLC16A3;SLC10A3;SLC16A13;SLC10A2;CEACAM1;SLC16A5;AKR1C4;SLCO2A1
GO_PROTEOGLYCAN_METABOLIC_PROCESS	14	82	0.0388041953578712	0.152130960727081	1	FOXL1;BGN;SULF1;EXT1;SLC35D1;CHSY3;HEXB;GLCE;ADAMTS12;CHST13;DSE;HYAL1;BMP2;EXT2
GO_NEGATIVE_REGULATION_OF_LEUKOCYTE_DIFFERENTIATION	14	82	0.0388041953578712	0.152130960727081	1	IL4R;INHBA;FSTL3;TMEM176A;TMEM176B;BMP4;CLDN18;RUNX1;HOXA7;IRF1;HLA-G;GPR68;ERBB2;LILRB3
GO_NUCLEOTIDE_SUGAR_METABOLIC_PROCESS	7	33	0.0389724206191229	0.152386543544436	1	PMM2;UGGT2;DPM1;SLC35D1;B4GALNT2;GFPT1;UGP2
GO_POSITIVE_REGULATION_OF_RESPONSE_TO_CYTOKINE_STIMULUS	7	33	0.0389724206191229	0.152386543544436	1	AGPAT2;FADD;EDN1;NLRC5;TRAF2;TICAM2;AXL
GO_BASAL_PLASMA_MEMBRANE	7	33	0.0389724206191229	0.152386543544436	1	MET;MYO1C;CLDN4;CAV1;CEACAM1;MUC20;CD34
GO_CARBOHYDRATE_DERIVATIVE_TRANSPORTER_ACTIVITY	7	33	0.0389724206191229	0.152386543544436	1	SLC25A24;SLC35C1;SLC35D1;GLTPD2;SLC35B3;SLC35A2;SLC29A1
GO_REGULATION_OF_ALPHA_BETA_T_CELL_ACTIVATION	12	68	0.0399887233691316	0.156153985116688	1	IL4R;TGFBR2;HFE;IL23R;CD55;HLA-A;PNP;CD80;HLA-E;IRF1;IL18;IL6
GO_POSITIVE_REGULATION_OF_LYMPHOCYTE_MEDIATED_IMMUNITY	12	68	0.0399887233691316	0.156153985116688	1	PVR;FADD;IL23R;HLA-B;HLA-A;CLCF1;STAT6;HLA-E;CD40;TRAF2;TGFB1;B2M
GO_MONOSACCHARIDE_BIOSYNTHETIC_PROCESS	10	54	0.0401118427951562	0.156325205517881	1	PCK2;PGK1;ALDOA;TPI1;RBP4;GSTO1;GPI;PCK1;ALDOB;FBP1
GO_VENTRICULAR_SEPTUM_DEVELOPMENT	10	54	0.0401118427951562	0.156325205517881	1	GJA5;PITX2;DNM2;PRDM1;CYR61;HES1;FZD1;SMAD6;SMAD7;HEYL
GO_POSITIVE_REGULATION_OF_CALCIUM_ION_IMPORT	10	54	0.0401118427951562	0.156325205517881	1	ASPH;BDKRB1;F2RL3;LGALS3;STC1;PDGFRB;CXCR3;PDGFB;GSTO1;CXCL9
GO_REGULATION_OF_ERBB_SIGNALING_PATHWAY	14	83	0.0408482655532083	0.158169928912095	1	ITGA1;GPRC5A;ERRFI1;PLAUR;EREG;SHC1;TGFA;PTK6;AGR2;SHKBP1;RHBDF1;RHBDF2;CDH13;CBLC
GO_POSITIVE_REGULATION_OF_MUSCLE_CELL_DIFFERENTIATION	14	83	0.0408482655532083	0.158169928912095	1	IL4R;EHD2;IGFBP3;MMP14;EFNB2;BMP4;GREM1;MAPK14;EDN1;CTNNA1;GDF15;MYOCD;CXCL9;TGFB1
GO_EMBRYONIC_HEMOPOIESIS	5	20	0.0409327520561895	0.158169928912095	1	TGFBR2;VEGFA;STK3;KITLG;KDR
GO_REGULATION_OF_ICOSANOID_SECRETION	5	20	0.0409327520561895	0.158169928912095	1	TNFSF11;EDN1;PLA2G10;PLA2R1;TNFRSF11A
GO_BONE_GROWTH	5	20	0.0409327520561895	0.158169928912095	1	TGFBR2;STC1;MMP13;RARG;COL27A1
GO_RESPONSE_TO_INTERFERON_ALPHA	5	20	0.0409327520561895	0.158169928912095	1	OAS1;IFITM2;IFITM3;AXL;IFITM1
GO_RELAXATION_OF_MUSCLE	5	20	0.0409327520561895	0.158169928912095	1	PRKG1;ATP1B1;PLN;PDE5A;ADORA2B
GO_TRACHEA_DEVELOPMENT	5	20	0.0409327520561895	0.158169928912095	1	TGFBR2;BMP4;HOXA5;FOXF1;RARG
GO_VESICLE_MEDIATED_TRANSPORT_BETWEEN_ENDOSOMAL_COMPARTMENTS	5	20	0.0409327520561895	0.158169928912095	1	MYO1D;KIF16B;EMP2;HOOK1;RILP
GO_POSITIVE_REGULATION_OF_LIPID_STORAGE	5	20	0.0409327520561895	0.158169928912095	1	C7orf68;CD36;ZC3H12A;PLA2G10;NFKB1
GO_REGULATION_OF_MONOCYTE_CHEMOTAXIS	5	20	0.0409327520561895	0.158169928912095	1	SERPINE1;ANO6;GREM1;NBL1;S100A14
GO_MYOBLAST_FUSION	5	20	0.0409327520561895	0.158169928912095	1	CAST;MYH9;PITX2;ADAM12;CAPN2
GO_CONNEXON_COMPLEX	5	20	0.0409327520561895	0.158169928912095	1	GJA5;GJB2;GJD3;GJB3;GJA4
GO_REGULATION_OF_OSSIFICATION	26	177	0.0413581048415804	0.159709235145424	1	CLIC1;AREG;CTHRC1;LMNA;BMP4;ANO6;HOXA2;GREM1;CEBPB;ESRRA;SMURF1;PTGER4;ECM1;CYR61;LRP5;FZD1;CYP27B1;IL6;SMAD3;JAG1;TGFB1;SNAI2;PDLIM7;IFITM1;BMP2;RUNX2
GO_POSITIVE_REGULATION_OF_HORMONE_SECRETION	18	115	0.041709007757099	0.160959223673189	1	INHBA;LIF;TNFSF11;STX4;HFE;FAM132A;EDN1;FGB;FGA;PTGER4;PDX1;KISS1;ANO1;RBP4;C1QTNF1;VAMP8;FGG;GPR68
GO_SULFUR_COMPOUND_BIOSYNTHETIC_PROCESS	29	201	0.0419580762311891	0.161406015914746	1	B3GNT3;ACAN;BGN;PAPSS2;LUM;EXT1;ACOT9;SLC35D1;CHSY3;ACSL5;GLCE;ELOVL1;ACOT4;MGST1;ACSS2;ACOT11;CHST13;GSTK1;B4GALT1;DSE;SLC35B3;GSTO1;GSTA2;B4GALT4;GGT6;MGST3;TPK1;EXT2;GCLM
GO_REGULATION_OF_MYELOID_CELL_DIFFERENTIATION	26	178	0.0421434312442277	0.161406015914746	1	INHBA;LIF;FSTL3;TNFSF11;HOXB8;CLDN18;FADD;KLF10;CEBPB;ESRRA;RUNX1;HOXA5;IL23R;MAPK14;HOXA9;CIB1;HOXA7;ZBTB7A;RARG;CASP8;KITLG;FAS;JAG1;ETS1;GPR68;LILRB3
GO_CELL_MIGRATION_INVOLVED_IN_HEART_DEVELOPMENT	4	14	0.0421794625767745	0.161406015914746	1	PDGFRB;PITX2;ENG;SNAI2
GO_ETHANOL_METABOLIC_PROCESS	4	14	0.0421794625767745	0.161406015914746	1	ALDH3B1;ADH6;ALDH1B1;ACSS2
GO_REGULATION_OF_FIBRINOLYSIS	4	14	0.0421794625767745	0.161406015914746	1	THBS1;SERPINE1;FAP;THBD
GO_RESPONSE_TO_LOW_DENSITY_LIPOPROTEIN_PARTICLE	4	14	0.0421794625767745	0.161406015914746	1	PPARG;ITGB1;CD36;CDH13
GO_REGULATION_OF_PROTEIN_KINASE_C_SIGNALING	4	14	0.0421794625767745	0.161406015914746	1	VEGFA;MYADM;CD40;FLT4
GO_POSITIVE_REGULATION_OF_T_CELL_APOPTOTIC_PROCESS	4	14	0.0421794625767745	0.161406015914746	1	PRELID1;BBC3;IDO1;ADAM8
GO_CRANIOFACIAL_SUTURE_MORPHOGENESIS	4	14	0.0421794625767745	0.161406015914746	1	MMP14;BMP4;INSIG2;TGFB1
GO_ADENOHYPOPHYSIS_DEVELOPMENT	4	14	0.0421794625767745	0.161406015914746	1	PITX2;HES1;DUOX2;BMP2
GO_MIDGUT_DEVELOPMENT	4	14	0.0421794625767745	0.161406015914746	1	FOXL1;ASS1;FOXF1;HMGCS2
GO_SPECIFIC_GRANULE	4	14	0.0421794625767745	0.161406015914746	1	STX3;STX4;ANXA11;ADAM8
GO_TROPOMYOSIN_BINDING	4	14	0.0421794625767745	0.161406015914746	1	S100A6;TMOD3;CALD1;PYCARD
GO_RESPONSE_TO_ACTIVITY	12	69	0.0428377797885304	0.163819201828666	1	ITGB1;POSTN;ITGA2;PLAU;PRKAA1;C1orf170;METRNL;EDN1;ANGPT2;CDK1;INSR;PCK1
GO_RESPONSE_TO_INSULIN	29	203	0.0431480936947324	0.164899303810101	1	PPARG;HSD11B2;ERRFI1;CAV2;AP3S1;SHC1;TRIB3;ADM;SRC;BAIAP2L2;FOXC2;APOBEC1;PLN;INSIG2;BAIAP2L1;TCIRG1;PDGFB;INSR;HMGCS2;GFPT1;IL6;PCK1;EIF4EBP1;ALDOB;SOCS3;APRT;GGH;PKM2;PCSK9
GO_CHROMOSOME_LOCALIZATION	11	59	0.0439928987382005	0.167802700796386	1	CHMP4C;ACTR3;CEP55;CHMP4B;GEM;BRCA2;FAM83D;CENPE;CDCA8;ACTR2;CCNB1
GO_CELLULAR_DEFENSE_RESPONSE	11	59	0.0439928987382005	0.167802700796386	1	ITGB1;BCL10;FOSL1;IL1RL2;TCIRG1;CCR3;ADORA2B;CXCL9;HLA-G;CCR6;C5AR1
GO_STEROID_HORMONE_RECEPTOR_ACTIVITY	11	59	0.0439928987382005	0.167802700796386	1	PPARG;VDR;PAQR5;HNF4A;ESRRA;HNF4G;NR2F2;OR51E2;NR5A2;PGRMC2;RARG
GO_REGULATION_OF_FIBROBLAST_MIGRATION	6	27	0.0443196153037808	0.168614047676635	1	THBS1;SDC4;CYGB;RAC1;UTS2;TGFB1
GO_REGULATION_OF_PROTEIN_LOCALIZATION_TO_CELL_SURFACE	6	27	0.0443196153037808	0.168614047676635	1	STX3;STX4;TAX1BP3;SNX33;HFE;RAB11FIP5
GO_PROSTANOID_METABOLIC_PROCESS	6	27	0.0443196153037808	0.168614047676635	1	AKR1C3;PTGES;TNFRSF1A;EDN1;AKR1C2;SPHK1
GO_STEROID_DEHYDROGENASE_ACTIVITY	6	27	0.0443196153037808	0.168614047676635	1	HSD17B2;HSD3B7;HSD11B2;AKR1C3;HSD17B11;AKR1C4
GO_POSITIVE_REGULATION_OF_NUCLEOCYTOPLASMIC_TRANSPORT	19	121	0.0445362135278354	0.169329202590408	1	DAB2;BMP4;GREM1;RBPMS;MAPK14;POU5F1;NEDD4;IL18R1;ZC3H12A;CDK1;ECT2;JUP;IL18;SFN;IL6;SMAD3;TGFB1;SPHK1;ANP32B
GO_POSITIVE_REGULATION_OF_REACTIVE_OXYGEN_SPECIES_BIOSYNTHETIC_PROCESS	9	47	0.0454967853747266	0.172427278844896	1	TICAM1;DNM2;ASS1;EDN1;CYBA;KLF4;INSR;ICAM1;IL6
GO_COLUMNAR_CUBOIDAL_EPITHELIAL_CELL_DEVELOPMENT	9	47	0.0454967853747266	0.172427278844896	1	BMP4;KLF5;HOXA5;PRDM1;C1GALT1;RARG;BMP5;RAC1;CDKN1A
GO_REGULATION_OF_SODIUM_ION_TRANSMEMBRANE_TRANSPORT	9	47	0.0454967853747266	0.172427278844896	1	ACTN4;FXYD5;DNM2;ATP1B1;PTPN3;NEDD4;GLRX;YWHAH;PCSK9
GO_PRIMARY_ALCOHOL_METABOLIC_PROCESS	9	47	0.0454967853747266	0.172427278844896	1	ALDH3B1;RDH13;AKR1C3;ADH6;ALDH1B1;ACSS2;AKR1B10;RBP4;RDH10
GO_OXYGEN_BINDING	9	47	0.0454967853747266	0.172427278844896	1	CYGB;CYP2B6;CYP3A5;CYP3A7;CYP2C9;NOX4;CYP4F12;CYP2C18;TDO2
GO_ODONTOGENESIS	17	105	0.0461938735278441	0.174957077971015	1	LAMB1;COL1A1;INHBA;COL1A2;SDC1;BMP4;PITX2;ADM;TUFT1;CTNNA1;PERP;WDR72;CNNM4;ITGB4;JAG2;BMP2;RUNX2
GO_LIPID_LOCALIZATION	36	262	0.0465089769265406	0.176037816697002	1	PPARG;PRELID2;ABCC3;INHBA;BDKRB2;SLC10A3;ANO9;PLIN2;ANO6;PRELID1;OSBPL10;ESYT2;CD36;HEXB;ATP8B1;SLC27A2;SLMO2;CAV1;FABP6;APOL1;FABP1;SLC10A2;CEACAM1;SPNS2;PLA2G10;RBP4;GLTPD2;APOL6;NPC1L1;LRP10;AKR1C4;ATP11C;ACE;STARD10;ABCC2;SLCO2A1
GO_CELLULAR_RESPONSE_TO_CARBOHYDRATE_STIMULUS	13	74	0.0468690399562629	0.177104612372507	1	PLAU;FN1;NOX4;PTGER4;PDK3;CYBA;PPP1R15A;RAB11FIP5;ICAM1;FAS;NFKB1;SLC29A1;LGALS1
GO_RHO_GUANYL_NUCLEOTIDE_EXCHANGE_FACTOR_ACTIVITY	13	74	0.0468690399562629	0.177104612372507	1	PLEKHG6;EPS8L2;ARHGEF16;C9orf100;FGD6;RGNEF;PLEKHG4;VAV3;NET1;ARHGEF15;ECT2;ALS2CL;FGD5
GO_REGULATION_OF_CELL_GROWTH	50	386	0.0468806326868402	0.177104612372507	1	PPARG;IGFBP4;ESM1;ACVRL1;BDKRB1;INHBA;TNFRSF12A;IGFBP3;WISP1;HNF4A;MMP14;HTRA3;VEGFA;DNM2;FN1;GREM1;CRIM1;NRP1;SMURF1;CDA;DCUN1D3;SEMA3F;SLC44A4;CYR61;CIB1;NET1;CYBA;CTTN;SEMA3C;CDHR2;TRIM40;CYP27B1;CISH;HYAL1;MUC12;IGFBP7;SFN;SMAD3;MYOCD;CDKN1A;SLIT3;TGFB1;SPHK1;ERBB2;CRLF3;RPS6KA3;ZC3H12D;ADAM15;SGK2;FBP1
GO_REGULATION_OF_TRANSMEMBRANE_TRANSPORT	54	422	0.0472442727461803	0.178364465581623	1	CLIC1;THBS1;ACTN4;ASPH;BDKRB1;F2RL3;SPINK1;FXYD5;KCNK5;LGALS3;KCNJ15;STC1;PDGFRB;ANO9;VDAC1;KCNE3;GJA5;BMP4;DNM2;ANO6;TMEM37;CTSS;ATP1B1;DIAPH1;KCNQ1;PAWR;CATSPER1;TMEM109;CAV1;CLIC3;PLN;PTPN3;KCNE4;NEDD4;KCNS3;ANO1;EFCAB4B;PDCD5;CYBA;PTGER3;GLRX;FAM115C;CXCR3;CTTNBP2NL;PDGFB;KCNK6;GSTO1;WDR1;CXCL9;CLIC2;YWHAH;JPH1;TGFB1;PCSK9
GO_TRANSITION_METAL_ION_BINDING	155	1353	0.0472865675863151	0.178410289439184	1	PPARG;VDR;LOXL2;P4HA2;RNF149;RNF128;MMP1;GATA6;S100A6;FHL2;RNF186;ADAMTS7;LOX;LASP1;MICAL2;TRIM15;MMP11;P4HA3;HNF4A;ABP1;MMP14;ACE2;TES;CA9;ADAMTS2;PLOD2;ALPI;LMO7;AOC3;CA12;BFAR;PDLIM1;SEC23A;OAS1;PLOD3;TRIM31;DYRK2;CYGB;ADAM19;ANG;MOCOS;FN1;ADAMTSL5;ADAM12;ADAMTS4;CYP2B6;TRIM10;DTX2;CYP3A5;SOLH;CPA3;ESRRA;FBLIM1;BIRC3;NOS3;PTER;HEPH;TGFB1I1;CYP3A7;ADH6;PAPPA;CYP2C9;PXN;TCEA3;TRIM16;ADAM9;ENPEP;…
GO_AMINO_ACID_BINDING	17	106	0.0473384069685273	0.178492043101216	1	THBS1;ASS1;RARS;OSBPL10;NOS3;SYTL2;FCHO2;NEDD4;GCHFR;AGXT;ANXA13;SHMT2;GFPT1;TDO2;KARS;NAGS;AXL
GO_REGULATION_OF_CELL_CYCLE	109	924	0.0479038659824269	0.180509089905756	1	ITGB1;CLIC1;THBS1;CAST;GATA6;INHBA;LIF;HNF4A;PDGFRB;GAS2L3;EREG;FAP;TMOD3;BMP4;CAV2;PLAGL1;PRKAA1;CHMP4C;MECOM;SRC;PSMB8;ZAK;CHMP4B;TGFA;PTK6;FOSL1;SH3GLB1;PTPRK;AURKA;E2F8;C2orf29;OVOL1;MUC1;BAK1;EDN1;CCND1;RPA3;NR2F2;PTPN3;UBE2C;LATS2;E2F4;PLK2;PSMB9;GRK5;C10orf99;HES1;BRCA2;KIF20B;LRP5;CDK1;CCNA2;PSMA1;PPP1R15A;CDC6;ECT2;CKS1B;PDGFB;FAM83D;PSMA7;INSR;OR2A4;TRIM21;TNFAIP3;CDKN3;IRF1;PSMB10;TPX2…
GO_TRANSCRIPTION_FACTOR_ACTIVITY_RNA_POLYMERASE_II_DISTAL_ENHANCER_SEQUENCE_SPECIFIC_BINDING	15	90	0.0480084256839868	0.18078793529374	1	GATA6;HNF4A;MSC;HOXB5;CDX1;CEBPB;BHLHE40;FOXC2;HNF1B;PDX1;FOXF1;NR5A2;NFKB1;SNAI2;ATF1
GO_MACROAUTOPHAGY	36	265	0.0480784602088488	0.18093649528979	1	ADAMTS7;VDAC1;PLOD2;TEAD4;STBD1;CD93;REP15;C7orf68;PRKAA1;CPA3;SLC35C1;PRKG1;ATP1B1;SMURF1;KCNQ1;MYH11;OPTN;CD163L1;CLDN7;FABP1;TCIRG1;FGF7;C8orf59;CALCOCO2;TREM1;AKR1E2;ITPKC;NME2;SLC35B3;SLC22A3;FANCC;VAMP8;ALPK1;SQSTM1;PFKP;SNRPB
GO_REGULATION_OF_MYELOID_LEUKOCYTE_DIFFERENTIATION	17	107	0.0487090435676478	0.182871095528254	1	INHBA;LIF;FSTL3;TNFSF11;CLDN18;FADD;KLF10;CEBPB;ESRRA;RUNX1;IL23R;HOXA7;ZBTB7A;CASP8;KITLG;GPR68;LILRB3
GO_ATP_GENERATION_FROM_ADP	8	38	0.0487161674361949	0.182871095528254	1	LDHA;PGK1;ALDOA;TPI1;GPI;ALDOB;PFKP;PKM2
GO_POSITIVE_REGULATION_OF_CELL_KILLING	8	38	0.0487161674361949	0.182871095528254	1	PVR;FADD;F2RL1;IL23R;HLA-B;HLA-A;HLA-E;B2M
GO_CORECEPTOR_ACTIVITY	8	38	0.0487161674361949	0.182871095528254	1	ITGB1;NRP1;CD80;LRP5;GPC6;ITGA4;CXCR6;ITGB3
GO_STEROID_BINDING	15	91	0.0494176747861733	0.184086396814124	1	VDR;PAQR5;HSD11B2;UGT1A8;ESRRA;OSBPL10;CAV1;UGT1A1;FABP6;FABP1;PGRMC2;SERPINA6;AKR1C2;ERLIN1;SULT1E1
[truncated: 17 more rows]
